# Supplementary material for: MET Dependence Oversteps EGFR Dependence via Balancing Dimerization of the Receptor Tyrosine Kinases in Osimertinib‐Resistant MET‐Amplified, EGFR‐Mutated Non‐Small Cell Lung Cancer
Source: Thorac Cancer. 2026 Jun 30;17(13):e70334. doi: 10.1111/1759-7714.70334 (PMC13319413; doi:10.1111/1759-7714.70334)
Supplement: Supplementary file 5 — Table S1: Details of the antibodies used in this study. [file TCA-17-e70334-s005.xlsx]

## Sheet: Table S1
Supplementary Table S1. Details of the antibodies used in this study
Name	Company	Catalogue #
EGFR	Santa Cruz Biotechnology	sc-120
EGFR	Cell Signaling	#4267
phospho-EGFR	Cell Signaling	#3777
MET	Cell Signaling	#8198
phospho-MET	Cell Signaling	#3129
ERBB3	Cell Signaling	#12708
ERBB3	Santa Cruz Biotechnology	sc-415
phospho-ERBB3	Cell Signaling	#4791
ERK	Cell Signaling	#4695
phospho-ERK	Cell Signaling	#4370
AKT	Cell Signaling	#9272
phospho-AKT	Cell Signaling	#4058
β-Actin	Abcam	ab8227
Vinculin	Abcam	ab129002
GAPDH	Santa Cruz Biotechnology	sc-32233
normal mouse IgG	Merck Millipore	12-371
