# Supplementary material for: MET Dependence Oversteps EGFR Dependence via Balancing Dimerization of the Receptor Tyrosine Kinases in Osimertinib‐Resistant MET‐Amplified, EGFR‐Mutated Non‐Small Cell Lung Cancer
Source: Thorac Cancer. 2026 Jun 30;17(13):e70334. doi: 10.1111/1759-7714.70334 (PMC13319413; doi:10.1111/1759-7714.70334)
Supplement: Supplementary file 6 — Table S2: Single nucleotide variations, insertions and deletions detected in HCC827Pa and HCC827OR cells. [file TCA-17-e70334-s002.xlsx]

## Sheet: Table S2
Supplementary Table S2. Single nucleotide variations, insertions and deletions deteted in HCC827Pa and HCC827OR cells.
Sample	CHROM	POS	REF	ALT	Zygosity	Effect	Gene_Name	Feature_Type	Feature_ID	Transcript_BioType	HGVS.c	HGVS.p	CLINVAR_CLNSIG	CLINVAR_CLNDISDB	CLINVAR_CLNDN	CLINVAR_CLNREVSTAT
HCC827OR	chr1	19190	GC	G	HOM	upstream_gene_variant	MIR6859-1	transcript	NR_106918.1	pseudogene	n.-1755delG	.	.	.	.	.
HCC827OR	chr1	182686	A	G	HET	intergenic_region	LOC729737-MIR6859-1	intergenic_region	LOC729737-MIR6859-1.2	.	n.182686A>G	.	.	.	.	.
HCC827OR	chr1	183629	G	A	HET	downstream_gene_variant	MIR6859-1	transcript	NR_106918.1.2	pseudogene	n.*4262C>T	.	.	.	.	.
HCC827OR	chr1	186536	C	T	HOM	downstream_gene_variant	MIR6859-1	transcript	NR_106918.1.2	pseudogene	n.*1355G>A	.	.	.	.	.
HCC827OR	chr1	189392	ACC	A	HET	upstream_gene_variant	MIR6859-1	transcript	NR_106918.1.2	pseudogene	n.-1436_-1435delGG	.	.	.	.	.
HCC827OR	chr1	980465	C	A	HET	missense_variant	PERM1	transcript	NM_001291366.1	protein_coding	c.565G>T	p.Gly189Cys	.	.	.	.
HCC827OR	chr1	1175761	TTGTGCAGGTGGAGAGGCTGCTGCTCCCAGCCGCTGTGCAGGTGGAGAGAGGCTGCCACCGTGCAGGTGGAGAGAGGCTGCCGCTGTGCCGGTGGAGAGGCTGCTGCCGTGCAGGTGGAGAGAGGCTGCCGC	T	HET	upstream_gene_variant	TTLL10	transcript	NM_153254.2	protein_coding	c.-4292_-4162del	.	.	.	.	.
HCC827OR	chr1	1220560	G	C	HET	sequence_feature	SDF4	modified-residue:Phosphothreonine	NM_016176.3	protein_coding	c.578-1633C>G	.	.	.	.	.
HCC827OR	chr1	1353861	G	A	HET	synonymous_variant	MXRA8	transcript	NM_001282585.1	protein_coding	c.1308C>T	p.Ile436Ile	.	.	.	.
HCC827OR	chr1	1460069	AT	A	HOM	intron_variant	ATAD3C	transcript	NM_001039211.2	protein_coding	c.813-662delT	.	.	.	.	.
HCC827OR	chr1	1512496	GCGC	G	HET	upstream_gene_variant	ATAD3A	transcript	NM_001170536.1	protein_coding	c.-3547_-3545delCGC	.	.	.	.	.
HCC827OR	chr1	1512501	GGCGGGCGGGCGGGA	G	HET	upstream_gene_variant	ATAD3A	transcript	NM_001170536.1	protein_coding	c.-3542_-3529delGCGGGCGGGCGGGA	.	.	.	.	.
HCC827OR	chr1	1518689	A	ACC	HET	intron_variant	ATAD3A	transcript	NM_018188.3	protein_coding	c.589-230_589-229dupCC	.	.	.	.	.
HCC827OR	chr1	1629846	CCCCCCAG	C	HET	upstream_gene_variant	MMP23B	transcript	NM_006983.1	protein_coding	c.-2372_-2366delCCCCCAG	.	.	.	.	.
HCC827OR	chr1	1630685	AG	A	HOM	upstream_gene_variant	MMP23B	transcript	NM_006983.1	protein_coding	c.-1533delG	.	.	.	.	.
HCC827OR	chr1	1647519	G	C	HET	intron_variant	CDK11B	transcript	NM_001787.2	protein_coding	c.494+1980C>G	.	.	.	.	.
HCC827OR	chr1	1664417	G	A	HET	3_prime_UTR_variant	SLC35E2B	transcript	NM_001110781.2	protein_coding	c.*1365C>T	.	.	.	.	.
HCC827OR	chr1	1701564	CG	C	HET	downstream_gene_variant	CDK11A	transcript	NM_001313896.1	protein_coding	c.*1342delC	.	.	.	.	.
HCC827OR	chr1	1719615	C	CT	HOM	intron_variant	CDK11A	transcript	NM_001313896.1	protein_coding	c.228-161dupA	.	.	.	.	.
HCC827OR	chr1	1804247	C	T	HET	intron_variant	GNB1	transcript	NM_001282539.1	protein_coding	c.430+172G>A	.	.	.	.	.
HCC827OR	chr1	1804254	A	G	HET	intron_variant	GNB1	transcript	NM_001282539.1	protein_coding	c.430+165T>C	.	.	.	.	.
HCC827OR	chr1	1804256	G	A	HET	intron_variant	GNB1	transcript	NM_001282539.1	protein_coding	c.430+163C>T	.	.	.	.	.
HCC827OR	chr1	1804261	C	T	HET	intron_variant	GNB1	transcript	NM_001282539.1	protein_coding	c.430+158G>A	.	.	.	.	.
HCC827OR	chr1	1804272	C	G	HET	intron_variant	GNB1	transcript	NM_001282539.1	protein_coding	c.430+147G>C	.	.	.	.	.
HCC827OR	chr1	1804295	C	T	HET	intron_variant	GNB1	transcript	NM_001282539.1	protein_coding	c.430+124G>A	.	.	.	.	.
HCC827OR	chr1	1955061	GCGGCTC	G	HOM	intron_variant	CFAP74	transcript	NM_001304360.1	protein_coding	c.2176+624_2176+629delGAGCCG	.	.	.	.	.
HCC827OR	chr1	1955068	ACACCGGAAGTGC	A	HOM	intron_variant	CFAP74	transcript	NM_001304360.1	protein_coding	c.2176+611_2176+622delGCACTTCCGGTG	.	.	.	.	.
HCC827OR	chr1	2400754	T	C	HOM	downstream_gene_variant	PEX10	transcript	NM_153818.1	protein_coding	c.*5012A>G	.	.	.	.	.
HCC827OR	chr1	2499816	A	G	HET	intron_variant	PLCH2	transcript	NM_014638.3	protein_coding	c.2661+96A>G	.	.	.	.	.
HCC827OR	chr1	3746412	G	A	HET	non_coding_transcript_exon_variant	TP73-AS1	transcript	NR_033711.1	pseudogene	n.962C>T	.	.	.	.	.
HCC827OR	chr1	3763038	G	A	HET	intron_variant	CCDC27	transcript	NM_152492.2	protein_coding	c.955-70G>A	.	.	.	.	.
HCC827OR	chr1	3836304	CAAA	C	HET	intron_variant	CEP104	transcript	NM_014704.3	protein_coding	c.1317+188_1317+190delTTT	.	.	.	.	.
HCC827OR	chr1	6785583	C	T	HET	splice_region_variant&intron_variant	CAMTA1	transcript	NM_015215.3	protein_coding	c.45+8C>T	.	.	.	.	.
HCC827OR	chr1	9710632	CAG	C	HET	intron_variant	PIK3CD	transcript	NM_005026.3	protein_coding	c.141+58_141+59delGA	.	.	.	.	.
HCC827OR	chr1	10639406	C	G	HET	missense_variant	CASZ1	transcript	NM_001079843.2	protein_coding	c.4816G>C	p.Glu1606Gln	.	.	.	.
HCC827OR	chr1	11233310	TA	T	HET	intron_variant	MTOR	transcript	NM_004958.3	protein_coding	c.2421+87delT	.	.	.	.	.
HCC827OR	chr1	12369313	C	T	HET	intron_variant	VPS13D	transcript	NM_015378.3	protein_coding	c.10573-154C>T	.	.	.	.	.
HCC827OR	chr1	12882578	G	A	HOM	intron_variant	PRAMEF4	transcript	NM_001009611.4	protein_coding	c.294-143C>T	.	.	.	.	.
HCC827OR	chr1	12893335	T	G	HET	missense_variant	PRAMEF10	transcript	NM_001039361.4	protein_coding	c.1006A>C	p.Asn336His	.	.	.	.
HCC827OR	chr1	12941662	C	G	HET	intron_variant	PRAMEF6	transcript	NM_001010889.2	protein_coding	c.288-97G>C	.	.	.	.	.
HCC827OR	chr1	13176065	TC	T	HET	intron_variant	PRAMEF9	transcript	NM_001010890.2	protein_coding	c.294-175delC	.	.	.	.	.
HCC827OR	chr1	13224727	A	G	HET	intron_variant	PRAMEF18	transcript	NM_001099850.2	protein_coding	c.866+128T>C	.	.	.	.	.
HCC827OR	chr1	13224737	G	C	HET	intron_variant	PRAMEF18	transcript	NM_001099850.2	protein_coding	c.866+118C>G	.	.	.	.	.
HCC827OR	chr1	13225001	A	G	HET	synonymous_variant	PRAMEF18	transcript	NM_001099850.2	protein_coding	c.720T>C	p.Ser240Ser	.	.	.	.
HCC827OR	chr1	13225047	C	A	HET	missense_variant	PRAMEF18	transcript	NM_001099850.2	protein_coding	c.674G>T	p.Ser225Ile	.	.	.	.
HCC827OR	chr1	13225208	C	G	HET	synonymous_variant	PRAMEF18	transcript	NM_001099850.2	protein_coding	c.513G>C	p.Val171Val	.	.	.	.
HCC827OR	chr1	13225325	T	C	HET	synonymous_variant	PRAMEF18	transcript	NM_001099850.2	protein_coding	c.396A>G	p.Arg132Arg	.	.	.	.
HCC827OR	chr1	13225408	T	A	HET	missense_variant	PRAMEF18	transcript	NM_001099850.2	protein_coding	c.313A>T	p.Met105Leu	.	.	.	.
HCC827OR	chr1	13225986	C	T	HET	missense_variant	PRAMEF18	transcript	NM_001099850.2	protein_coding	c.121G>A	p.Val41Met	.	.	.	.
HCC827OR	chr1	13226025	G	A	HET	synonymous_variant	PRAMEF18	transcript	NM_001099850.2	protein_coding	c.82C>T	p.Leu28Leu	.	.	.	.
HCC827OR	chr1	13246759	T	C	HET	intergenic_region	PRAMEF18-PRAMEF5	intergenic_region	PRAMEF18-PRAMEF5	.	n.13246759T>C	.	.	.	.	.
HCC827OR	chr1	13260041	G	T	HET	intron_variant	PRAMEF5	transcript	NM_001013407.2	protein_coding	c.288-181G>T	.	.	.	.	.
HCC827OR	chr1	13281806	C	T	HET	synonymous_variant	PRAMEF8	transcript	NM_001012276.3	protein_coding	c.990G>A	p.Thr330Thr	.	.	.	.
HCC827OR	chr1	13281951	G	T	HET	intron_variant	PRAMEF8	transcript	NM_001012276.3	protein_coding	c.864-19C>A	.	.	.	.	.
HCC827OR	chr1	13308378	G	A	HET	missense_variant	PRAMEF33P	transcript	NM_001291381.1	protein_coding	c.916G>A	p.Ala306Thr	.	.	.	.
HCC827OR	chr1	13318367	C	T	HOM	intron_variant	PRAMEF15	transcript	NM_001098376.2	protein_coding	c.-16-25C>T	.	.	.	.	.
HCC827OR	chr1	13318710	C	G	HET	intron_variant	PRAMEF15	transcript	NM_001098376.2	protein_coding	c.293+10C>G	.	.	.	.	.
HCC827OR	chr1	13345332	A	G	HET	5_prime_UTR_variant	PRAMEF14	transcript	NM_001024661.2	protein_coding	c.-18T>C	.	.	.	.	.
HCC827OR	chr1	13369246	T	C	HET	missense_variant	PRAMEF19	transcript	NM_001099790.2	protein_coding	c.1261A>G	p.Asn421Asp	.	.	.	.
HCC827OR	chr1	13369384	G	A	HET	missense_variant	PRAMEF19	transcript	NM_001099790.2	protein_coding	c.1123C>T	p.Arg375Cys	.	.	.	.
HCC827OR	chr1	13371202	T	A	HET	missense_variant	PRAMEF19	transcript	NM_001099790.2	protein_coding	c.313A>T	p.Met105Leu	.	.	.	.
HCC827OR	chr1	13371223	A	G	HET	missense_variant	PRAMEF19	transcript	NM_001099790.2	protein_coding	c.292T>C	p.Trp98Arg	.	.	.	.
HCC827OR	chr1	13371759	A	G	HET	missense_variant	PRAMEF19	transcript	NM_001099790.2	protein_coding	c.142T>C	p.Cys48Arg	.	.	.	.
HCC827OR	chr1	13418237	C	G	HET	missense_variant	PRAMEF20	transcript	NM_001099852.2	protein_coding	c.403C>G	p.Leu135Val	.	.	.	.
HCC827OR	chr1	15060025	GT	G	HET	intron_variant	KAZN	transcript	NM_201628.2	protein_coding	c.917-145delT	.	.	.	.	.
HCC827OR	chr1	15563860	A	AAAG	HET	intron_variant	DNAJC16	transcript	NM_015291.3	protein_coding	c.1339-67_1339-66insGAA	.	.	.	.	.
HCC827OR	chr1	15638530	CTT	C	HET	intron_variant	DDI2	transcript	NM_032341.4	protein_coding	c.760+117_760+118delTT	.	.	.	.	.
HCC827OR	chr1	15684510	G	GGGC	HET	5_prime_UTR_variant	PLEKHM2	transcript	NM_015164.2	protein_coding	c.-37_-35dupCGG	.	.	.	.	.
HCC827OR	chr1	16044378	C	CACACACACACACACAT	HET	upstream_gene_variant	CLCNKB	transcript	NM_001165945.2	protein_coding	c.-4594_-4593insACACACACACACACAT	.	.	.	.	.
HCC827OR	chr1	16536237	A	G	HET	upstream_gene_variant	LOC100132147	transcript	NR_135764.1	pseudogene	n.-585T>C	.	.	.	.	.
HCC827OR	chr1	16564838	C	T	HET	missense_variant	NBPF1	transcript	NM_017940.4	protein_coding	c.3148G>A	p.Gly1050Arg	.	.	.	.
HCC827OR	chr1	16565912	A	G	HET	intron_variant	NBPF1	transcript	NM_017940.4	protein_coding	c.2893-105T>C	.	.	.	.	.
HCC827OR	chr1	16566316	A	G	HET	intron_variant	NBPF1	transcript	NM_017940.4	protein_coding	c.2892+91T>C	.	.	.	.	.
HCC827OR	chr1	16568897	AC	A	HET	intron_variant	NBPF1	transcript	NM_017940.4	protein_coding	c.2614+175delG	.	.	.	.	.
HCC827OR	chr1	16575044	G	T	HET	intron_variant	NBPF1	transcript	NM_017940.4	protein_coding	c.2192+113C>A	.	.	.	.	.
HCC827OR	chr1	16580612	A	C	HET	intron_variant	NBPF1	transcript	NM_017940.4	protein_coding	c.1591+133T>G	.	.	.	.	.
HCC827OR	chr1	16592222	C	T	HET	5_prime_UTR_variant	NBPF1	transcript	NM_017940.4	protein_coding	c.-99G>A	.	.	.	.	.
HCC827OR	chr1	16699484	C	T	HET	non_coding_transcript_exon_variant	ESPNP	transcript	NR_026567.1	pseudogene	n.1470G>A	.	.	.	.	.
HCC827OR	chr1	16699548	G	GGCGGCA	HET	non_coding_transcript_exon_variant	ESPNP	transcript	NR_026567.1	pseudogene	n.1405_1406insTGCCGC	.	.	.	.	.
HCC827OR	chr1	17395199	GTTT	GTT	HET	intron_variant	PADI6	transcript	NM_207421.4	protein_coding	c.1494+107delT	.	.	.	.	.
HCC827OR	chr1	18227925	T	TC	HET	frameshift_variant	IGSF21	transcript	NM_032880.4	protein_coding	c.104dupC	p.Val36fs	.	.	.	.
HCC827OR	chr1	18840055	G	T	HET	synonymous_variant	TAS1R2	transcript	NM_152232.2	protein_coding	c.2064C>A	p.Leu688Leu	.	.	.	.
HCC827OR	chr1	20654485	G	A	HET	upstream_gene_variant	PINK1-AS	transcript	NR_046507.1	pseudogene	n.-2292C>T	.	.	.	.	.
HCC827OR	chr1	21429030	C	T	HET	intergenic_region	ECE1-NBPF3	intergenic_region	ECE1-NBPF3	.	n.21429030C>T	.	.	.	.	.
HCC827OR	chr1	21839542	C	T	HET	missense_variant	HSPG2	transcript	NM_001291860.1	protein_coding	c.9721G>A	p.Ala3241Thr	.	.	.	.
HCC827OR	chr1	22955260	G	A	HET	intron_variant	LACTBL1	transcript	NM_001289974.1	protein_coding	c.749+61C>T	.	.	.	.	.
HCC827OR	chr1	23825255	C	T	HET	intron_variant	HMGCL	transcript	NM_000191.2	protein_coding	c.60+101G>A	.	.	.	.	.
HCC827OR	chr1	23929354	C	CTAT	HOM	downstream_gene_variant	MIR378F	transcript	NR_039615.1	pseudogene	n.*207_*208insTAT	.	.	.	.	.
HCC827OR	chr1	26282357	CTGGGGCCGGG	C	HOM	frameshift_variant	UBXN11	transcript	NM_183008.2	protein_coding	c.1495_1504delCCCGGCCCCA	p.Pro499fs	.	.	.	.
HCC827OR	chr1	26282368	ACCGGGACC	A	HOM	frameshift_variant	UBXN11	transcript	NM_183008.2	protein_coding	c.1486_1493delGGTCCCGG	p.Gly496fs	.	.	.	.
HCC827OR	chr1	26345031	GAAATGAGGCATCA	G	HOM	frameshift_variant	AIM1L	transcript	NM_001039775.3	protein_coding	c.1614_1626delTGATGCCTCATTT	p.Asp539fs	.	.	.	.
HCC827OR	chr1	26345047	AGCAC	A	HOM	frameshift_variant	AIM1L	transcript	NM_001039775.3	protein_coding	c.1607_1610delGTGC	p.Gly536fs	.	.	.	.
HCC827OR	chr1	26345053	GGGGCCCTTCACGACCTCTTTCCAGGTGGGGAACA	G	HOM	frameshift_variant	AIM1L	transcript	NM_001039775.3	protein_coding	c.1571_1604delTGTTCCCCACCTGGAAAGAGGTCGTGAAGGGCCC	p.Leu524fs	.	.	.	.
HCC827OR	chr1	27615812	C	T	HET	missense_variant	FGR	transcript	NM_001042729.1	protein_coding	c.715G>A	p.Ala239Thr	.	.	.	.
HCC827OR	chr1	28581084	A	G	HET	upstream_gene_variant	SNORD99	transcript	NR_003077.1	pseudogene	n.-2262T>C	.	.	.	.	.
HCC827OR	chr1	28691812	A	T	HET	intron_variant	GMEB1	transcript	NM_006582.3	protein_coding	c.366+103A>T	.	.	.	.	.
HCC827OR	chr1	28987483	C	T	HET	missense_variant	EPB41	transcript	NM_001166005.1	protein_coding	c.46C>T	p.His16Tyr	.	.	.	.
HCC827OR	chr1	29516907	T	TTCCTCC	HET	intergenic_region	LOC101928460-LOC101929406	intergenic_region	LOC101928460-LOC101929406	.	n.29516907_29516908insTCCTCC	.	.	.	.	.
HCC827OR	chr1	31580199	C	CTCTCTCTCTCTCTG	HOM	intron_variant	TINAGL1	transcript	NM_022164.2	protein_coding	c.374+956_374+969dupCTCTGTCTCTCTCT	.	.	.	.	.
HCC827OR	chr1	31653746	A	AAC	HET	intron_variant	COL16A1	transcript	NM_001856.3	protein_coding	c.4535-72_4535-71dupGT	.	.	.	.	.
HCC827OR	chr1	31742290	G	T	HET	intron_variant	ADGRB2	transcript	NM_001294335.1	protein_coding	c.1253-73C>A	.	.	.	.	.
HCC827OR	chr1	32276207	GT	G	HET	intron_variant	LCK	transcript	NM_001042771.2	protein_coding	c.632-127delT	.	.	.	.	.
HCC827OR	chr1	33725391	C	T	HET	missense_variant	CSMD2	transcript	NM_001281956.1	protein_coding	c.2653G>A	p.Asp885Asn	.	.	.	.
HCC827OR	chr1	35011767	C	A	HET	intron_variant	ZMYM6	transcript	NM_007167.3	protein_coding	c.1062+123G>T	.	.	.	.	.
HCC827OR	chr1	37797158	T	G	HET	intron_variant	MANEAL	transcript	NM_001113482.1	protein_coding	c.737+338T>G	.	.	.	.	.
HCC827OR	chr1	37864105	G	A	HET	upstream_gene_variant	MTF1	transcript	NM_005955.2	protein_coding	c.-6447C>T	.	.	.	.	.
HCC827OR	chr1	37866385	T	TTC	HET	intron_variant	INPP5B	transcript	NM_005540.2	protein_coding	c.2386+72_2386+73dupGA	.	.	.	.	.
HCC827OR	chr1	37866406	T	TCTCTCTCTCA	HET	intron_variant	INPP5B	transcript	NM_005540.2	protein_coding	c.2386+52_2386+53insTGAGAGAGAG	.	.	.	.	.
HCC827OR	chr1	38017624	AT	A	HOM	intron_variant	UTP11	transcript	NM_016037.3	protein_coding	c.126-31delT	.	.	.	.	.
HCC827OR	chr1	38872919	T	C	HET	upstream_gene_variant	LOC105378663	transcript	NR_135048.1	pseudogene	n.-482T>C	.	.	.	.	.
HCC827OR	chr1	39295900	G	C	HET	intron_variant	MACF1	transcript	NM_012090.5	protein_coding	c.2370+18G>C	.	.	.	.	.
HCC827OR	chr1	39331172	CTTTTTTTTTTTT	C	HOM	intron_variant	MACF1	transcript	NM_012090.5	protein_coding	c.4629+3836_4629+3847delTTTTTTTTTTTT	.	.	.	.	.
HCC827OR	chr1	39385349	T	A	HET	intron_variant	MACF1	transcript	NM_012090.5	protein_coding	c.7663-85T>A	.	.	.	.	.
HCC827OR	chr1	39385356	C	T	HET	intron_variant	MACF1	transcript	NM_012090.5	protein_coding	c.7663-78C>T	.	.	.	.	.
HCC827OR	chr1	39385357	T	C	HET	intron_variant	MACF1	transcript	NM_012090.5	protein_coding	c.7663-77T>C	.	.	.	.	.
HCC827OR	chr1	39901918	ACAAGCGCGCCCCCCCCG	A	HET	5_prime_UTR_variant	MYCL	transcript	NM_001033082.2	protein_coding	c.-47_-31delCGGGGGGGGCGCGCTTG	.	.	.	.	.
HCC827OR	chr1	40070169	A	T	HET	missense_variant	CAP1	transcript	NM_001105530.1	protein_coding	c.1004A>T	p.Glu335Val	.	.	.	.
HCC827OR	chr1	40417228	CTT	C	HET	intron_variant	SMAP2	transcript	NM_022733.2	protein_coding	c.1164+150_1164+151delTT	.	.	.	.	.
HCC827OR	chr1	40541742	G	A	HET	intron_variant	ZNF684	transcript	NM_152373.3	protein_coding	c.238+32G>A	.	.	.	.	.
HCC827OR	chr1	40983619	CTT	C	HET	upstream_gene_variant	CTPS1	transcript	NM_001301237.1	protein_coding	c.-5004_-5003delTT	.	.	.	.	.
HCC827OR	chr1	41015997	G	A	HET	3_prime_UTR_variant	SLFNL1	transcript	NM_001168247.2	protein_coding	c.*109C>T	.	.	.	.	.
HCC827OR	chr1	42738351	GC	G	HET	intron_variant	CLDN19	transcript	NM_148960.2	protein_coding	c.389-39delG	.	.	.	.	.
HCC827OR	chr1	42756307	C	A	HET	intron_variant	P3H1	transcript	NM_001243246.1	protein_coding	c.1081-670G>T	.	.	.	.	.
HCC827OR	chr1	42929769	G	A	HET	synonymous_variant	SLC2A1	transcript	NM_006516.2	protein_coding	c.691C>T	p.Leu231Leu	.	.	.	.
HCC827OR	chr1	44739857	G	A	HET	5_prime_UTR_variant	KIF2C	transcript	NM_006845.3	protein_coding	c.-76G>A	.	.	.	.	.
HCC827OR	chr1	44800564	G	T	HET	missense_variant	PLK3	transcript	NM_004073.3	protein_coding	c.101G>T	p.Arg34Leu	.	.	.	.
HCC827OR	chr1	45007126	TTGTGTGTG	TTGTG	HET	upstream_gene_variant	UROD	transcript	NM_000374.4	protein_coding	c.-5135_-5132delTGTG	.	.	.	.	.
HCC827OR	chr1	45690988	T	TTCAG	HET	5_prime_UTR_variant	TMEM69	transcript	NM_016486.3	protein_coding	c.-79_-76dupCAGT	.	.	.	.	.
HCC827OR	chr1	46190097	CT	C	HET	downstream_gene_variant	TSPAN1	transcript	NM_005727.3	protein_coding	c.*4565delT	.	.	.	.	.
HCC827OR	chr1	46510333	G	A	HET	intron_variant	DMBX1	transcript	NM_147192.2	protein_coding	c.155-128G>A	.	.	.	.	.
HCC827OR	chr1	47082277	G	A	HET	intron_variant	CYP4Z1	transcript	NM_178134.2	protein_coding	c.365-57G>A	.	.	.	.	.
HCC827OR	chr1	47439013	A	ACC	HET	frameshift_variant	FOXD2	transcript	NM_004474.3	protein_coding	c.879_880insCC	p.Ala294fs	.	.	.	.
HCC827OR	chr1	47439016	C	CACGG	HET	frameshift_variant	FOXD2	transcript	NM_004474.3	protein_coding	c.881_882insACGG	p.Phe295fs	.	.	.	.
HCC827OR	chr1	50490445	AAGGAAGGAAGGAAG	A	HOM	intron_variant	FAF1	transcript	NM_007051.2	protein_coding	c.1653+129_1653+142delCTTCCTTCCTTCCT	.	.	.	.	.
HCC827OR	chr1	52268506	G	A	HET	synonymous_variant	ZFYVE9	transcript	NM_004799.3	protein_coding	c.2499G>A	p.Gly833Gly	.	.	.	.
HCC827OR	chr1	52435623	G	A	HET	intron_variant	ZCCHC11	transcript	NM_001009881.2	protein_coding	c.4163-158C>T	.	.	.	.	.
HCC827OR	chr1	52821397	G	T	HET	intron_variant	ZYG11B	transcript	NM_024646.2	protein_coding	c.2045-42G>T	.	.	.	.	.
HCC827OR	chr1	53797214	T	C	HET	intron_variant	NDC1	transcript	NM_018087.4	protein_coding	c.1223-70A>G	.	.	.	.	.
HCC827OR	chr1	54733747	ATTTTTTTT	A	HET	intron_variant	MROH7-TTC4	transcript	NR_037639.2	pseudogene	n.5156+56_5156+63delTTTTTTTT	.	.	.	.	.
HCC827OR	chr1	54782832	C	T	HET	downstream_gene_variant	TTC22	transcript	NM_017904.3	protein_coding	c.*2714G>A	.	.	.	.	.
HCC827OR	chr1	57023545	G	T	HET	missense_variant	DAB1	transcript	NM_021080.3	protein_coding	c.881C>A	p.Ala294Asp	.	.	.	.
HCC827OR	chr1	58056464	C	T	HET	intron_variant	DAB1	transcript	NM_021080.3	protein_coding	c.-374-172302G>A	.	.	.	.	.
HCC827OR	chr1	62578717	C	CAA	HET	intron_variant	DOCK7	transcript	NM_001271999.1	protein_coding	c.2010+109_2010+110dupTT	.	.	.	.	.
HCC827OR	chr1	62578974	C	CA	HET	intron_variant	DOCK7	transcript	NM_001271999.1	protein_coding	c.1872-9dupT	.	.	.	.	.
HCC827OR	chr1	62663165	GA	G	HET	intron_variant	DOCK7	transcript	NM_001271999.1	protein_coding	c.39-36delT	.	.	.	.	.
HCC827OR	chr1	62688293	G	C	HET	5_prime_UTR_variant	DOCK7	transcript	NM_001271999.1	protein_coding	c.-29C>G	.	.	.	.	.
HCC827OR	chr1	65148717	C	CCGCGCCTGGGGAGGAGGCCGAGGCT	HET	sequence_feature	AK4	helix:combinatorial_evidence_used_in_manual_assertion	NM_013410.3	protein_coding	c.145+165_145+166insCGCGCCTGGGGAGGAGGCCGAGGCT	.	.	.	.	.
HCC827OR	chr1	66822248	C	T	HET	intron_variant	WDR78	transcript	NM_024763.4	protein_coding	c.2496+113G>A	.	.	.	.	.
HCC827OR	chr1	67125928	GAA	G	HET	intron_variant	C1orf141	transcript	NM_001276351.1	protein_coding	c.76-21_76-20delTT	.	.	.	.	.
HCC827OR	chr1	68439396	T	C	HET	intron_variant	RPE65	transcript	NM_000329.2	protein_coding	c.726-73A>G	.	.	.	.	.
HCC827OR	chr1	70189298	GA	G	HET	intron_variant	LRRC40	transcript	NM_017768.4	protein_coding	c.152-26delT	.	.	.	.	.
HCC827OR	chr1	70231078	G	C	HET	intron_variant	SRSF11	transcript	NM_004768.3	protein_coding	c.338-1190G>C	.	.	.	.	.
HCC827OR	chr1	70324806	T	C	HET	intron_variant	ANKRD13C	transcript	NM_030816.4	protein_coding	c.577+47A>G	.	.	.	.	.
HCC827OR	chr1	71047291	G	A	HET	missense_variant	PTGER3	transcript	NM_198718.1	protein_coding	c.287C>T	p.Ala96Val	.	.	.	.
HCC827OR	chr1	74354106	GT	G	HET	frameshift_variant	FPGT-TNNI3K	transcript	NM_001112808.2	protein_coding	c.1499delT	p.Leu500fs	.	.	.	.
HCC827OR	chr1	74666694	G	C	HET	intron_variant	ERICH3	transcript	NM_001002912.4	protein_coding	c.23+6803C>G	.	.	.	.	.
HCC827OR	chr1	77483090	T	C	HET	intron_variant	AK5	transcript	NM_174858.2	protein_coding	c.1060-227T>C	.	.	.	.	.
HCC827OR	chr1	77779446	G	GT	HET	upstream_gene_variant	MIGA1	transcript	NM_001270384.1	protein_coding	c.-210_-209insT	.	.	.	.	.
HCC827OR	chr1	78893058	CA	C	HOM	intron_variant	ADGRL4	transcript	NM_022159.3	protein_coding	c.1841+39delT	.	.	.	.	.
HCC827OR	chr1	83921105	C	T	HET	missense_variant	TTLL7	transcript	NM_024686.4	protein_coding	c.1346G>A	p.Arg449Gln	.	.	.	.
HCC827OR	chr1	84929473	A	G	HET	intron_variant	MCOLN2	transcript	NM_153259.3	protein_coding	c.1664+85T>C	.	.	.	.	.
HCC827OR	chr1	84937592	T	A	HET	intron_variant	MCOLN2	transcript	NM_153259.3	protein_coding	c.1335+163A>T	.	.	.	.	.
HCC827OR	chr1	85737566	CT	C	HET	intron_variant	COL24A1	transcript	NM_152890.5	protein_coding	c.4673-62delA	.	.	.	.	.
HCC827OR	chr1	92478757	C	CAGAGAGAG	HET	splice_region_variant&intron_variant	GFI1	transcript	NM_001127215.1	protein_coding	c.925-12_925-5dupCTCTCTCT	.	Conflicting_interpretations_of_pathogenicity	Human_Phenotype_Ontology:HP:0005549,MedGen:C1853118,Orphanet:ORPHA42738|MedGen:C2751288,OMIM:613107	Severe_congenital_neutropenia|Severe_congenital_neutropenia_2,_autosomal_dominant	criteria_provided,_conflicting_interpretations
HCC827OR	chr1	92693977	A	C	HOM	intron_variant	EVI5	transcript	NM_001308248.1	protein_coding	c.1132-78T>G	.	.	.	.	.
HCC827OR	chr1	93846988	G	GC	HOM	downstream_gene_variant	MIR760	transcript	NR_030621.1	pseudogene	n.*77_*78insC	.	.	.	.	.
HCC827OR	chr1	93847003	CGGCTGGGTCGGGCG	C	HOM	downstream_gene_variant	MIR760	transcript	NR_030621.1	pseudogene	n.*93_*106delGGCTGGGTCGGGCG	.	.	.	.	.
HCC827OR	chr1	93847020	G	GC	HOM	downstream_gene_variant	MIR760	transcript	NR_030621.1	pseudogene	n.*109_*110insC	.	.	.	.	.
HCC827OR	chr1	93847023	G	GT	HOM	downstream_gene_variant	MIR760	transcript	NR_030621.1	pseudogene	n.*112_*113insT	.	.	.	.	.
HCC827OR	chr1	94201890	T	A	HET	intron_variant	ARHGAP29	transcript	NM_001328664.1	protein_coding	c.1144-33A>T	.	.	.	.	.
HCC827OR	chr1	94208941	T	A	HET	intron_variant	ARHGAP29	transcript	NM_001328664.1	protein_coding	c.438-37A>T	.	.	.	.	.
HCC827OR	chr1	94820351	A	G	HOM	5_prime_UTR_variant	SLC44A3	transcript	NM_001114106.2	protein_coding	c.-101A>G	.	.	.	.	.
HCC827OR	chr1	94983005	GT	G	HET	3_prime_UTR_variant	ALG14	transcript	NM_144988.3	protein_coding	c.*70delA	.	.	.	.	.
HCC827OR	chr1	97373578	C	A	HET	missense_variant	DPYD	transcript	NM_000110.3	protein_coding	c.2041G>T	p.Gly681Cys	.	.	.	.
HCC827OR	chr1	98953355	T	TTGTG	HOM	intron_variant	PLPPR5	transcript	NM_001037317.1	protein_coding	c.371-39_371-36dupCACA	.	.	.	.	.
HCC827OR	chr1	100107057	GTAT	G	HET	intron_variant	SASS6	transcript	NM_194292.2	protein_coding	c.1327-67_1327-65delATA	.	.	.	.	.
HCC827OR	chr1	101239047	C	G	HET	missense_variant	S1PR1	transcript	NM_001320730.1	protein_coding	c.63C>G	p.Asn21Lys	.	.	.	.
HCC827OR	chr1	102914487	T	C	HET	intron_variant	COL11A1	transcript	NM_080629.2	protein_coding	c.3961-82A>G	.	.	.	.	.
HCC827OR	chr1	103429294	C	T	HET	synonymous_variant	LOC101928436	transcript	NM_001286997.1	protein_coding	c.252G>A	p.Val84Val	.	.	.	.
HCC827OR	chr1	109296441	AT	A	HET	intron_variant	MYBPHL	transcript	NM_001010985.2	protein_coding	c.731-72delA	.	.	.	.	.
HCC827OR	chr1	109412831	CA	C	HET	intron_variant	PSMA5	transcript	NM_002790.3	protein_coding	c.291+236delT	.	.	.	.	.
HCC827OR	chr1	109426419	C	A	HET	splice_donor_variant&intron_variant	PSMA5	transcript	NM_001199774.1	protein_coding	c.-146+1G>T	.	.	.	.	.
HCC827OR	chr1	109487249	GC	G	HET	intron_variant	ATXN7L2	transcript	NM_153340.4	protein_coding	c.509+35delC	.	.	.	.	.
HCC827OR	chr1	109759144	AGTGTGTGT	AGTGTGT	HET	intron_variant	EPS8L3	transcript	NM_139053.2	protein_coding	c.406-35_406-34delAC	.	.	.	.	.
HCC827OR	chr1	110017365	G	A	HET	intron_variant	AHCYL1	transcript	NM_006621.5	protein_coding	c.964-130G>A	.	.	.	.	.
HCC827OR	chr1	110848002	ATTT	A	HET	intergenic_region	KCNA3-CD53	intergenic_region	KCNA3-CD53	.	n.110848003_110848005delTTT	.	.	.	.	.
HCC827OR	chr1	111315896	G	T	HET	intron_variant	CHIA	transcript	NM_201653.3	protein_coding	c.480+461G>T	.	.	.	.	.
HCC827OR	chr1	111347622	CT	C	HET	intron_variant	PIFO	transcript	NM_181643.5	protein_coding	c.160-37delT	.	.	.	.	.
HCC827OR	chr1	111427809	TACAC	T	HET	upstream_gene_variant	OVGP1	transcript	NM_002557.3	protein_coding	c.-92_-89delGTGT	.	.	.	.	.
HCC827OR	chr1	111728070	C	CACACACACACACACACACACACACACAT	HOM	intron_variant	FAM212B	transcript	NM_019099.4	protein_coding	c.58-267_58-266insATGTGTGTGTGTGTGTGTGTGTGTGTGT	.	.	.	.	.
HCC827OR	chr1	111762784	TA	T	HET	intron_variant	DDX20	transcript	NM_007204.4	protein_coding	c.1210+18delA	.	.	.	.	.
HCC827OR	chr1	114911352	G	A	HET	intron_variant	SYCP1	transcript	NM_001282541.1	protein_coding	c.1426-127G>A	.	.	.	.	.
HCC827OR	chr1	117157092	G	GATAT	HOM	intron_variant	VTCN1	transcript	NM_024626.3	protein_coding	c.98-175_98-172dupATAT	.	.	.	.	.
HCC827OR	chr1	117949926	C	G	HET	downstream_gene_variant	SPAG17	transcript	NM_206996.2	protein_coding	c.*13873G>C	.	.	.	.	.
HCC827OR	chr1	118081058	TACACAC	TAC	HET	intron_variant	SPAG17	transcript	NM_206996.2	protein_coding	c.2209+37_2209+40delGTGT	.	.	.	.	.
HCC827OR	chr1	119419279	T	A	HET	intron_variant	HSD3B2	transcript	NM_000198.3	protein_coding	c.143-139T>A	.	.	.	.	.
HCC827OR	chr1	119724659	AT	A	HOM	intron_variant	PHGDH	transcript	NM_006623.3	protein_coding	c.356+1235delT	.	.	.	.	.
HCC827OR	chr1	120168929	T	C	HET	synonymous_variant	SEC22B	transcript	NM_004892.5	protein_coding	c.96A>G	p.Gln32Gln	.	.	.	.
HCC827OR	chr1	120197044	A	G	HET	intergenic_region	SEC22B-PFN1P2	intergenic_region	SEC22B-PFN1P2	.	n.120197044A>G	.	.	.	.	.
HCC827OR	chr1	120258388	T	C	HET	intergenic_region	SEC22B-PFN1P2	intergenic_region	SEC22B-PFN1P2	.	n.120258388T>C	.	.	.	.	.
HCC827OR	chr1	120258407	G	GT	HET	intergenic_region	SEC22B-PFN1P2	intergenic_region	SEC22B-PFN1P2	.	n.120258407_120258408insT	.	.	.	.	.
HCC827OR	chr1	120436638	AAG	A	HET	frameshift_variant	NBPF8	transcript	NM_001037501.2	protein_coding	c.122_123delGA	p.Arg41fs	.	.	.	.
HCC827OR	chr1	120449154	GT	G	HET	intron_variant	NBPF8	transcript	NM_001037501.2	protein_coding	c.779-34delT	.	.	.	.	.
HCC827OR	chr1	120449349	A	G	HET	missense_variant	NBPF8	transcript	NM_001037501.2	protein_coding	c.935A>G	p.Lys312Arg	.	.	.	.
HCC827OR	chr1	120449357	C	G	HET	missense_variant	NBPF8	transcript	NM_001037501.2	protein_coding	c.943C>G	p.Leu315Val	.	.	.	.
HCC827OR	chr1	120453533	CA	C	HET	intron_variant	NBPF8	transcript	NM_001037501.2	protein_coding	c.1379+94delA	.	.	.	.	.
HCC827OR	chr1	120453552	A	G	HET	intron_variant	NBPF8	transcript	NM_001037501.2	protein_coding	c.1379+108A>G	.	.	.	.	.
HCC827OR	chr1	120460584	G	A	HET	missense_variant	NBPF8	transcript	NM_001037501.2	protein_coding	c.1813G>A	p.Asp605Asn	.	.	.	.
HCC827OR	chr1	120462305	A	T	HET	intron_variant	NBPF8	transcript	NM_001037501.2	protein_coding	c.2078+108A>T	.	.	.	.	.
HCC827OR	chr1	120464314	T	G	HET	intron_variant	NBPF8	transcript	NM_001037501.2	protein_coding	c.2304-62T>G	.	.	.	.	.
HCC827OR	chr1	120464321	T	C	HET	intron_variant	NBPF8	transcript	NM_001037501.2	protein_coding	c.2304-55T>C	.	.	.	.	.
HCC827OR	chr1	120466107	C	G	HET	stop_gained	NBPF8	transcript	NM_001037501.2	protein_coding	c.2715C>G	p.Tyr905*	.	.	.	.
HCC827OR	chr1	120489796	T	G	HOM	intergenic_region	NBPF8-RNVU1-19	intergenic_region	NBPF8-RNVU1-19	.	n.120489796T>G	.	.	.	.	.
HCC827OR	chr1	120491918	CCT	C	HET	intergenic_region	NBPF8-RNVU1-19	intergenic_region	NBPF8-RNVU1-19	.	n.120491919_120491920delCT	.	.	.	.	.
HCC827OR	chr1	120491981	A	G	HOM	intergenic_region	NBPF8-RNVU1-19	intergenic_region	NBPF8-RNVU1-19	.	n.120491981A>G	.	.	.	.	.
HCC827OR	chr1	120492092	C	T	HET	intergenic_region	NBPF8-RNVU1-19	intergenic_region	NBPF8-RNVU1-19	.	n.120492092C>T	.	.	.	.	.
HCC827OR	chr1	120511751	CT	C	HET	intergenic_region	NBPF8-RNVU1-19	intergenic_region	NBPF8-RNVU1-19	.	n.120511752delT	.	.	.	.	.
HCC827OR	chr1	120512367	T	C	HET	intergenic_region	NBPF8-RNVU1-19	intergenic_region	NBPF8-RNVU1-19	.	n.120512367T>C	.	.	.	.	.
HCC827OR	chr1	120512604	C	T	HET	intergenic_region	NBPF8-RNVU1-19	intergenic_region	NBPF8-RNVU1-19	.	n.120512604C>T	.	.	.	.	.
HCC827OR	chr1	120543123	C	T	HET	intergenic_region	NBPF8-RNVU1-19	intergenic_region	NBPF8-RNVU1-19	.	n.120543123C>T	.	.	.	.	.
HCC827OR	chr1	120544275	CA	C	HET	intergenic_region	NBPF8-RNVU1-19	intergenic_region	NBPF8-RNVU1-19	.	n.120544276delA	.	.	.	.	.
HCC827OR	chr1	120545456	AC	A	HET	intergenic_region	NBPF8-RNVU1-19	intergenic_region	NBPF8-RNVU1-19	.	n.120545457delC	.	.	.	.	.
HCC827OR	chr1	120548977	C	T	HET	intergenic_region	NBPF8-RNVU1-19	intergenic_region	NBPF8-RNVU1-19	.	n.120548977C>T	.	.	.	.	.
HCC827OR	chr1	120557896	T	A	HET	intergenic_region	NBPF8-RNVU1-19	intergenic_region	NBPF8-RNVU1-19	.	n.120557896T>A	.	.	.	.	.
HCC827OR	chr1	120723956	C	G	HOM	intergenic_region	NBPF8-RNVU1-19	intergenic_region	NBPF8-RNVU1-19	.	n.120723956C>G	.	.	.	.	.
HCC827OR	chr1	120724152	A	C	HOM	intergenic_region	NBPF8-RNVU1-19	intergenic_region	NBPF8-RNVU1-19	.	n.120724152A>C	.	.	.	.	.
HCC827OR	chr1	120793153	TC	T	HOM	intergenic_region	NBPF8-RNVU1-19	intergenic_region	NBPF8-RNVU1-19	.	n.120793154delC	.	.	.	.	.
HCC827OR	chr1	120793448	A	T	HOM	intergenic_region	NBPF8-RNVU1-19	intergenic_region	NBPF8-RNVU1-19	.	n.120793448A>T	.	.	.	.	.
HCC827OR	chr1	120808423	G	A	HET	intergenic_region	NBPF8-RNVU1-19	intergenic_region	NBPF8-RNVU1-19	.	n.120808423G>A	.	.	.	.	.
HCC827OR	chr1	120809863	A	G	HET	intergenic_region	NBPF8-RNVU1-19	intergenic_region	NBPF8-RNVU1-19	.	n.120809863A>G	.	.	.	.	.
HCC827OR	chr1	120809865	T	G	HET	intergenic_region	NBPF8-RNVU1-19	intergenic_region	NBPF8-RNVU1-19	.	n.120809865T>G	.	.	.	.	.
HCC827OR	chr1	120809867	G	A	HET	intergenic_region	NBPF8-RNVU1-19	intergenic_region	NBPF8-RNVU1-19	.	n.120809867G>A	.	.	.	.	.
HCC827OR	chr1	120810008	T	A	HET	intergenic_region	NBPF8-RNVU1-19	intergenic_region	NBPF8-RNVU1-19	.	n.120810008T>A	.	.	.	.	.
HCC827OR	chr1	120810009	C	T	HET	intergenic_region	NBPF8-RNVU1-19	intergenic_region	NBPF8-RNVU1-19	.	n.120810009C>T	.	.	.	.	.
HCC827OR	chr1	120814790	C	T	HOM	intergenic_region	NBPF8-RNVU1-19	intergenic_region	NBPF8-RNVU1-19	.	n.120814790C>T	.	.	.	.	.
HCC827OR	chr1	120825181	AT	A	HET	intergenic_region	NBPF8-RNVU1-19	intergenic_region	NBPF8-RNVU1-19	.	n.120825182delT	.	.	.	.	.
HCC827OR	chr1	120825262	T	A	HOM	intergenic_region	NBPF8-RNVU1-19	intergenic_region	NBPF8-RNVU1-19	.	n.120825262T>A	.	.	.	.	.
HCC827OR	chr1	120825299	C	CCT	HET	intergenic_region	NBPF8-RNVU1-19	intergenic_region	NBPF8-RNVU1-19	.	n.120825299_120825300insCT	.	.	.	.	.
HCC827OR	chr1	120889787	C	T	HOM	5_prime_UTR_premature_start_codon_gain_variant	PPIAL4A	transcript	NM_001143883.2	protein_coding	c.-34C>T	.	.	.	.	.
HCC827OR	chr1	121012553	T	A	HET	intron_variant	LOC101929798	transcript	NR_135813.1	pseudogene	n.378+25009A>T	.	.	.	.	.
HCC827OR	chr1	121096208	G	A	HET	3_prime_UTR_variant	FCGR1B	transcript	NM_001017986.3	protein_coding	c.*56G>A	.	.	.	.	.
HCC827OR	chr1	121118165	G	T	HOM	upstream_gene_variant	HIST2H2BA	transcript	NR_027337.1	pseudogene	n.-914C>A	.	.	.	.	.
HCC827OR	chr1	144424025	C	T	HET	intron_variant	NBPF15	transcript	NM_001170755.2	protein_coding	c.1664-50G>A	.	.	.	.	.
HCC827OR	chr1	145404993	C	G	HET	intron_variant	NBPF20	transcript	NM_001278267.1	protein_coding	c.-894+105G>C	.	.	.	.	.
HCC827OR	chr1	145404999	C	T	HET	intron_variant	NBPF20	transcript	NM_001278267.1	protein_coding	c.-894+99G>A	.	.	.	.	.
HCC827OR	chr1	145405000	A	G	HET	intron_variant	NBPF20	transcript	NM_001278267.1	protein_coding	c.-894+98T>C	.	.	.	.	.
HCC827OR	chr1	145405001	A	G	HET	intron_variant	NBPF20	transcript	NM_001278267.1	protein_coding	c.-894+97T>C	.	.	.	.	.
HCC827OR	chr1	145405003	A	G	HET	intron_variant	NBPF20	transcript	NM_001278267.1	protein_coding	c.-894+95T>C	.	.	.	.	.
HCC827OR	chr1	145405011	A	C	HET	intron_variant	NBPF20	transcript	NM_001278267.1	protein_coding	c.-894+87T>G	.	.	.	.	.
HCC827OR	chr1	145405167	C	T	HET	5_prime_UTR_variant	NBPF20	transcript	NM_001278267.1	protein_coding	c.-963G>A	.	.	.	.	.
HCC827OR	chr1	145405180	G	C	HET	5_prime_UTR_variant	NBPF20	transcript	NM_001278267.1	protein_coding	c.-976C>G	.	.	.	.	.
HCC827OR	chr1	145405191	A	G	HET	5_prime_UTR_premature_start_codon_gain_variant	NBPF20	transcript	NM_001278267.1	protein_coding	c.-987T>C	.	.	.	.	.
HCC827OR	chr1	145518676	G	A	HET	intergenic_region	NBPF20-NBPF25P	intergenic_region	NBPF20-NBPF25P	.	n.145518676G>A	.	.	.	.	.
HCC827OR	chr1	145518680	T	G	HET	intergenic_region	NBPF20-NBPF25P	intergenic_region	NBPF20-NBPF25P	.	n.145518680T>G	.	.	.	.	.
HCC827OR	chr1	145574212	C	G	HOM	splice_region_variant&intron_variant	NBPF25P	transcript	NR_104217.1	pseudogene	n.2233-4G>C	.	.	.	.	.
HCC827OR	chr1	145574818	C	T	HET	splice_region_variant&intron_variant	NBPF25P	transcript	NR_104217.1	pseudogene	n.2232+3G>A	.	.	.	.	.
HCC827OR	chr1	145577067	T	G	HET	intron_variant	NBPF25P	transcript	NR_104217.1	pseudogene	n.1895+154A>C	.	.	.	.	.
HCC827OR	chr1	145577151	T	G	HET	intron_variant	NBPF25P	transcript	NR_104217.1	pseudogene	n.1895+70A>C	.	.	.	.	.
HCC827OR	chr1	145580404	T	G	HET	intron_variant	NBPF25P	transcript	NR_104217.1	pseudogene	n.1445+286A>C	.	.	.	.	.
HCC827OR	chr1	145580407	T	C	HET	intron_variant	NBPF25P	transcript	NR_104217.1	pseudogene	n.1445+283A>G	.	.	.	.	.
HCC827OR	chr1	145580447	G	C	HET	intron_variant	NBPF25P	transcript	NR_104217.1	pseudogene	n.1445+243C>G	.	.	.	.	.
HCC827OR	chr1	145580464	T	G	HET	intron_variant	NBPF25P	transcript	NR_104217.1	pseudogene	n.1445+226A>C	.	.	.	.	.
HCC827OR	chr1	145580482	G	A	HET	intron_variant	NBPF25P	transcript	NR_104217.1	pseudogene	n.1445+208C>T	.	.	.	.	.
HCC827OR	chr1	145580497	G	T	HET	intron_variant	NBPF25P	transcript	NR_104217.1	pseudogene	n.1445+193C>A	.	.	.	.	.
HCC827OR	chr1	145580499	A	C	HET	intron_variant	NBPF25P	transcript	NR_104217.1	pseudogene	n.1445+191T>G	.	.	.	.	.
HCC827OR	chr1	145588070	A	G	HOM	non_coding_transcript_exon_variant	NBPF25P	transcript	NR_104217.1	pseudogene	n.767T>C	.	.	.	.	.
HCC827OR	chr1	145618506	G	GA	HOM	intron_variant	GPR89A	transcript	NM_001097612.1	protein_coding	c.206+93dupA	.	.	.	.	.
HCC827OR	chr1	145728501	CTT	C	HOM	intron_variant	CD160	transcript	NM_007053.3	protein_coding	c.73+122_73+123delTT	.	.	.	.	.
HCC827OR	chr1	145847194	T	TA	HET	downstream_gene_variant	POLR3C	transcript	NM_001303456.1	protein_coding	c.*4774_*4775insA	.	.	.	.	.
HCC827OR	chr1	145853409	C	CA	HET	upstream_gene_variant	MIR6736	transcript	NR_106794.1	pseudogene	n.-2765dupT	.	.	.	.	.
HCC827OR	chr1	145877749	G	A	HET	intron_variant	ANKRD35	transcript	NM_144698.4	protein_coding	c.324+219C>T	.	.	.	.	.
HCC827OR	chr1	145897800	A	T	HET	intron_variant	ITGA10	transcript	NM_003637.4	protein_coding	c.2432+15T>A	.	.	.	.	.
HCC827OR	chr1	145903024	T	TAC	HET	intron_variant	ITGA10	transcript	NM_003637.4	protein_coding	c.759-65_759-64dupGT	.	.	.	.	.
HCC827OR	chr1	145976912	C	CA	HOM	intron_variant	POLR3GL	transcript	NM_032305.1	protein_coding	c.257-153dupA	.	.	.	.	.
HCC827OR	chr1	145976933	TA	T	HOM	intron_variant	POLR3GL	transcript	NM_032305.1	protein_coding	c.257-150delA	.	.	.	.	.
HCC827OR	chr1	145978340	C	CTTT	HOM	intron_variant	POLR3GL	transcript	NM_032305.1	protein_coding	c.571-12_571-10dupTTT	.	.	.	.	.
HCC827OR	chr1	146321948	C	T	HET	intergenic_region	NUDT4P1-RNU1-1	intergenic_region	NUDT4P1-RNU1-1.6	.	n.146321948C>T	.	.	.	.	.
HCC827OR	chr1	146344380	T	A	HET	intergenic_region	NUDT4P1-RNU1-1	intergenic_region	NUDT4P1-RNU1-1.6	.	n.146344380T>A	.	.	.	.	.
HCC827OR	chr1	146344411	T	A	HET	intergenic_region	NUDT4P1-RNU1-1	intergenic_region	NUDT4P1-RNU1-1.6	.	n.146344411T>A	.	.	.	.	.
HCC827OR	chr1	146617183	GT	G	HET	intron_variant	HYDIN2	transcript	NR_103556.1	pseudogene	n.810+37delT	.	.	.	.	.
HCC827OR	chr1	146755563	A	C	HET	intron_variant	HYDIN2	transcript	NR_103556.1	pseudogene	n.5109+94A>C	.	.	.	.	.
HCC827OR	chr1	146814301	AAC	A	HET	intron_variant	HYDIN2	transcript	NR_103556.1	pseudogene	n.7556-55_7556-54delCA	.	.	.	.	.
HCC827OR	chr1	146821229	C	T	HET	non_coding_transcript_exon_variant	HYDIN2	transcript	NR_103556.1	pseudogene	n.8062C>T	.	.	.	.	.
HCC827OR	chr1	146831703	G	A	HET	intergenic_region	HYDIN2-NBPF12	intergenic_region	HYDIN2-NBPF12	.	n.146831703G>A	.	.	.	.	.
HCC827OR	chr1	146831751	A	G	HET	intergenic_region	HYDIN2-NBPF12	intergenic_region	HYDIN2-NBPF12	.	n.146831751A>G	.	.	.	.	.
HCC827OR	chr1	146832640	T	C	HET	intergenic_region	HYDIN2-NBPF12	intergenic_region	HYDIN2-NBPF12	.	n.146832640T>C	.	.	.	.	.
HCC827OR	chr1	146843587	G	T	HET	intergenic_region	HYDIN2-NBPF12	intergenic_region	HYDIN2-NBPF12	.	n.146843587G>T	.	.	.	.	.
HCC827OR	chr1	146846920	C	T	HET	intergenic_region	HYDIN2-NBPF12	intergenic_region	HYDIN2-NBPF12	.	n.146846920C>T	.	.	.	.	.
HCC827OR	chr1	146850357	T	C	HET	intergenic_region	HYDIN2-NBPF12	intergenic_region	HYDIN2-NBPF12	.	n.146850357T>C	.	.	.	.	.
HCC827OR	chr1	146854672	G	A	HET	intergenic_region	HYDIN2-NBPF12	intergenic_region	HYDIN2-NBPF12	.	n.146854672G>A	.	.	.	.	.
HCC827OR	chr1	146855249	C	G	HET	intergenic_region	HYDIN2-NBPF12	intergenic_region	HYDIN2-NBPF12	.	n.146855249C>G	.	.	.	.	.
HCC827OR	chr1	146882537	A	C	HET	intergenic_region	HYDIN2-NBPF12	intergenic_region	HYDIN2-NBPF12	.	n.146882537A>C	.	.	.	.	.
HCC827OR	chr1	146982955	A	G	HET	synonymous_variant	NBPF12	transcript	NM_001278141.1	protein_coding	c.2478A>G	p.Glu826Glu	.	.	.	.
HCC827OR	chr1	146983132	T	G	HET	intron_variant	NBPF12	transcript	NM_001278141.1	protein_coding	c.2614+41T>G	.	.	.	.	.
HCC827OR	chr1	146989564	C	T	HET	intron_variant	NBPF12	transcript	NM_001278141.1	protein_coding	c.3399-10C>T	.	.	.	.	.
HCC827OR	chr1	147268975	C	CT	HOM	intron_variant	CHD1L	transcript	NM_004284.4	protein_coding	c.1085+105dupT	.	.	.	.	.
HCC827OR	chr1	147276344	C	CAGCCA	HET	intron_variant	CHD1L	transcript	NM_004284.4	protein_coding	c.1539+87_1539+88insAGCCA	.	.	.	.	.
HCC827OR	chr1	147284549	A	AAAAC	HET	intron_variant	CHD1L	transcript	NM_004284.4	protein_coding	c.1854+58_1854+61dupCAAA	.	.	.	.	.
HCC827OR	chr1	147652753	G	GAAA	HOM	intron_variant	ACP6	transcript	NM_016361.4	protein_coding	c.781-207_781-205dupTTT	.	.	.	.	.
HCC827OR	chr1	147992555	A	G	HET	synonymous_variant	GPR89B	transcript	NM_016334.3	protein_coding	c.1149A>G	p.Leu383Leu	.	.	.	.
HCC827OR	chr1	147995483	A	G	HOM	downstream_gene_variant	GPR89B	transcript	NM_016334.3	protein_coding	c.*2566A>G	.	.	.	.	.
HCC827OR	chr1	147995631	C	T	HET	downstream_gene_variant	GPR89B	transcript	NM_016334.3	protein_coding	c.*2714C>T	.	.	.	.	.
HCC827OR	chr1	148091755	G	A	HET	intergenic_region	RNVU1-7-NBPF11	intergenic_region	RNVU1-7-NBPF11	.	n.148091755G>A	.	.	.	.	.
HCC827OR	chr1	148094001	G	T	HET	intergenic_region	RNVU1-7-NBPF11	intergenic_region	RNVU1-7-NBPF11	.	n.148094001G>T	.	.	.	.	.
HCC827OR	chr1	148105306	TC	T	HET	intron_variant	NBPF11	transcript	NM_183372.5	protein_coding	c.2634+53delG	.	.	.	.	.
HCC827OR	chr1	148109458	G	C	HET	intron_variant	NBPF11	transcript	NM_183372.5	protein_coding	c.1964-123C>G	.	.	.	.	.
HCC827OR	chr1	148110297	C	A	HET	intron_variant	NBPF11	transcript	NM_183372.5	protein_coding	c.1963+81G>T	.	.	.	.	.
HCC827OR	chr1	148120602	C	T	HET	missense_variant	NBPF11	transcript	NM_183372.5	protein_coding	c.1049G>A	p.Cys350Tyr	.	.	.	.
HCC827OR	chr1	148120603	A	G	HET	missense_variant	NBPF11	transcript	NM_183372.5	protein_coding	c.1048T>C	p.Cys350Arg	.	.	.	.
HCC827OR	chr1	148146960	C	T	HET	intron_variant	NBPF11	transcript	NM_183372.5	protein_coding	c.-386-3274G>A	.	.	.	.	.
HCC827OR	chr1	148146984	C	CG	HET	intron_variant	NBPF11	transcript	NM_183372.5	protein_coding	c.-386-3299dupC	.	.	.	.	.
HCC827OR	chr1	148149222	A	G	HET	intron_variant	NBPF11	transcript	NM_183372.5	protein_coding	c.-387+2498T>C	.	.	.	.	.
HCC827OR	chr1	148149391	G	C	HET	intron_variant	NBPF11	transcript	NM_183372.5	protein_coding	c.-387+2329C>G	.	.	.	.	.
HCC827OR	chr1	148593618	C	G	HET	synonymous_variant	NBPF14	transcript	NM_015383.2	protein_coding	c.258G>C	p.Leu86Leu	.	.	.	.
HCC827OR	chr1	149029906	G	A	HOM	synonymous_variant	PDE4DIP	transcript	NM_001198834.3	protein_coding	c.6933G>A	p.Glu2311Glu	.	.	.	.
HCC827OR	chr1	149029915	C	T	HOM	synonymous_variant	PDE4DIP	transcript	NM_001198834.3	protein_coding	c.6942C>T	p.Ile2314Ile	.	.	.	.
HCC827OR	chr1	149055583	C	G	HET	3_prime_UTR_variant	NBPF9	transcript	NM_001277444.1	protein_coding	c.*73G>C	.	.	.	.	.
HCC827OR	chr1	149055595	A	T	HET	3_prime_UTR_variant	NBPF9	transcript	NM_001277444.1	protein_coding	c.*61T>A	.	.	.	.	.
HCC827OR	chr1	149198436	G	C	HET	intergenic_region	NBPF9-PPIAL4C	intergenic_region	NBPF9-PPIAL4C	.	n.149198436G>C	.	.	.	.	.
HCC827OR	chr1	149390802	A	AGGC	HET	intergenic_region	NBPF9-PPIAL4C	intergenic_region	NBPF9-PPIAL4C	.	n.149390802_149390803insGGC	.	.	.	.	.
HCC827OR	chr1	149390802	A	AGGCGGCGGCGGCGGCGGCGGC	HET	intergenic_region	NBPF9-PPIAL4C	intergenic_region	NBPF9-PPIAL4C	.	n.149390802_149390803insGGCGGCGGCGGCGGCGGCGGC	.	.	.	.	.
HCC827OR	chr1	149390838	C	A	HET	intergenic_region	NBPF9-PPIAL4C	intergenic_region	NBPF9-PPIAL4C	.	n.149390838C>A	.	.	.	.	.
HCC827OR	chr1	149390858	G	T	HET	intergenic_region	NBPF9-PPIAL4C	intergenic_region	NBPF9-PPIAL4C	.	n.149390858G>T	.	.	.	.	.
HCC827OR	chr1	149390859	C	T	HET	intergenic_region	NBPF9-PPIAL4C	intergenic_region	NBPF9-PPIAL4C	.	n.149390859C>T	.	.	.	.	.
HCC827OR	chr1	149478061	G	A	HET	intergenic_region	NBPF9-PPIAL4C	intergenic_region	NBPF9-PPIAL4C	.	n.149478061G>A	.	.	.	.	.
HCC827OR	chr1	149486399	G	A	HET	intergenic_region	NBPF9-PPIAL4C	intergenic_region	NBPF9-PPIAL4C	.	n.149486399G>A	.	.	.	.	.
HCC827OR	chr1	149487339	C	G	HET	intergenic_region	NBPF9-PPIAL4C	intergenic_region	NBPF9-PPIAL4C	.	n.149487339C>G	.	.	.	.	.
HCC827OR	chr1	149487460	C	T	HET	intergenic_region	NBPF9-PPIAL4C	intergenic_region	NBPF9-PPIAL4C	.	n.149487460C>T	.	.	.	.	.
HCC827OR	chr1	149554406	C	T	HET	intergenic_region	NBPF9-PPIAL4C	intergenic_region	NBPF9-PPIAL4C	.	n.149554406C>T	.	.	.	.	.
HCC827OR	chr1	149554661	T	G	HET	intergenic_region	NBPF9-PPIAL4C	intergenic_region	NBPF9-PPIAL4C	.	n.149554661T>G	.	.	.	.	.
HCC827OR	chr1	149949462	C	CT	HET	intron_variant	OTUD7B	transcript	NM_020205.3	protein_coding	c.1123+166dupA	.	.	.	.	.
HCC827OR	chr1	150110399	C	CA	HOM	intron_variant	VPS45	transcript	NM_007259.4	protein_coding	c.1494-88dupA	.	.	.	.	.
HCC827OR	chr1	150230711	G	GA	HOM	intron_variant	ANP32E	transcript	NM_030920.4	protein_coding	c.205-19dupT	.	.	.	.	.
HCC827OR	chr1	150230746	C	CTT	HOM	intron_variant	ANP32E	transcript	NM_030920.4	protein_coding	c.205-55_205-54dupAA	.	.	.	.	.
HCC827OR	chr1	150263915	C	CTT	HET	downstream_gene_variant	APH1A	transcript	NM_001077628.2	protein_coding	c.*2213_*2214dupAA	.	.	.	.	.
HCC827OR	chr1	150305206	A	AT	HOM	intron_variant	MRPS21	transcript	NM_018997.3	protein_coding	c.84-2837dupT	.	.	.	.	.
HCC827OR	chr1	150324880	C	CTTTT	HOM	splice_acceptor_variant&intron_variant	PRPF3	transcript	NM_004698.2	protein_coding	c.-48-6_-48-3dupTTTT	.	.	.	.	.
HCC827OR	chr1	150334799	G	T	HET	intron_variant	PRPF3	transcript	NM_004698.2	protein_coding	c.729-136G>T	.	.	.	.	.
HCC827OR	chr1	150338074	C	CA	HET	intron_variant	PRPF3	transcript	NM_004698.2	protein_coding	c.1036-71dupA	.	.	.	.	.
HCC827OR	chr1	150352650	G	GTCT	HET	intron_variant	PRPF3	transcript	NM_004698.2	protein_coding	c.1906-183_1906-182insTCT	.	.	.	.	.
HCC827OR	chr1	150352652	GAGA	G	HET	intron_variant	PRPF3	transcript	NM_004698.2	protein_coding	c.1906-180_1906-178delAGA	.	.	.	.	.
HCC827OR	chr1	150876595	ACC	ACCC	HET	5_prime_UTR_variant	ARNT	transcript	NM_001668.3	protein_coding	c.-31dupG	.	.	.	.	.
HCC827OR	chr1	150995046	C	T	HET	downstream_gene_variant	FAM63A	transcript	NM_001163258.1	protein_coding	c.*2241G>A	.	.	.	.	.
HCC827OR	chr1	151046361	G	GA	HOM	upstream_gene_variant	C1orf56	transcript	NM_017860.3	protein_coding	c.-1487_-1486insA	.	.	.	.	.
HCC827OR	chr1	151569567	C	T	HET	intron_variant	TUFT1	transcript	NM_001301317.1	protein_coding	c.538-90C>T	.	.	.	.	.
HCC827OR	chr1	151707161	C	T	HET	synonymous_variant	CELF3	transcript	NM_007185.6	protein_coding	c.906G>A	p.Gly302Gly	.	.	.	.
HCC827OR	chr1	151770074	GGAGAGA	G	HOM	downstream_gene_variant	TDRKH	transcript	NM_001083963.1	protein_coding	c.*4372_*4377delTCTCTC	.	.	.	.	.
HCC827OR	chr1	151825694	C	A	HET	intron_variant	RORC	transcript	NM_005060.3	protein_coding	c.70+3735G>T	.	.	.	.	.
HCC827OR	chr1	151847215	AGGAGGCAGGAGGCAGGCAGGGGAGGCAGGAGGCAGGAGGCAGGCAGG	A	HOM	3_prime_UTR_variant	THEM5	transcript	NM_182578.3	protein_coding	c.*109_*155delCCTGCCTGCCTCCTGCCTCCTGCCTCCCCTGCCTGCCTCCTGCCTCC	.	.	.	.	.
HCC827OR	chr1	152111699	T	TTGCTGCTCGCGCCTCTCC	HET	disruptive_inframe_insertion	TCHH	transcript	NM_007113.3	protein_coding	c.1500_1517dupGGAGAGGCGCGAGCAGCA	p.Gln506_Leu507insGluArgArgGluGlnGln	.	.	.	.
HCC827OR	chr1	152156589	GTGGTGGGAATCTCTGTCTTGTTTCTCAGACTGACCA	G	HET	disruptive_inframe_deletion	RPTN	transcript	NM_001122965.1	protein_coding	c.474_509delTGGTCAGTCTGAGAAACAAGACAGAGATTCCCACCA	p.Gly159_His170del	.	.	.	.
HCC827OR	chr1	152304127	C	A	HET	missense_variant	FLG	transcript	NM_002016.1	protein_coding	c.10759G>T	p.Gly3587Cys	.	.	.	.
HCC827OR	chr1	152305040	G	C	HET	synonymous_variant	FLG	transcript	NM_002016.1	protein_coding	c.9846C>G	p.Ser3282Ser	.	.	.	.
HCC827OR	chr1	152307029	A	C	HET	synonymous_variant	FLG	transcript	NM_002016.1	protein_coding	c.7857T>G	p.Ser2619Ser	.	.	.	.
HCC827OR	chr1	152910506	C	CAGCAGCAGGAGGGGCAGCTGGAGCTCTCTG	HET	disruptive_inframe_insertion	IVL	transcript	NM_005547.2	protein_coding	c.753_782dupGCAGCTGGAGCTCTCTGAGCAGCAGGAGGG	p.Gly261_Gln262insGlnLeuGluLeuSerGluGlnGlnGluGly	.	.	.	.
HCC827OR	chr1	153663989	CTA	C	HET	downstream_gene_variant	SNAPIN	transcript	NM_012437.5	protein_coding	c.*2689_*2690delTA	.	.	.	.	.
HCC827OR	chr1	153663992	CTACT	C	HET	downstream_gene_variant	SNAPIN	transcript	NM_012437.5	protein_coding	c.*2692_*2695delTACT	.	.	.	.	.
HCC827OR	chr1	153945053	TGA	T	HET	downstream_gene_variant	CRTC2	transcript	NM_181715.2	protein_coding	c.*3054_*3055delTC	.	.	.	.	.
HCC827OR	chr1	154273150	TA	T	HET	downstream_gene_variant	UBAP2L	transcript	NM_014847.3	protein_coding	c.*2856delA	.	.	.	.	.
HCC827OR	chr1	154450104	C	CTG	HOM	intron_variant	IL6R	transcript	NM_000565.3	protein_coding	c.1066+162_1066+163dupGT	.	.	.	.	.
HCC827OR	chr1	154869723	G	GGCTGCTGCTGCTGCTGCTGCT	HOM	conservative_inframe_insertion	KCNN3	transcript	NM_001204087.1	protein_coding	c.221_241dupAGCAGCAGCAGCAGCAGCAGC	p.Gln74_Gln80dup	.	.	.	.
HCC827OR	chr1	155214590	C	G	HOM	downstream_gene_variant	MTX1	transcript	NM_002455.4	protein_coding	c.*892C>G	.	.	.	.	.
HCC827OR	chr1	156177067	C	T	HET	3_prime_UTR_variant	SEMA4A	transcript	NM_001193300.1	protein_coding	c.*70C>T	.	.	.	.	.
HCC827OR	chr1	156319115	G	GT	HET	intron_variant	CCT3	transcript	NM_005998.4	protein_coding	c.610-99dupA	.	.	.	.	.
HCC827OR	chr1	156852220	G	T	HET	intron_variant	INSRR	transcript	NM_014215.2	protein_coding	c.638-29C>A	.	.	.	.	.
HCC827OR	chr1	157767397	G	T	HET	stop_gained	FCRL2	transcript	NM_030764.3	protein_coding	c.996C>A	p.Tyr332*	.	.	.	.
HCC827OR	chr1	158254785	CTGTGTGTGTGTG	C	HET	intron_variant	CD1A	transcript	NM_001763.2	protein_coding	c.58+95_58+106delTGTGTGTGTGTG	.	.	.	.	.
HCC827OR	chr1	158611131	GCACA	GCACACACACACA	HET	3_prime_UTR_variant	SPTA1	transcript	NM_003126.2	protein_coding	c.*121_*128dupTGTGTGTG	.	.	.	.	.
HCC827OR	chr1	158627821	T	C	HET	intron_variant	SPTA1	transcript	NM_003126.2	protein_coding	c.5566-98A>G	.	.	.	.	.
HCC827OR	chr1	159927891	TAA	TA	HET	splice_region_variant&intron_variant	IGSF9	transcript	NM_001135050.1	protein_coding	c.3231-6delT	.	.	.	.	.
HCC827OR	chr1	159930150	C	T	HET	upstream_gene_variant	TAGLN2	transcript	NM_003564.2	protein_coding	c.-9641G>A	.	.	.	.	.
HCC827OR	chr1	160552604	C	A	HET	intron_variant	CD84	transcript	NM_001184879.1	protein_coding	c.811+101G>T	.	.	.	.	.
HCC827OR	chr1	161053462	TTCTCTCTCTC	T	HET	intron_variant	ARHGAP30	transcript	NM_001025598.1	protein_coding	c.537-87_537-78delGAGAGAGAGA	.	.	.	.	.
HCC827OR	chr1	161214269	C	CTGTGTG	HET	3_prime_UTR_variant	NDUFS2	transcript	NM_004550.4	protein_coding	c.*102_*107dupGTGTGT	.	Uncertain_significance	MedGen:C1838979,OMIM:252010	Mitochondrial_complex_I_deficiency	criteria_provided,_single_submitter
HCC827OR	chr1	161221660	CTTTTTTT	C	HET	upstream_gene_variant	TOMM40L	transcript	NM_032174.5	protein_coding	c.-4829_-4823delTTTTTTT	.	.	.	.	.
HCC827OR	chr1	161221672	T	C	HET	upstream_gene_variant	TOMM40L	transcript	NM_032174.5	protein_coding	c.-4818T>C	.	.	.	.	.
HCC827OR	chr1	161223055	CCACACACACACA	CCACACA	HET	upstream_gene_variant	TOMM40L	transcript	NM_032174.5	protein_coding	c.-3428_-3423delCACACA	.	.	.	.	.
HCC827OR	chr1	161235256	GTTTTT	G	HOM	downstream_gene_variant	TOMM40L	transcript	NM_032174.5	protein_coding	c.*6162_*6166delTTTTT	.	.	.	.	.
HCC827OR	chr1	161235265	T	C	HOM	downstream_gene_variant	TOMM40L	transcript	NM_032174.5	protein_coding	c.*6170T>C	.	.	.	.	.
HCC827OR	chr1	161238464	AAG	A	HET	upstream_gene_variant	NR1I3	transcript	NM_001077482.2	protein_coding	c.-1901_-1900delCT	.	.	.	.	.
HCC827OR	chr1	161712011	C	A	HET	missense_variant	FCRLA	transcript	NM_001184866.1	protein_coding	c.646C>A	p.Gln216Lys	.	.	.	.
HCC827OR	chr1	162590570	TTC	T	HET	intron_variant	UAP1	transcript	NM_001324116.1	protein_coding	c.1358+79_1358+80delCT	.	.	.	.	.
HCC827OR	chr1	162798994	CAAA	C	HET	downstream_gene_variant	HSD17B7	transcript	NM_001304512.1	protein_coding	c.*1058_*1060delAAA	.	.	.	.	.
HCC827OR	chr1	165409492	TACAC	TAC	HET	intron_variant	RXRG	transcript	NM_006917.4	protein_coding	c.1046+62_1046+63delGT	.	.	.	.	.
HCC827OR	chr1	165682220	C	T	HET	missense_variant	ALDH9A1	transcript	NM_000696.3	protein_coding	c.479G>A	p.Gly160Asp	.	.	.	.
HCC827OR	chr1	165752251	CATT	C	HOM	intron_variant	TMCO1	transcript	NM_019026.4	protein_coding	c.409-85_409-83delAAT	.	.	.	.	.
HCC827OR	chr1	168293284	AGTGTGT	A	HET	intron_variant	TBX19	transcript	NM_005149.2	protein_coding	c.603+43_603+48delGTGTGT	.	Uncertain_significance	Human_Phenotype_Ontology:HP:0011748,MedGen:C0342388,OMIM:201400,SNOMED_CT:237692001	Adrenocorticotropic_hormone_deficiency	criteria_provided,_single_submitter
HCC827OR	chr1	173865194	T	TA	HET	upstream_gene_variant	SNORD81	transcript	NR_003938.1	pseudogene	n.-978dupT	.	.	.	.	.
HCC827OR	chr1	173952163	C	CAA	HET	intron_variant	RC3H1	transcript	NM_001300850.1	protein_coding	c.2371-27_2371-26dupTT	.	.	.	.	.
HCC827OR	chr1	173992669	A	AACAC	HET	intron_variant	RC3H1	transcript	NM_001300850.1	protein_coding	c.231+82_231+85dupGTGT	.	.	.	.	.
HCC827OR	chr1	174231362	T	A	HET	splice_region_variant&intron_variant	RABGAP1L	transcript	NM_014857.4	protein_coding	c.542+7T>A	.	.	.	.	.
HCC827OR	chr1	174957723	CTT	C	HET	upstream_gene_variant	LOC101928696	transcript	NR_121196.1	pseudogene	n.-3464_-3463delAA	.	.	.	.	.
HCC827OR	chr1	175160811	TTCTTCTTG	T	HET	frameshift_variant	KIAA0040	transcript	NM_001162893.1	protein_coding	c.195_202delCAAGAAGA	p.Asn65fs	.	.	.	.
HCC827OR	chr1	177947755	A	AAGGGACAGGGAGGGGAGGTGAGGGG	HOM	intron_variant	SEC16B	transcript	NM_033127.2	protein_coding	c.1663+69_1663+70insCCCCTCACCTCCCCTCCCTGTCCCT	.	.	.	.	.
HCC827OR	chr1	178522650	C	CTT	HET	downstream_gene_variant	TEX35	transcript	NM_001170723.1	protein_coding	c.*926_*927insTT	.	.	.	.	.
HCC827OR	chr1	179348760	ATGTGTGTGTGTGTGTGTGTGTGTGTG	ATGTGTGTGTGTGTG	HET	intron_variant	SOAT1	transcript	NM_003101.5	protein_coding	c.1216-40_1216-29delGTGTGTGTGTGT	.	.	.	.	.
HCC827OR	chr1	179444835	C	T	HOM	intron_variant	AXDND1	transcript	NM_144696.5	protein_coding	c.1564-135C>T	.	.	.	.	.
HCC827OR	chr1	183131427	G	GT	HOM	intron_variant	LAMC1	transcript	NM_002293.3	protein_coding	c.3566+49_3566+50insT	.	.	.	.	.
HCC827OR	chr1	185151795	G	GA	HET	intron_variant	TRMT1L	transcript	NM_030934.4	protein_coding	c.346+29dupT	.	.	.	.	.
HCC827OR	chr1	185168332	T	TAA	HET	splice_region_variant&intron_variant	SWT1	transcript	NM_001105518.1	protein_coding	c.166-7_166-6insAA	.	.	.	.	.
HCC827OR	chr1	186115230	T	A	HET	intron_variant	HMCN1	transcript	NM_031935.2	protein_coding	c.11405-28T>A	.	.	.	.	.
HCC827OR	chr1	186932739	A	T	HET	intron_variant	PLA2G4A	transcript	NM_024420.2	protein_coding	c.559-24A>T	.	.	.	.	.
HCC827OR	chr1	190799763	C	T	HET	intron_variant	LOC440704	transcript	NR_033922.1	pseudogene	n.359-38C>T	.	.	.	.	.
HCC827OR	chr1	196957881	G	GT	HET	splice_acceptor_variant&intron_variant	CFHR2	transcript	NM_005666.3	protein_coding	c.431-3dupT	.	.	.	.	.
HCC827OR	chr1	197328395	A	G	HET	intron_variant	CRB1	transcript	NM_201253.2	protein_coding	c.71-27A>G	.	.	.	.	.
HCC827OR	chr1	200807678	G	T	HET	intron_variant	CAMSAP2	transcript	NM_001297707.1	protein_coding	c.561+141G>T	.	.	.	.	.
HCC827OR	chr1	201053391	C	G	HET	intron_variant	CACNA1S	transcript	NM_000069.2	protein_coding	c.3795+68G>C	.	.	.	.	.
HCC827OR	chr1	201790416	C	G	HET	intron_variant	NAV1	transcript	NM_020443.4	protein_coding	c.3220-138C>G	.	.	.	.	.
HCC827OR	chr1	201793651	A	AT	HET	intron_variant	NAV1	transcript	NM_020443.4	protein_coding	c.3322-134dupT	.	.	.	.	.
HCC827OR	chr1	201853220	A	G	HET	intron_variant	IPO9	transcript	NM_018085.4	protein_coding	c.690+123A>G	.	.	.	.	.
HCC827OR	chr1	201889155	C	G	HET	downstream_gene_variant	IPO9	transcript	NM_018085.4	protein_coding	c.*13101C>G	.	.	.	.	.
HCC827OR	chr1	202011877	CAA	C	HET	intron_variant	ELF3	transcript	NM_001114309.1	protein_coding	c.164-64_164-63delAA	.	.	.	.	.
HCC827OR	chr1	202187007	C	CCCTCGCTCCTCGCTCCTCGCTCCTCGCTCCTCGCT	HET	non_coding_transcript_exon_variant	PTPRVP	transcript	NR_002930.2	pseudogene	n.3412_3446dupCCTCGCTCCTCGCTCCTCGCTCCTCGCTCCTCGCT	.	.	.	.	.
HCC827OR	chr1	202736246	G	T	HET	missense_variant	KDM5B	transcript	NM_001314042.1	protein_coding	c.3339C>A	p.Phe1113Leu	.	.	.	.
HCC827OR	chr1	204112527	A	ACACT	HET	intron_variant	SOX13	transcript	NM_005686.2	protein_coding	c.-1-387_-1-386insACTC	.	.	.	.	.
HCC827OR	chr1	204156336	T	TCAGACAGACAGA	HET	upstream_gene_variant	ETNK2	transcript	NM_001297760.1	protein_coding	c.-4496_-4485dupTCTGTCTGTCTG	.	.	.	.	.
HCC827OR	chr1	204265068	G	GGT	HOM	intron_variant	PLEKHA6	transcript	NM_014935.4	protein_coding	c.281-28_281-27dupAC	.	.	.	.	.
HCC827OR	chr1	205016388	T	C	HET	missense_variant	NFASC	transcript	NM_001005388.2	protein_coding	c.3572T>C	p.Leu1191Pro	.	.	.	.
HCC827OR	chr1	205067253	G	A	HET	splice_region_variant&intron_variant	CNTN2	transcript	NM_005076.3	protein_coding	c.2125+3G>A	.	.	.	.	.
HCC827OR	chr1	205526555	G	C	HET	intron_variant	CDK18	transcript	NM_212503.2	protein_coding	c.756+94G>C	.	.	.	.	.
HCC827OR	chr1	205584218	AT	A	HOM	intron_variant	MFSD4A	transcript	NM_181644.4	protein_coding	c.859+115delT	.	.	.	.	.
HCC827OR	chr1	206115683	T	C	HET	intron_variant	AVPR1B	transcript	NM_000707.3	protein_coding	c.940+268A>G	.	.	.	.	.
HCC827OR	chr1	206342107	G	T	HET	intron_variant	SRGAP2	transcript	NM_015326.4	protein_coding	c.261-739G>T	.	.	.	.	.
HCC827OR	chr1	206460828	GA	G	HET	downstream_gene_variant	SRGAP2	transcript	NM_001300952.1	protein_coding	c.*6673delA	.	.	.	.	.
HCC827OR	chr1	206480621	TC	T	HOM	intron_variant	IKBKE	transcript	NM_014002.3	protein_coding	c.1427+93delC	.	.	.	.	.
HCC827OR	chr1	206593488	C	CGAGA	HET	downstream_gene_variant	RASSF5	transcript	NM_182663.3	protein_coding	c.*6510_*6511insGAGA	.	.	.	.	.
HCC827OR	chr1	206593508	A	AGTGTGTGTGTGTGTGTGTGTGT	HET	downstream_gene_variant	RASSF5	transcript	NM_182663.3	protein_coding	c.*6530_*6531insGTGTGTGTGTGTGTGTGTGTGT	.	.	.	.	.
HCC827OR	chr1	207063888	G	GGGGTGTGTGTGTGT	HOM	intron_variant	PFKFB2	transcript	NM_006212.2	protein_coding	c.507+60_507+61insGGTGTGTGTGTGTG	.	.	.	.	.
HCC827OR	chr1	207575635	T	C	HET	missense_variant	CR1	transcript	NM_000651.4	protein_coding	c.4492T>C	p.Ser1498Pro	.	.	.	.
HCC827OR	chr1	207785777	CTTT	C	HOM	intron_variant	CD46	transcript	NM_172359.2	protein_coding	c.1127+107_1127+109delTTT	.	.	.	.	.
HCC827OR	chr1	209801183	CAA	C	HET	intron_variant	IRF6	transcript	NM_006147.3	protein_coding	c.174+55_174+56delTT	.	.	.	.	.
HCC827OR	chr1	210348736	C	CGTGT	HET	intron_variant	HHAT	transcript	NM_001170587.2	protein_coding	c.95-14093_95-14090dupGTGT	.	.	.	.	.
HCC827OR	chr1	210684141	G	GGA	HET	splice_region_variant&intron_variant	KCNH1	transcript	NM_172362.2	protein_coding	c.2113-5_2113-4dupTC	.	.	.	.	.
HCC827OR	chr1	215172254	A	T	HET	intron_variant	KCNK2	transcript	NM_001017425.2	protein_coding	c.823+71A>T	.	.	.	.	.
HCC827OR	chr1	215581005	T	TAA	HET	intron_variant	KCTD3	transcript	NM_016121.4	protein_coding	c.626+1007_626+1008dupAA	.	.	.	.	.
HCC827OR	chr1	215640844	CAA	C	HET	intron_variant	USH2A	transcript	NM_206933.2	protein_coding	c.14792-112_14792-111delTT	.	.	.	.	.
HCC827OR	chr1	215759979	T	A	HET	intron_variant	USH2A	transcript	NM_206933.2	protein_coding	c.11048-136A>T	.	.	.	.	.
HCC827OR	chr1	220205889	T	A	HET	intron_variant	RAB3GAP2	transcript	NM_012414.3	protein_coding	c.712+18A>T	.	.	.	.	.
HCC827OR	chr1	220429946	A	AGTGT	HOM	intergenic_region	RAB3GAP2-MARK1	intergenic_region	RAB3GAP2-MARK1	.	n.220429946_220429947insGTGT	.	.	.	.	.
HCC827OR	chr1	222979702	G	T	HET	intron_variant	DISP1	transcript	NM_032890.3	protein_coding	c.510-3378G>T	.	.	.	.	.
HCC827OR	chr1	223541885	G	GT	HET	intron_variant	CAPN8	transcript	NM_001143962.1	protein_coding	c.2089-27dupA	.	.	.	.	.
HCC827OR	chr1	224739295	CTTT	C	HOM	intron_variant	CNIH3	transcript	NM_001322302.1	protein_coding	c.540-11_540-9delTTT	.	.	.	.	.
HCC827OR	chr1	225206870	T	A	HET	intron_variant	DNAH14	transcript	NM_001373.1	protein_coding	c.6121-98T>A	.	.	.	.	.
HCC827OR	chr1	225839366	GGT	G	HET	intron_variant	EPHX1	transcript	NM_000120.3	protein_coding	c.722+55_722+56delGT	.	.	.	.	.
HCC827OR	chr1	225998961	G	C	HET	intron_variant	SDE2	transcript	NM_152608.3	protein_coding	c.120+232C>G	.	.	.	.	.
HCC827OR	chr1	226370364	A	AC	HET	intron_variant	PARP1	transcript	NM_001618.3	protein_coding	c.2154+69dupG	.	.	.	.	.
HCC827OR	chr1	227213294	C	A	HET	intron_variant	CDC42BPA	transcript	NM_003607.3	protein_coding	c.271-75G>T	.	.	.	.	.
HCC827OR	chr1	227967845	A	C	HET	intergenic_region	WNT9A-WNT3A	intergenic_region	WNT9A-WNT3A	.	n.227967845A>C	.	.	.	.	.
HCC827OR	chr1	227973993	C	T	HET	intergenic_region	WNT9A-WNT3A	intergenic_region	WNT9A-WNT3A	.	n.227973993C>T	.	.	.	.	.
HCC827OR	chr1	227974009	C	T	HET	intergenic_region	WNT9A-WNT3A	intergenic_region	WNT9A-WNT3A	.	n.227974009C>T	.	.	.	.	.
HCC827OR	chr1	228274270	G	C	HET	missense_variant	OBSCN	transcript	NM_001271223.2	protein_coding	c.6634G>C	p.Ala2212Pro	.	.	.	.
HCC827OR	chr1	228274271	C	T	HET	missense_variant	OBSCN	transcript	NM_001271223.2	protein_coding	c.6635C>T	p.Ala2212Val	.	.	.	.
HCC827OR	chr1	228339041	C	CCACACA	HOM	intron_variant	OBSCN	transcript	NM_001271223.2	protein_coding	c.20129+45_20129+50dupACACAC	.	.	.	.	.
HCC827OR	chr1	228458042	C	A	HET	upstream_gene_variant	HIST3H2A	transcript	NM_033445.2	protein_coding	c.-225G>T	.	.	.	.	.
HCC827OR	chr1	229602493	G	A	HET	missense_variant	TAF5L	transcript	NM_014409.3	protein_coding	c.674C>T	p.Pro225Leu	.	.	.	.
HCC827OR	chr1	230316078	T	TTATGTGTATACATATGTTTATGTGTACACATATATC	HOM	intergenic_region	GALNT2-PGBD5	intergenic_region	GALNT2-PGBD5	.	n.230316078_230316079insTATGTGTATACATATGTTTATGTGTACACATATATC	.	.	.	.	.
HCC827OR	chr1	231026071	TA	T	HET	intron_variant	FAM89A	transcript	NM_198552.2	protein_coding	c.292-5946delT	.	.	.	.	.
HCC827OR	chr1	233208493	C	T	HET	intron_variant	PCNX2	transcript	NM_014801.3	protein_coding	c.2863+25G>A	.	.	.	.	.
HCC827OR	chr1	235379947	CAA	C	HET	intron_variant	TBCE	transcript	NM_001287801.1	protein_coding	c.-31-56_-31-55delAA	.	.	.	.	.
HCC827OR	chr1	235991026	C	A	HET	stop_gained	NID1	transcript	NM_002508.2	protein_coding	c.2788G>T	p.Gly930*	.	.	.	.
HCC827OR	chr1	236761432	CGTGTGT	CGTGTGTGT	HET	intron_variant	ACTN2	transcript	NM_001103.3	protein_coding	c.2526+284_2526+285dupGT	.	.	.	.	.
HCC827OR	chr1	237723128	T	A	HET	missense_variant&splice_region_variant	RYR2	transcript	NM_001035.2	protein_coding	c.10555T>A	p.Leu3519Met	.	.	.	.
HCC827OR	chr1	240123505	CA	C	HOM	intron_variant	FMN2	transcript	NM_001305424.1	protein_coding	c.1782+177delA	.	.	.	.	.
HCC827OR	chr1	241766159	G	A	HET	intron_variant	WDR64	transcript	NM_144625.4	protein_coding	c.1918-59G>A	.	.	.	.	.
HCC827OR	chr1	243056574	G	C	HET	non_coding_transcript_exon_variant	LINC01347	transcript	NR_029401.1	pseudogene	n.3574C>G	.	.	.	.	.
HCC827OR	chr1	243057168	C	G	HET	non_coding_transcript_exon_variant	LINC01347	transcript	NR_029401.1	pseudogene	n.2980G>C	.	.	.	.	.
HCC827OR	chr1	244862395	T	TAA	HET	intron_variant	HNRNPU	transcript	NM_031844.2	protein_coding	c.877+64_877+65dupTT	.	.	.	.	.
HCC827OR	chr1	245928154	ATG	A	HET	intron_variant	SMYD3	transcript	NM_001167740.1	protein_coding	c.600-123_600-122delCA	.	.	.	.	.
HCC827OR	chr1	246867902	CA	C	HET	intron_variant	AHCTF1	transcript	NM_015446.4	protein_coding	c.3116-92delT	.	.	.	.	.
HCC827OR	chr1	246867904	CACA	C	HET	intron_variant	AHCTF1	transcript	NM_015446.4	protein_coding	c.3116-96_3116-94delTGT	.	.	.	.	.
HCC827OR	chr1	247419161	TATA	T	HOM	intron_variant	NLRP3	transcript	NM_001079821.2	protein_coding	c.283+85_283+87delATA	.	.	.	.	.
HCC827OR	chr1	247424252	G	T	HET	missense_variant	NLRP3	transcript	NM_001079821.2	protein_coding	c.809G>T	p.Arg270Met	.	.	.	.
HCC827OR	chr1	247425793	G	GA	HET	intron_variant	NLRP3	transcript	NM_001079821.2	protein_coding	c.2156+204dupA	.	.	.	.	.
HCC827OR	chr1	247434062	G	GAT	HOM	intron_variant	NLRP3	transcript	NM_001079821.2	protein_coding	c.2328-41_2328-40insAT	.	.	.	.	.
HCC827OR	chr1	247434063	G	GTGTTCTGAGGCCTTCTCTATTCCAGAGCTCTCTGGTCAGA	HOM	intron_variant	NLRP3	transcript	NM_001079821.2	protein_coding	c.2328-37_2328-36insTCTGAGGCCTTCTCTATTCCAGAGCTCTCTGGTCAGATGT	.	.	.	.	.
HCC827OR	chr1	248100232	C	A	HET	missense_variant	OR2L13	transcript	NM_001304535.1	protein_coding	c.857C>A	p.Pro286His	.	.	.	.
HCC827OR	chr1	248361635	ATGGGACTCTTCAGACAATCCAAACATCCAATGGCCAATATCACCTGGATGGCCAACCACACTGGATGGTCGGATTTCATCCTGT	A	HET	conservative_inframe_deletion	OR2T4	transcript	NM_001004696.1	protein_coding	c.85_168delATGGCCAATATCACCTGGATGGCCAACCACACTGGATGGTCGGATTTCATCCTGTTGGGACTCTTCAGACAATCCAAACATCCA	p.Met29_Pro56del	.	.	.	.
HCC827OR	chr1	248559451	A	G	HET	missense_variant	OR2T29	transcript	NM_001004694.2	protein_coding	c.41T>C	p.Leu14Ser	.	.	.	.
HCC827OR	chr1	248559455	T	A	HET	missense_variant	OR2T29	transcript	NM_001004694.2	protein_coding	c.37A>T	p.Arg13Trp	.	.	.	.
HCC827OR	chr1	248559466	T	C	HET	missense_variant	OR2T29	transcript	NM_001004694.2	protein_coding	c.26A>G	p.Asn9Ser	.	.	.	.
HCC827OR	chr1	248559487	G	T	HET	missense_variant	OR2T29	transcript	NM_001004694.2	protein_coding	c.5C>A	p.Ala2Asp	.	.	.	.
HCC827OR	chr1	248638227	G	A	HET	downstream_gene_variant	OR2T35	transcript	NM_001001827.1	protein_coding	c.*60C>T	.	.	.	.	.
HCC827OR	chr1	248638237	G	A	HET	downstream_gene_variant	OR2T35	transcript	NM_001001827.1	protein_coding	c.*50C>T	.	.	.	.	.
HCC827OR	chr1	248638301	T	TCA	HOM	frameshift_variant	OR2T35	transcript	NM_001001827.1	protein_coding	c.956_957dupTG	p.Ile320fs	.	.	.	.
HCC827OR	chr1	248638725	GAA	G	HOM	frameshift_variant	OR2T35	transcript	NM_001001827.1	protein_coding	c.532_533delTT	p.Phe178fs	.	.	.	.
HCC827OR	chr2	247601	T	G	HET	missense_variant&splice_region_variant	SH3YL1	transcript	NM_015677.3	protein_coding	c.228A>C	p.Lys76Asn	.	.	.	.
HCC827OR	chr2	1477088	C	T	HET	splice_region_variant&synonymous_variant	TPO	transcript	NM_000547.5	protein_coding	c.822C>T	p.Leu274Leu	.	.	.	.
HCC827OR	chr2	1639031	CGGGTCTCATTTCAAGGTTTCCTGGGTGTGCACCGCCCCTGATGCTCTGAGCT	C	HOM	intron_variant	PXDN	transcript	NM_012293.2	protein_coding	c.4074-105_4074-54delAGCTCAGAGCATCAGGGGCGGTGCACACCCAGGAAACCTTGAAATGAGACCC	.	.	.	.	.
HCC827OR	chr2	1840902	TTC	T	HET	intron_variant	MYT1L	transcript	NM_001303052.1	protein_coding	c.2775-61_2775-60delGA	.	.	.	.	.
HCC827OR	chr2	3389562	A	G	HET	intron_variant	TRAPPC12	transcript	NM_001321102.1	protein_coding	c.1047+892A>G	.	.	.	.	.
HCC827OR	chr2	6906141	TACACACACACACACACAC	TACACACACACACACAC	HET	intergenic_region	RSAD2-RNF144A-AS1	intergenic_region	RSAD2-RNF144A-AS1	.	n.6906158_6906159delAC	.	.	.	.	.
HCC827OR	chr2	6990417	CACACACACACACACACACAG	C	HET	intron_variant	RNF144A	transcript	NM_014746.4	protein_coding	c.-11-6497_-11-6478delCACACACACACACACACAGA	.	.	.	.	.
HCC827OR	chr2	6990421	CACACACACACACACAG	C	HET	intron_variant	RNF144A	transcript	NM_014746.4	protein_coding	c.-11-6493_-11-6478delCACACACACACACAGA	.	.	.	.	.
HCC827OR	chr2	7030257	CTG	C	HET	intron_variant	RNF144A	transcript	NM_014746.4	protein_coding	c.747+90_747+91delGT	.	.	.	.	.
HCC827OR	chr2	7263510	T	TACACACAC	HET	intergenic_region	LOC101929452-LOC100506274	intergenic_region	LOC101929452-LOC100506274	.	n.7263510_7263511insACACACAC	.	.	.	.	.
HCC827OR	chr2	7331349	T	TCACACA	HET	intergenic_region	LOC101929452-LOC100506274	intergenic_region	LOC101929452-LOC100506274	.	n.7331349_7331350insCACACA	.	.	.	.	.
HCC827OR	chr2	9412254	AT	A	HET	intron_variant	ITGB1BP1	transcript	NM_001319066.1	protein_coding	c.288+14delA	.	.	.	.	.
HCC827OR	chr2	9457147	A	ATGTG	HOM	intron_variant	CPSF3	transcript	NM_001321836.1	protein_coding	c.1710+161_1710+164dupTGTG	.	.	.	.	.
HCC827OR	chr2	9474538	G	GGCCCC	HET	5_prime_UTR_variant	IAH1	transcript	NM_001039613.2	protein_coding	c.-14_-10dupCGCCC	.	.	.	.	.
HCC827OR	chr2	10045936	C	T	HET	upstream_gene_variant	LOC101929882	transcript	NR_135558.1	pseudogene	n.-2535G>A	.	.	.	.	.
HCC827OR	chr2	10788568	GA	G	HET	downstream_gene_variant	ATP6V1C2	transcript	NM_001039362.1	protein_coding	c.*5306delA	.	.	.	.	.
HCC827OR	chr2	11133281	GTC	G	HET	5_prime_UTR_variant	C2orf50	transcript	NM_182500.2	protein_coding	c.-36_-35delCT	.	.	.	.	.
HCC827OR	chr2	11160801	TAAAA	T	HOM	intron_variant	PQLC3	transcript	NM_152391.4	protein_coding	c.296+124_296+127delAAAA	.	.	.	.	.
HCC827OR	chr2	11592697	AC	A	HET	downstream_gene_variant	GREB1	transcript	NM_148903.2	protein_coding	c.*5246delC	.	.	.	.	.
HCC827OR	chr2	11804982	GT	G	HET	intron_variant	LPIN1	transcript	NM_001261428.1	protein_coding	c.2310-72delT	.	.	.	.	.
HCC827OR	chr2	15538635	A	C	HET	intron_variant	NBAS	transcript	NM_015909.3	protein_coding	c.513+588T>G	.	.	.	.	.
HCC827OR	chr2	20002191	C	CACACACACAGAG	HOM	sequence_feature	MATN3	domain:EGF-like_2	NM_002381.4	protein_coding	c.917-112_917-111insCTCTGTGTGTGT	.	.	.	.	.
HCC827OR	chr2	24872867	G	A	HET	intron_variant	ADCY3	transcript	NM_001320613.1	protein_coding	c.676-148C>T	.	.	.	.	.
HCC827OR	chr2	26277233	CTTT	C	HET	intron_variant	HADHB	transcript	NM_000183.2	protein_coding	c.442+93_442+95delTTT	.	.	.	.	.
HCC827OR	chr2	27222795	T	TG	HET	intron_variant	CAD	transcript	NM_004341.4	protein_coding	c.638-64dupG	.	.	.	.	.
HCC827OR	chr2	27635300	C	CTTTTTT	HOM	intron_variant	GPN1	transcript	NM_007266.3	protein_coding	c.566+77_566+82dupTTTTTT	.	.	.	.	.
HCC827OR	chr2	29221219	C	CTTCTGCCTTAGAAGCA	HET	intron_variant	ALK	transcript	NM_004304.4	protein_coding	c.3516-385_3516-384insTGCTTCTAAGGCAGAA	.	.	.	.	.
HCC827OR	chr2	29221221	ACT	A	HET	intron_variant	ALK	transcript	NM_004304.4	protein_coding	c.3516-388_3516-387delAG	.	.	.	.	.
HCC827OR	chr2	30745894	ATT	A	HOM	intron_variant	CAPN13	transcript	NM_144575.2	protein_coding	c.1238-638_1238-637delAA	.	.	.	.	.
HCC827OR	chr2	31193283	T	A	HET	missense_variant	CAPN14	transcript	NM_001145122.1	protein_coding	c.962A>T	p.Gln321Leu	.	.	.	.
HCC827OR	chr2	31201867	A	T	HET	stop_gained	CAPN14	transcript	NM_001145122.1	protein_coding	c.546T>A	p.Tyr182*	.	.	.	.
HCC827OR	chr2	31266788	AC	A	HET	3_prime_UTR_variant	EHD3	transcript	NM_014600.2	protein_coding	c.*85delC	.	.	.	.	.
HCC827OR	chr2	31266790	AC	A	HET	3_prime_UTR_variant	EHD3	transcript	NM_014600.2	protein_coding	c.*87delC	.	.	.	.	.
HCC827OR	chr2	31384119	A	AGTGTGTGTGT	HOM	intron_variant	XDH	transcript	NM_000379.3	protein_coding	c.794-282_794-273dupACACACACAC	.	.	.	.	.
HCC827OR	chr2	32392314	C	T	HET	intron_variant	BIRC6	transcript	NM_016252.3	protein_coding	c.951+164C>T	.	.	.	.	.
HCC827OR	chr2	32532134	C	CGTGTGTGTGT	HOM	upstream_gene_variant	MIR558	transcript	NR_030285.1	pseudogene	n.-19_-18insGTGTGTGTGT	.	.	.	.	.
HCC827OR	chr2	32948491	A	G	HET	downstream_gene_variant	LOC100271832	transcript	NR_027097.1	pseudogene	n.*2356A>G	.	.	.	.	.
HCC827OR	chr2	36548590	C	G	HET	missense_variant	CRIM1	transcript	NM_016441.2	protein_coding	c.3000C>G	p.Asp1000Glu	.	.	.	.
HCC827OR	chr2	37089574	T	TA	HOM	intron_variant	GPATCH11	transcript	NM_174931.3	protein_coding	c.126-51dupA	.	.	.	.	.
HCC827OR	chr2	38565883	T	C	HET	intron_variant	HNRNPLL	transcript	NM_138394.3	protein_coding	c.1574-1646A>G	.	.	.	.	.
HCC827OR	chr2	38779636	CTA	C	HOM	intron_variant	GEMIN6	transcript	NM_024775.9	protein_coding	c.128+546_128+547delAT	.	.	.	.	.
HCC827OR	chr2	40428423	CCACA	CCA	HET	intron_variant	SLC8A1	transcript	NM_021097.2	protein_coding	c.1808+46_1808+47delTG	.	.	.	.	.
HCC827OR	chr2	42288321	A	G	HET	missense_variant&splice_region_variant	EML4	transcript	NM_019063.4	protein_coding	c.1217A>G	p.Lys406Arg	.	.	.	.
HCC827OR	chr2	42769569	ATGTGTGTGTGTG	A	HET	intron_variant	HAAO	transcript	NM_012205.2	protein_coding	c.630+132_630+143delCACACACACACA	.	.	.	.	.
HCC827OR	chr2	42769569	ATGTGTGTGTGTG	ATG	HET	intron_variant	HAAO	transcript	NM_012205.2	protein_coding	c.630+132_630+141delCACACACACA	.	.	.	.	.
HCC827OR	chr2	45579825	A	T	HET	intron_variant	SRBD1	transcript	NM_018079.4	protein_coding	c.1072+50T>A	.	.	.	.	.
HCC827OR	chr2	46151280	TACACACACACACACAC	T	HET	intron_variant	PRKCE	transcript	NM_005400.2	protein_coding	c.1920+80_1920+95delACACACACACACACAC	.	.	.	.	.
HCC827OR	chr2	46151280	TACACACACACACACAC	TACACACACACACACACAC	HET	intron_variant	PRKCE	transcript	NM_005400.2	protein_coding	c.1920+94_1920+95dupAC	.	.	.	.	.
HCC827OR	chr2	47475312	GTT	G	HET	sequence_feature	MSH2	nucleotide-phosphate-binding-region:ATP	NM_000251.2	protein_coding	c.2005+43_2005+44delTT	.	.	.	.	.
HCC827OR	chr2	48375433	G	T	HET	missense_variant	FOXN2	transcript	NM_002158.3	protein_coding	c.1286G>T	p.Arg429Leu	.	.	.	.
HCC827OR	chr2	49014894	C	A	HET	intron_variant	FSHR	transcript	NM_000145.3	protein_coding	c.374+2595G>T	.	.	.	.	.
HCC827OR	chr2	49283343	G	A	HET	intergenic_region	FSHR-NRXN1	intergenic_region	FSHR-NRXN1	.	n.49283343G>A	.	.	.	.	.
HCC827OR	chr2	50552805	T	C	HET	missense_variant	NRXN1	transcript	NM_001135659.2	protein_coding	c.1661A>G	p.Asn554Ser	Uncertain_significance	MedGen:CN169374	not_specified	criteria_provided,_single_submitter
HCC827OR	chr2	53866305	G	A	HET	intron_variant	PSME4	transcript	NM_014614.2	protein_coding	c.5398-82C>T	.	.	.	.	.
HCC827OR	chr2	54843964	TTG	TTGTGTGTGTGTG	HET	intron_variant	EML6	transcript	NM_001039753.2	protein_coding	c.848-52_848-43dupTGTGTGTGTG	.	.	.	.	.
HCC827OR	chr2	61311478	G	GAAAA	HET	intron_variant	USP34	transcript	NM_014709.3	protein_coding	c.3817+61_3817+62insTTTT	.	.	.	.	.
HCC827OR	chr2	61421799	G	A	HET	upstream_gene_variant	SNORA70B	transcript	NR_003707.2	pseudogene	n.-4422C>T	.	.	.	.	.
HCC827OR	chr2	64104681	CT	C	HET	intron_variant	PELI1	transcript	NM_020651.3	protein_coding	c.201+19delA	.	.	.	.	.
HCC827OR	chr2	66440068	A	AACACACAC	HOM	intron_variant	MEIS1	transcript	NM_002398.2	protein_coding	c.381+101_381+108dupACACACAC	.	.	.	.	.
HCC827OR	chr2	68866172	G	T	HET	missense_variant	BMP10	transcript	NM_014482.1	protein_coding	c.734C>A	p.Ala245Asp	.	.	.	.
HCC827OR	chr2	69461499	CA	C	HET	3_prime_UTR_variant	AAK1	transcript	NM_014911.3	protein_coding	c.*14369delT	.	.	.	.	.
HCC827OR	chr2	69495888	C	A	HET	intron_variant	AAK1	transcript	NM_014911.3	protein_coding	c.2365+97G>T	.	.	.	.	.
HCC827OR	chr2	69520358	CT	C	HOM	upstream_gene_variant	SNORA36C	transcript	NR_003705.1	pseudogene	n.-188delA	.	.	.	.	.
HCC827OR	chr2	70831065	G	T	HET	synonymous_variant	CD207	transcript	NM_015717.4	protein_coding	c.972C>A	p.Val324Val	.	.	.	.
HCC827OR	chr2	71481695	T	TATCCATCC	HET	intron_variant	DYSF	transcript	NM_001130987.1	protein_coding	c.148-157_148-150dupCCATCCAT	.	.	.	.	.
HCC827OR	chr2	73229885	T	A	HET	upstream_gene_variant	CCT7	transcript	NM_006429.3	protein_coding	c.-4494T>A	.	.	.	.	.
HCC827OR	chr2	73447890	C	CT	HOM	intron_variant	ALMS1	transcript	NM_015120.4	protein_coding	c.1433-64dupT	.	.	.	.	.
HCC827OR	chr2	73448097	TCTC	T	HOM	disruptive_inframe_deletion	ALMS1	transcript	NM_015120.4	protein_coding	c.1574_1576delCTC	p.Pro525del	Benign/Likely_benign	MedGen:C0268425,OMIM:203800,Orphanet:ORPHA64,SNOMED_CT:63702009|MedGen:CN169374	Alstrom_syndrome|not_specified	criteria_provided,_multiple_submitters,_no_conflicts
HCC827OR	chr2	74173376	GTTTT	G	HET	intron_variant	MOB1A	transcript	NM_001317111.1	protein_coding	c.141-628_141-625delAAAA	.	.	.	.	.
HCC827OR	chr2	74262363	CTT	C	HET	intron_variant	SLC4A5	transcript	NM_021196.3	protein_coding	c.716-133_716-132delAA	.	.	.	.	.
HCC827OR	chr2	74475601	TGAG	T	HET	splice_region_variant&intron_variant	CCDC142	transcript	NM_032779.3	protein_coding	c.1597+8_1597+10delCTC	.	.	.	.	.
HCC827OR	chr2	79159545	A	G	HET	5_prime_UTR_variant	REG3A	transcript	NM_138938.2	protein_coding	c.-140T>C	.	.	.	.	.
HCC827OR	chr2	79687444	C	CTT	HET	intron_variant	CTNNA2	transcript	NM_001282597.2	protein_coding	c.102+35797_102+35798dupTT	.	.	.	.	.
HCC827OR	chr2	79873983	T	C	HET	intron_variant	CTNNA2	transcript	NM_001282597.2	protein_coding	c.586-93T>C	.	.	.	.	.
HCC827OR	chr2	86127968	T	A	HET	missense_variant	PTCD3	transcript	NM_017952.5	protein_coding	c.1124T>A	p.Ile375Asn	.	.	.	.
HCC827OR	chr2	86153424	A	G	HET	intron_variant	IMMT	transcript	NM_006839.2	protein_coding	c.1177+136T>C	.	.	.	.	.
HCC827OR	chr2	86942332	ACGGCCTCGACCTGGCCGGGCGG	A	HET	intron_variant	RGPD2	transcript	NM_001078170.2	protein_coding	c.73-8910_73-8889delCCTGGCCGGGCGGCGGCCTCGA	.	.	.	.	.
HCC827OR	chr2	87784453	A	AATG	HET	intron_variant	RGPD1	transcript	NM_001024457.3.2	protein_coding	c.2653-109_2653-107dupCAT	.	.	.	.	.
HCC827OR	chr2	88783032	G	C	HET	intron_variant	ANKRD36BP2	transcript	NR_015424.1	pseudogene	n.542+107G>C	.	.	.	.	.
HCC827OR	chr2	88783035	C	T	HET	intron_variant	ANKRD36BP2	transcript	NR_015424.1	pseudogene	n.542+110C>T	.	.	.	.	.
HCC827OR	chr2	89040479	G	A	HET	intergenic_region	MIR4436A-LOC101927050	intergenic_region	MIR4436A-LOC101927050	.	n.89040479G>A	.	.	.	.	.
HCC827OR	chr2	89085180	C	T	HET	intergenic_region	MIR4436A-LOC101927050	intergenic_region	MIR4436A-LOC101927050	.	n.89085180C>T	.	.	.	.	.
HCC827OR	chr2	89085291	A	G	HET	intergenic_region	MIR4436A-LOC101927050	intergenic_region	MIR4436A-LOC101927050	.	n.89085291A>G	.	.	.	.	.
HCC827OR	chr2	89581083	C	T	HET	intergenic_region	MIR4436A-LOC101927050	intergenic_region	MIR4436A-LOC101927050	.	n.89581083C>T	.	.	.	.	.
HCC827OR	chr2	89666007	T	A	HOM	intergenic_region	LOC101927050-LOC654342	intergenic_region	LOC101927050-LOC654342	.	n.89666007T>A	.	.	.	.	.
HCC827OR	chr2	89764973	G	A	HET	intergenic_region	LOC101927050-LOC654342	intergenic_region	LOC101927050-LOC654342	.	n.89764973G>A	.	.	.	.	.
HCC827OR	chr2	89969317	T	A	HET	intergenic_region	LOC101927050-LOC654342	intergenic_region	LOC101927050-LOC654342	.	n.89969317T>A	.	.	.	.	.
HCC827OR	chr2	90100430	T	A	HET	intergenic_region	LOC101927050-LOC654342	intergenic_region	LOC101927050-LOC654342	.	n.90100430T>A	.	.	.	.	.
HCC827OR	chr2	91578670	CAG	C	HET	intergenic_region	LOC101927050-LOC654342	intergenic_region	LOC101927050-LOC654342	.	n.91578671_91578672delAG	.	.	.	.	.
HCC827OR	chr2	94199564	C	T	HET	intergenic_region	ACTR3BP2-LOC100133920	intergenic_region	ACTR3BP2-LOC100133920	.	n.94199564C>T	.	.	.	.	.
HCC827OR	chr2	94265074	GA	G	HET	intergenic_region	ACTR3BP2-LOC100133920	intergenic_region	ACTR3BP2-LOC100133920	.	n.94265075delA	.	.	.	.	.
HCC827OR	chr2	94598578	A	G	HOM	intergenic_region	LOC100133920-FAM95A	intergenic_region	LOC100133920-FAM95A	.	n.94598578A>G	.	.	.	.	.
HCC827OR	chr2	94817337	CTTGTT	C	HET	non_coding_transcript_exon_variant	ANKRD20A8P	transcript	NR_003366.2	pseudogene	n.1145_1149delAACAA	.	.	.	.	.
HCC827OR	chr2	94871736	C	T	HET	missense_variant	TEKT4	transcript	NM_144705.3	protein_coding	c.157C>T	p.His53Tyr	.	.	.	.
HCC827OR	chr2	95117956	G	GA	HET	intron_variant	MRPS5	transcript	NM_031902.4	protein_coding	c.59-12dupT	.	.	.	.	.
HCC827OR	chr2	95927300	G	GA	HET	intron_variant	ANKRD36C	transcript	NM_001310154.1	protein_coding	c.1867-15dupT	.	.	.	.	.
HCC827OR	chr2	95935591	TA	T	HET	intron_variant	ANKRD36C	transcript	NM_001310154.1	protein_coding	c.1662+24delT	.	.	.	.	.
HCC827OR	chr2	95950753	C	CAA	HET	frameshift_variant	ANKRD36C	transcript	NM_001310154.1	protein_coding	c.1289_1290dupTT	p.Asp431fs	.	.	.	.
HCC827OR	chr2	95951291	A	AC	HET	intron_variant	ANKRD36C	transcript	NM_001310154.1	protein_coding	c.1264+56_1264+57insG	.	.	.	.	.
HCC827OR	chr2	95951299	A	C	HET	intron_variant	ANKRD36C	transcript	NM_001310154.1	protein_coding	c.1264+49T>G	.	.	.	.	.
HCC827OR	chr2	96115238	CTCCTCCTCT	C	HET	disruptive_inframe_deletion	ADRA2B	transcript	NM_000682.6	protein_coding	c.903_911delAGAGGAGGA	p.Glu302_Glu304del	.	.	.	.
HCC827OR	chr2	96327009	C	G	HET	synonymous_variant	ITPRIPL1	transcript	NM_178495.5	protein_coding	c.402C>G	p.Leu134Leu	.	.	.	.
HCC827OR	chr2	96335738	C	A	HET	upstream_gene_variant	NCAPH	transcript	NM_015341.4	protein_coding	c.-92C>A	.	.	.	.	.
HCC827OR	chr2	96654485	G	A	HET	missense_variant	FER1L5	transcript	NM_001293083.1	protein_coding	c.736G>A	p.Gly246Arg	.	.	.	.
HCC827OR	chr2	97163382	ATG	A	HET	intron_variant	ANKRD36	transcript	NM_001164315.1	protein_coding	c.1430-900_1430-899delTG	.	.	.	.	.
HCC827OR	chr2	97163388	ACTT	A	HET	intron_variant	ANKRD36	transcript	NM_001164315.1	protein_coding	c.1430-894_1430-892delCTT	.	.	.	.	.
HCC827OR	chr2	97163392	T	TAC	HET	intron_variant	ANKRD36	transcript	NM_001164315.1	protein_coding	c.1430-891_1430-890insAC	.	.	.	.	.
HCC827OR	chr2	97244120	G	A	HET	intron_variant	ANKRD36	transcript	NM_001164315.1	protein_coding	c.4569+91G>A	.	.	.	.	.
HCC827OR	chr2	97244125	A	G	HET	intron_variant	ANKRD36	transcript	NM_001164315.1	protein_coding	c.4569+96A>G	.	.	.	.	.
HCC827OR	chr2	97702410	C	A	HET	intron_variant	LINC01125	transcript	NR_038386.1	pseudogene	n.972-259C>A	.	.	.	.	.
HCC827OR	chr2	98369843	A	G	HET	intron_variant	CNGA3	transcript	NM_001298.2	protein_coding	c.-37-96A>G	.	.	.	.	.
HCC827OR	chr2	98581786	A	G	HET	3_prime_UTR_variant	INPP4A	transcript	NM_001566.2	protein_coding	c.*30A>G	.	.	.	.	.
HCC827OR	chr2	99105341	CT	C	HET	intron_variant	TSGA10	transcript	NM_025244.2	protein_coding	c.459+17delA	.	.	.	.	.
HCC827OR	chr2	102683383	T	C	HET	missense_variant	SLC9A2	transcript	NM_003048.5	protein_coding	c.1127T>C	p.Ile376Thr	.	.	.	.
HCC827OR	chr2	104855903	C	T	HET	synonymous_variant	POU3F3	transcript	NM_006236.2	protein_coding	c.393C>T	p.Gly131Gly	.	.	.	.
HCC827OR	chr2	106404989	G	T	HET	3_prime_UTR_variant	RGPD3	transcript	NM_001144013.1	protein_coding	c.*230C>A	.	.	.	.	.
HCC827OR	chr2	107827129	CGGCGGAGGCCTCGACCTGGCCCGGCGGCGGCCTCGATGGCTCAGGCGTCATGGCTCCCGACCGGCGCTGCTCCCTGGCGCGCTCTGTTGA	C	HOM	upstream_gene_variant	RGPD4-AS1	transcript	NR_024439.1	pseudogene	n.-450_-361delTCAACAGAGCGCGCCAGGGAGCAGCGCCGGTCGGGAGCCATGACGCCTGAGCCATCGAGGCCGCCGCCGGGCCAGGTCGAGGCCTCCGCC	.	.	.	.	.
HCC827OR	chr2	107997917	A	G	HET	synonymous_variant	SLC5A7	transcript	NM_001305005.2	protein_coding	c.528A>G	p.Thr176Thr	.	.	.	.
HCC827OR	chr2	109436928	A	T	HET	missense_variant	SH3RF3	transcript	NM_001099289.2	protein_coding	c.1610A>T	p.Asn537Ile	.	.	.	.
HCC827OR	chr2	110164487	CA	C	HET	intron_variant	NPHP1	transcript	NM_000272.3	protein_coding	c.939+32delT	.	.	.	.	.
HCC827OR	chr2	110649391	G	GA	HET	intron_variant	BUB1	transcript	NM_004336.4	protein_coding	c.2204-15dupT	.	.	.	.	.
HCC827OR	chr2	110963565	ATGTGTG	ATG	HET	intron_variant	ACOXL	transcript	NM_001142807.1	protein_coding	c.1060-23507_1060-23504delGTGT	.	.	.	.	.
HCC827OR	chr2	111163861	CTTTT	C	HOM	intron_variant	BCL2L11	transcript	NM_138621.4	protein_coding	c.499-253_499-250delTTTT	.	.	.	.	.
HCC827OR	chr2	112722916	G	GCCCC	HOM	intergenic_region	SLC20A1-CKAP2L	intergenic_region	SLC20A1-CKAP2L	.	n.112722916_112722917insCCCC	.	.	.	.	.
HCC827OR	chr2	112722918	A	AATCCTGC	HOM	intergenic_region	SLC20A1-CKAP2L	intergenic_region	SLC20A1-CKAP2L	.	n.112722918_112722919insATCCTGC	.	.	.	.	.
HCC827OR	chr2	112723361	G	GCACACA	HET	intergenic_region	SLC20A1-CKAP2L	intergenic_region	SLC20A1-CKAP2L	.	n.112723361_112723362insCACACA	.	.	.	.	.
HCC827OR	chr2	112723361	G	GCACACACACACACA	HET	intergenic_region	SLC20A1-CKAP2L	intergenic_region	SLC20A1-CKAP2L	.	n.112723361_112723362insCACACACACACACA	.	.	.	.	.
HCC827OR	chr2	113594555	CAG	C	HET	downstream_gene_variant	DDX11L2	transcript	NR_024004.1	pseudogene	n.*4471_*4472delCT	.	.	.	.	.
HCC827OR	chr2	113597590	A	G	HET	downstream_gene_variant	DDX11L2	transcript	NR_024004.1	pseudogene	n.*1438T>C	.	.	.	.	.
HCC827OR	chr2	117986160	CTT	C	HET	intron_variant	CCDC93	transcript	NM_019044.4	protein_coding	c.520-93_520-92delAA	.	.	.	.	.
HCC827OR	chr2	118014106	TGCCGCC	T	HET	5_prime_UTR_variant	CCDC93	transcript	NM_019044.4	protein_coding	c.-117_-112delGGCGGC	.	.	.	.	.
HCC827OR	chr2	118014106	TGCCGCC	TGCC	HET	5_prime_UTR_variant	CCDC93	transcript	NM_019044.4	protein_coding	c.-117_-115delGGC	.	.	.	.	.
HCC827OR	chr2	118093300	T	TGAGGAG	HET	intron_variant	INSIG2	transcript	NM_001321329.1	protein_coding	c.-138-3097_-138-3092dupGAGGAG	.	.	.	.	.
HCC827OR	chr2	118093363	AGATGAT	A	HOM	intron_variant	INSIG2	transcript	NM_001321329.1	protein_coding	c.-138-3032_-138-3027delTGATGA	.	.	.	.	.
HCC827OR	chr2	118094233	A	AGATGATGAT	HET	intron_variant	INSIG2	transcript	NM_001321329.1	protein_coding	c.-138-2159_-138-2151dupTGATGATGA	.	.	.	.	.
HCC827OR	chr2	119248264	TC	TCC	HET	intron_variant	STEAP3	transcript	NM_182915.2	protein_coding	c.1050+67dupC	.	.	.	.	.
HCC827OR	chr2	119430413	G	A	HET	upstream_gene_variant	TMEM37	transcript	NM_183240.2	protein_coding	c.-1491G>A	.	.	.	.	.
HCC827OR	chr2	119956825	CT	C	HET	splice_region_variant&intron_variant	PTPN4	transcript	NM_002830.3	protein_coding	c.1981-3delT	.	.	.	.	.
HCC827OR	chr2	120955152	CCTT	C	HOM	intron_variant	GLI2	transcript	NM_005270.4	protein_coding	c.458-92_458-90delCTT	.	.	.	.	.
HCC827OR	chr2	127664382	C	A	HET	missense_variant	LIMS2	transcript	NM_017980.4	protein_coding	c.7G>T	p.Ala3Ser	.	.	.	.
HCC827OR	chr2	127701677	G	T	HET	missense_variant	SFT2D3	transcript	NM_032740.3	protein_coding	c.149G>T	p.Arg50Leu	.	.	.	.
HCC827OR	chr2	130496747	C	T	HET	intron_variant	POTEI	transcript	NM_001277406.1	protein_coding	c.1056-125G>A	.	.	.	.	.
HCC827OR	chr2	130837899	T	G	HOM	intergenic_region	AMER3-ARHGEF4	intergenic_region	AMER3-ARHGEF4	.	n.130837899T>G	.	.	.	.	.
HCC827OR	chr2	131353593	G	GCC	HET	intergenic_region	LOC440910-WTH3DI	intergenic_region	LOC440910-WTH3DI	.	n.131353593_131353594insCC	.	.	.	.	.
HCC827OR	chr2	131353594	G	GCCGCCGCCGC	HET	intergenic_region	LOC440910-WTH3DI	intergenic_region	LOC440910-WTH3DI	.	n.131353594_131353595insCCGCCGCCGC	.	.	.	.	.
HCC827OR	chr2	137242663	CT	C	HET	intron_variant	THSD7B	transcript	NM_001316349.1	protein_coding	c.2266+103delT	.	.	.	.	.
HCC827OR	chr2	144430435	C	T	HET	intron_variant	ZEB2	transcript	NM_014795.3	protein_coding	c.74-409G>A	.	.	.	.	.
HCC827OR	chr2	147922867	T	G	HET	intron_variant	ACVR2A	transcript	NM_001278579.1	protein_coding	c.1078-106T>G	.	.	.	.	.
HCC827OR	chr2	149572335	C	CAAAAAA	HOM	intron_variant	MMADHC	transcript	NM_015702.2	protein_coding	c.610-1170_610-1165dupTTTTTT	.	.	.	.	.
HCC827OR	chr2	151546001	T	TA	HET	splice_region_variant&intron_variant	NEB	transcript	NM_001271208.1	protein_coding	c.20467-4dupT	.	Uncertain_significance	MedGen:CN239479	Nemaline_Myopathy,_Recessive	criteria_provided,_single_submitter
HCC827OR	chr2	151581575	C	T	HET	missense_variant	NEB	transcript	NM_001271208.1	protein_coding	c.16192G>A	p.Asp5398Asn	Conflicting_interpretations_of_pathogenicity	MedGen:CN169374|MedGen:CN517202	not_specified|not_provided	criteria_provided,_conflicting_interpretations
HCC827OR	chr2	152720034	G	GTCAGTCTTAAATGATTGGCTGCCAATGTTTCATTTCTTTATCATTCCCCTCCCCCCTTTTTTACCCTTTTTTGAATGTGCATGGAATGTAAATTA	HET	upstream_gene_variant	PRPF40A	transcript	NM_017892.3	protein_coding	c.-2596_-2595insTAATTTACATTCCATGCACATTCAAAAAAGGGTAAAAAAGGGGGGAGGGGAATGATAAAGAAATGAAACATTGGCAGCCAATCATTTAAGACTGA	.	.	.	.	.
HCC827OR	chr2	154446701	G	T	HET	missense_variant	GALNT13	transcript	NM_001301627.1	protein_coding	c.1634G>T	p.Arg545Ile	.	.	.	.
HCC827OR	chr2	157418320	T	A	HET	intron_variant	CYTIP	transcript	NM_004288.4	protein_coding	c.613+203A>T	.	.	.	.	.
HCC827OR	chr2	158631295	C	T	HET	intron_variant	PKP4	transcript	NM_003628.4	protein_coding	c.1154-458C>T	.	.	.	.	.
HCC827OR	chr2	160172445	A	G	HET	intron_variant	ITGB6	transcript	NM_000888.4	protein_coding	c.921+124T>C	.	.	.	.	.
HCC827OR	chr2	161418096	A	ATG	HOM	intron_variant	TBR1	transcript	NM_006593.3	protein_coding	c.848-71_848-70dupGT	.	.	.	.	.
HCC827OR	chr2	162020303	GTT	G	HET	splice_region_variant&intron_variant	DPP4	transcript	NM_001935.3	protein_coding	c.1177-9_1177-8delAA	.	.	.	.	.
HCC827OR	chr2	162020695	A	C	HET	splice_region_variant&intron_variant	DPP4	transcript	NM_001935.3	protein_coding	c.1069-7T>G	.	.	.	.	.
HCC827OR	chr2	162197505	A	G	HET	intron_variant	FAP	transcript	NM_004460.3	protein_coding	c.1402+1252T>C	.	.	.	.	.
HCC827OR	chr2	162213777	AAAATGAT	A	HET	intron_variant	FAP	transcript	NM_004460.3	protein_coding	c.1002+154_1002+160delATCATTT	.	.	.	.	.
HCC827OR	chr2	164955044	GAA	G	HET	intron_variant	SLC38A11	transcript	NM_001199148.1	protein_coding	c.-15+163_-15+164delTT	.	.	.	.	.
HCC827OR	chr2	165953651	G	GCCCGCTCACCCGCTCA	HET	upstream_gene_variant	LOC102724058	transcript	NR_110598.1	pseudogene	n.-3767_-3766insCCCGCTCACCCGCTCA	.	Likely_benign	MedGen:CN169374	not_specified	criteria_provided,_single_submitter
HCC827OR	chr2	166227601	T	G	HET	intron_variant	LOC101929680	transcript	NR_110260.1	pseudogene	n.612-20594T>G	.	.	.	.	.
HCC827OR	chr2	168824768	T	TTTTG	HET	intron_variant	NOSTRIN	transcript	NM_001171631.1	protein_coding	c.197+71_197+74dupGTTT	.	.	.	.	.
HCC827OR	chr2	168871559	GAAA	G	HOM	splice_region_variant&intron_variant	SPC25	transcript	NM_020675.3	protein_coding	c.551-7_551-5delTTT	.	.	.	.	.
HCC827OR	chr2	169016808	A	T	HET	intron_variant	ABCB11	transcript	NM_003742.2	protein_coding	c.77-9T>A	.	.	.	.	.
HCC827OR	chr2	169257158	G	T	HET	missense_variant	LRP2	transcript	NM_004525.2	protein_coding	c.2605C>A	p.Leu869Ile	.	.	.	.
HCC827OR	chr2	171006068	T	TA	HET	intron_variant	TLK1	transcript	NM_012290.4	protein_coding	c.1904+78dupT	.	.	.	.	.
HCC827OR	chr2	173266783	T	TAA	HOM	3_prime_UTR_variant	ZAK	transcript	NM_016653.2	protein_coding	c.*49_*50dupAA	.	.	.	.	.
HCC827OR	chr2	174453659	C	CA	HOM	intron_variant	GPR155	transcript	NM_001033045.3	protein_coding	c.1876+77dupT	.	.	.	.	.
HCC827OR	chr2	174748519	C	G	HET	intron_variant	CHRNA1	transcript	NM_001039523.2	protein_coding	c.1317+61G>C	.	.	.	.	.
HCC827OR	chr2	178617869	C	G	HET	missense_variant	TTN	transcript	NM_001267550.2	protein_coding	c.47482G>C	p.Glu15828Gln	.	.	.	.
HCC827OR	chr2	178752043	GAA	G	HET	splice_region_variant&intron_variant	TTN	transcript	NM_133379.4	protein_coding	c.10361-6_10361-5delTT	.	Likely_benign	MedGen:CN169374	not_specified	criteria_provided,_single_submitter
HCC827OR	chr2	178834466	G	T	HET	intron_variant	CCDC141	transcript	NM_173648.3	protein_coding	c.4326-26C>A	.	.	.	.	.
HCC827OR	chr2	179182980	A	G	HET	intron_variant	SESTD1	transcript	NM_178123.4	protein_coding	c.164+100T>C	.	.	.	.	.
HCC827OR	chr2	181547906	G	GACACACACACACACAC	HET	intron_variant	CERKL	transcript	NM_001030311.2	protein_coding	c.1212-60_1212-59insGTGTGTGTGTGTGTGT	.	.	.	.	.
HCC827OR	chr2	182967372	C	CA	HET	intron_variant	NCKAP1	transcript	NM_205842.2	protein_coding	c.1501-12dupT	.	.	.	.	.
HCC827OR	chr2	188999649	G	T	HET	downstream_gene_variant	MIR3606	transcript	NR_037401.1	pseudogene	n.*3957G>T	.	.	.	.	.
HCC827OR	chr2	189057290	GAAA	G	HET	intron_variant	COL5A2	transcript	NM_000393.3	protein_coding	c.2337+27_2337+29delTTT	.	.	.	.	.
HCC827OR	chr2	189455240	C	CAAAAAAAA	HET	intron_variant	WDR75	transcript	NM_032168.2	protein_coding	c.374-77_374-70dupAAAAAAAA	.	.	.	.	.
HCC827OR	chr2	190659136	C	CT	HET	splice_region_variant&intron_variant	NAB1	transcript	NM_001321312.1	protein_coding	c.-19-6dupT	.	.	.	.	.
HCC827OR	chr2	190687395	CAAAA	C	HET	intron_variant	NAB1	transcript	NM_001321312.1	protein_coding	c.1375+99_1375+102delAAAA	.	.	.	.	.
HCC827OR	chr2	195713589	CT	C	HET	intron_variant	SLC39A10	transcript	NM_001127257.1	protein_coding	c.1696+48delT	.	.	.	.	.
HCC827OR	chr2	198103951	C	T	HET	intron_variant	PLCL1	transcript	NM_006226.3	protein_coding	c.3105+15C>T	.	.	.	.	.
HCC827OR	chr2	200843169	C	G	HET	intergenic_region	BZW1-CLK1	intergenic_region	BZW1-CLK1	.	n.200843169C>G	.	.	.	.	.
HCC827OR	chr2	201085443	C	CT	HET	splice_region_variant&intron_variant	NDUFB3	transcript	NM_001257102.1	protein_coding	c.141-5dupT	.	.	.	.	.
HCC827OR	chr2	201160673	C	T	HET	structural_interaction_variant	CFLAR	interaction	3H11:A_297-A_345:NM_001127183.2	protein_coding	c.1035C>T	.	.	.	.	.
HCC827OR	chr2	201281956	A	T	HOM	downstream_gene_variant	CASP8	transcript	NM_033358.3	protein_coding	c.*5017A>T	.	.	.	.	.
HCC827OR	chr2	201281966	C	T	HOM	downstream_gene_variant	CASP8	transcript	NM_033358.3	protein_coding	c.*5027C>T	.	.	.	.	.
HCC827OR	chr2	201565705	ATT	A	HOM	intron_variant	ALS2CR11	transcript	NM_001168221.1	protein_coding	c.977+22_977+23delAA	.	.	.	.	.
HCC827OR	chr2	201807438	G	A	HET	intron_variant	CDK15	transcript	NM_001261435.1	protein_coding	c.124-56G>A	.	.	.	.	.
HCC827OR	chr2	202952534	A	AT	HET	intron_variant	CARF	transcript	NM_001104586.2	protein_coding	c.307-13dupT	.	.	.	.	.
HCC827OR	chr2	205683555	AGTGTGTGTGTGT	A	HET	intron_variant	NRP2	transcript	NM_201266.1	protein_coding	c.73+212_73+223delTGTGTGTGTGTG	.	.	.	.	.
HCC827OR	chr2	205697312	C	CTG	HET	intron_variant	NRP2	transcript	NM_201266.1	protein_coding	c.74-200_74-199dupGT	.	.	.	.	.
HCC827OR	chr2	206745730	CTTTTT	C	HET	intron_variant	MDH1B	transcript	NM_001039845.2	protein_coding	c.1357-62_1357-58delAAAAA	.	.	.	.	.
HCC827OR	chr2	206786887	C	A	HET	missense_variant	FASTKD2	transcript	NM_001136193.1	protein_coding	c.1582C>A	p.Leu528Met	.	.	.	.
HCC827OR	chr2	207081061	A	ATG	HOM	3_prime_UTR_variant	KLF7	transcript	NM_003709.3	protein_coding	c.*150_*151dupCA	.	.	.	.	.
HCC827OR	chr2	207737129	A	C	HET	intron_variant	CCNYL1	transcript	NM_001142300.1	protein_coding	c.331-282A>C	.	.	.	.	.
HCC827OR	chr2	208276593	G	A	HOM	intron_variant	PIKFYVE	transcript	NM_015040.3	protein_coding	c.323-119G>A	.	.	.	.	.
HCC827OR	chr2	208342794	C	CTT	HOM	intron_variant	PIKFYVE	transcript	NM_015040.3	protein_coding	c.5027+162_5027+163dupTT	.	.	.	.	.
HCC827OR	chr2	211678966	CAA	C	HET	intron_variant	ERBB4	transcript	NM_005235.2	protein_coding	c.1622+84_1622+85delTT	.	.	.	.	.
HCC827OR	chr2	217756157	A	G	HET	intron_variant	DIRC3	transcript	NR_026597.1	pseudogene	n.126+311T>C	.	.	.	.	.
HCC827OR	chr2	217893400	G	GCACACACA	HET	intron_variant	TNS1	transcript	NM_022648.5	protein_coding	c.342+31_342+38dupTGTGTGTG	.	.	.	.	.
HCC827OR	chr2	217893400	G	GCGCACACA	HET	intron_variant	TNS1	transcript	NM_022648.5	protein_coding	c.342+38_342+39insTGTGTGCG	.	.	.	.	.
HCC827OR	chr2	218404059	C	CA	HET	downstream_gene_variant	MIR26B	transcript	NR_029500.1	pseudogene	n.*1337_*1338insA	.	.	.	.	.
HCC827OR	chr2	218436441	C	T	HET	intron_variant	VIL1	transcript	NM_007127.2	protein_coding	c.1827-41C>T	.	.	.	.	.
HCC827OR	chr2	218583193	TTGTGTGTG	T	HOM	sequence_feature	CNOT9	helix:combinatorial_evidence_used_in_manual_assertion	NM_001271634.1	protein_coding	c.320+108_320+115delTGTGTGTG	.	.	.	.	.
HCC827OR	chr2	219217643	C	CA	HET	downstream_gene_variant	ATG9A	transcript	NM_001077198.2	protein_coding	c.*2803dupT	.	.	.	.	.
HCC827OR	chr2	219465920	TGTGCGCGC	T	HET	intron_variant	SPEG	transcript	NM_005876.4	protein_coding	c.2882-1250_2882-1243delCGCGCGTG	.	.	.	.	.
HCC827OR	chr2	219477216	C	CGGGGCCTGGTACAGCGGCT	HET	intron_variant	SPEG	transcript	NM_005876.4	protein_coding	c.4561-61_4561-60insGGGGCCTGGTACAGCGGCT	.	.	.	.	.
HCC827OR	chr2	221426409	G	GA	HET	intron_variant	EPHA4	transcript	NM_001304536.1	protein_coding	c.2846+54dupT	.	.	.	.	.
HCC827OR	chr2	222639287	T	C	HET	intron_variant	FARSB	transcript	NM_005687.4	protein_coding	c.455+293A>G	.	.	.	.	.
HCC827OR	chr2	230066638	A	AT	HOM	intron_variant	SLC16A14	transcript	NM_152527.4	protein_coding	c.-15+1916dupA	.	.	.	.	.
HCC827OR	chr2	232480652	T	G	HET	intron_variant	ECEL1	transcript	NM_004826.3	protein_coding	c.2151+66A>C	.	.	.	.	.
HCC827OR	chr2	232526333	G	A	HET	downstream_gene_variant	PRSS56	transcript	NM_001195129.1	protein_coding	c.*827G>A	.	.	.	.	.
HCC827OR	chr2	233204789	T	TATGCATATGTGTGTGCATGTGTGTGTGCACGC	HET	intron_variant	INPP5D	transcript	NM_001017915.2	protein_coding	c.3567+84_3567+115dupTGTGCATGTGTGTGTGCACGCATGCATATGTG	.	.	.	.	.
HCC827OR	chr2	233717640	C	T	HET	upstream_gene_variant	UGT1A4	transcript	NM_007120.2	protein_coding	c.-1181C>T	.	.	.	.	.
HCC827OR	chr2	237585389	G	T	HET	intron_variant	RAB17	transcript	NM_022449.3	protein_coding	c.157+609C>A	.	.	.	.	.
HCC827OR	chr2	238098567	C	CCGCCCACA	HOM	3_prime_UTR_variant	SCLY	transcript	NM_016510.5	protein_coding	c.*212_*213insCGCCCACA	.	.	.	.	.
HCC827OR	chr2	238098568	T	TGGGAAC	HOM	3_prime_UTR_variant	SCLY	transcript	NM_016510.5	protein_coding	c.*214_*215insGGAACG	.	.	.	.	.
HCC827OR	chr2	240741575	C	T	HET	intron_variant	KIF1A	transcript	NM_001244008.1	protein_coding	c.3641-198G>A	.	.	.	.	.
HCC827OR	chr2	240757423	A	ATCC	HET	disruptive_inframe_insertion	KIF1A	transcript	NM_001244008.1	protein_coding	c.2751_2753dupGGA	p.Glu917dup	.	.	.	.
HCC827OR	chr2	240766749	T	TCA	HET	intron_variant	KIF1A	transcript	NM_001244008.1	protein_coding	c.1684+164_1684+165dupTG	.	.	.	.	.
HCC827OR	chr2	240869074	T	TCCCACCCACAGATCGTGGACGAGGGAAGGGGGTCACTGCTTCCTCACTCGGGGGGCCTGGGTCTCACCCCTGTA	HET	intron_variant	AGXT	transcript	NM_000030.2	protein_coding	c.166-57_166-56insTTCCTCACTCGGGGGGCCTGGGTCTCACCCCTGTACCCACCCACAGATCGTGGACGAGGGAAGGGGGTCACTGC	.	.	.	.	.
HCC827OR	chr2	240932476	C	T	HET	intergenic_region	C2orf54-LOC200772	intergenic_region	C2orf54-LOC200772	.	n.240932476C>T	.	.	.	.	.
HCC827OR	chr2	240949613	G	A	HET	intergenic_region	C2orf54-LOC200772	intergenic_region	C2orf54-LOC200772	.	n.240949613G>A	.	.	.	.	.
HCC827OR	chr2	241316356	G	GCCCGACAAACACTTAGAGCTTGTGTGGCCATCTTGTCTTT	HET	upstream_gene_variant	HDLBP	transcript	NM_001320965.1	protein_coding	c.-49527_-49488dupAAAGACAAGATGGCCACACAAGCTCTAAGTGTTTGTCGGG	.	.	.	.	.
HCC827OR	chr2	241606606	C	T	HET	intron_variant	THAP4	transcript	NM_015963.5	protein_coding	c.1241-133G>A	.	.	.	.	.
HCC827OR	chr2	241677368	T	G	HET	downstream_gene_variant	ATG4B	transcript	NM_013325.4	protein_coding	c.*5104T>G	.	.	.	.	.
HCC827OR	chr3	197872	C	CTT	HOM	intron_variant	CHL1	transcript	NM_006614.3	protein_coding	c.-175+823_-175+824dupTT	.	.	.	.	.
HCC827OR	chr3	8635354	T	C	HOM	missense_variant	SSUH2	transcript	NM_001256748.1	protein_coding	c.155A>G	p.Glu52Gly	.	.	.	.
HCC827OR	chr3	9747111	G	A	HOM	upstream_gene_variant	OGG1	transcript	NM_016821.2	protein_coding	c.-3176G>A	.	.	.	.	.
HCC827OR	chr3	10043722	G	T	HET	intron_variant	FANCD2	transcript	NM_033084.4	protein_coding	c.1099-107G>T	.	Uncertain_significance	MedGen:CN169374	not_specified	criteria_provided,_single_submitter
HCC827OR	chr3	10270830	G	A	HET	missense_variant	TATDN2	transcript	NM_014760.3	protein_coding	c.1648G>A	p.Glu550Lys	.	.	.	.
HCC827OR	chr3	14468409	A	C	HOM	intron_variant	SLC6A6	transcript	NM_001134367.3	protein_coding	c.1399+197A>C	.	.	.	.	.
HCC827OR	chr3	14509886	G	A	HET	missense_variant	GRIP2	transcript	NM_001080423.3	protein_coding	c.2012C>T	p.Ser671Leu	.	.	.	.
HCC827OR	chr3	15091210	CAAAAAAAAAAA	C	HOM	downstream_gene_variant	RBSN	transcript	NR_126155.1	pseudogene	n.*4450_*4460delTTTTTTTTTTT	.	.	.	.	.
HCC827OR	chr3	16219471	G	C	HET	missense_variant	GALNT15	transcript	NM_054110.4	protein_coding	c.1461G>C	p.Trp487Cys	.	.	.	.
HCC827OR	chr3	18351960	T	C	HET	intron_variant	SATB1	transcript	NM_001195470.2	protein_coding	c.1779+32A>G	.	.	.	.	.
HCC827OR	chr3	18378214	C	T	HET	missense_variant	SATB1	transcript	NM_001195470.2	protein_coding	c.1531G>A	p.Val511Met	.	.	.	.
HCC827OR	chr3	25736536	A	G	HOM	intron_variant	NGLY1	transcript	NM_018297.3	protein_coding	c.1004-387T>C	.	.	.	.	.
HCC827OR	chr3	27171953	T	C	HOM	intron_variant	NEK10	transcript	NM_152534.4	protein_coding	c.2777-80A>G	.	.	.	.	.
HCC827OR	chr3	28515717	G	C	HOM	intron_variant	ZCWPW2	transcript	NM_001040432.3	protein_coding	c.784+96G>C	.	.	.	.	.
HCC827OR	chr3	30800854	AAG	A	HET	intron_variant	GADL1	transcript	NM_207359.2	protein_coding	c.1250+33_1250+34delCT	.	.	.	.	.
HCC827OR	chr3	33852437	CTT	C	HET	intron_variant	PDCD6IP	transcript	NM_001162429.2	protein_coding	c.1657-33_1657-32delTT	.	.	.	.	.
HCC827OR	chr3	36380900	G	GGACCCGCCGAGACTTGAACGTCCGGTAA	HOM	intron_variant	STAC	transcript	NM_003149.2	protein_coding	c.111+153_111+154insCGAGACTTGAACGTCCGGTAAGACCCGC	.	.	.	.	.
HCC827OR	chr3	36893078	TA	T	HET	intron_variant	TRANK1	transcript	NM_001329998.1	protein_coding	c.553-95delT	.	.	.	.	.
HCC827OR	chr3	37519086	CT	C	HET	intron_variant	ITGA9	transcript	NM_002207.2	protein_coding	c.1142-157delT	.	.	.	.	.
HCC827OR	chr3	37994410	C	T	HET	synonymous_variant	VILL	transcript	NM_015873.3	protein_coding	c.285C>T	p.Arg95Arg	.	.	.	.
HCC827OR	chr3	38313685	T	TGTGTGTGTGTGTGTGCGCGCGC	HOM	intron_variant	SLC22A14	transcript	NM_001320033.1	protein_coding	c.1164-41_1164-40insTGTGTGTGTGTGTGCGCGCGCG	.	.	.	.	.
HCC827OR	chr3	42557534	A	C	HOM	intron_variant	SEC22C	transcript	NM_032970.3	protein_coding	c.645+44T>G	.	.	.	.	.
HCC827OR	chr3	42700444	C	CTG	HOM	intron_variant	HHATL	transcript	NM_020707.3	protein_coding	c.106+275_106+276dupCA	.	.	.	.	.
HCC827OR	chr3	42758062	TAC	T	HOM	intron_variant	CCDC13	transcript	NM_144719.3	protein_coding	c.221+61_221+62delGT	.	.	.	.	.
HCC827OR	chr3	44450802	A	G	HOM	intron_variant	ZNF445	transcript	NM_181489.5	protein_coding	c.693+66T>C	.	.	.	.	.
HCC827OR	chr3	45146089	T	TCTCCGCACC	HOM	intron_variant	CDCP1	transcript	NM_022842.4	protein_coding	c.82+108_82+116dupGGTGCGGAG	.	.	.	.	.
HCC827OR	chr3	47105903	CAAA	C	HOM	intron_variant	SETD2	transcript	NM_014159.6	protein_coding	c.4839+91_4839+93delTTT	.	.	.	.	.
HCC827OR	chr3	47689214	T	A	HOM	intron_variant	SMARCC1	transcript	NM_003074.3	protein_coding	c.1263+173A>T	.	.	.	.	.
HCC827OR	chr3	47765735	AT	A	HET	intron_variant	SMARCC1	transcript	NM_003074.3	protein_coding	c.315+7081delA	.	.	.	.	.
HCC827OR	chr3	47781978	C	A	HOM	upstream_gene_variant	SMARCC1	transcript	NM_003074.3	protein_coding	c.-181G>T	.	.	.	.	.
HCC827OR	chr3	48409299	T	TC	HOM	intron_variant	PLXNB1	transcript	NM_001130082.2	protein_coding	c.6087+29dupG	.	.	.	.	.
HCC827OR	chr3	48409892	A	AG	HOM	intron_variant	PLXNB1	transcript	NM_001130082.2	protein_coding	c.5778+12dupC	.	.	.	.	.
HCC827OR	chr3	48503207	G	A	HOM	intron_variant	SHISA5	transcript	NM_016479.4	protein_coding	c.76+812C>T	.	.	.	.	.
HCC827OR	chr3	48555908	T	TA	HOM	intron_variant	PFKFB4	transcript	NM_001317134.1	protein_coding	c.184+177dupT	.	.	.	.	.
HCC827OR	chr3	48566405	C	T	HOM	upstream_gene_variant	UCN2	transcript	NM_033199.3	protein_coding	c.-3281G>A	.	.	.	.	.
HCC827OR	chr3	48600274	G	A	HOM	downstream_gene_variant	SNORA94	transcript	NR_132776.1	pseudogene	n.*4646C>T	.	.	.	.	.
HCC827OR	chr3	48857968	C	CT	HET	intron_variant	SLC25A20	transcript	NM_000387.5	protein_coding	c.844-197dupA	.	.	.	.	.
HCC827OR	chr3	49968770	CTTTTTTTTTT	C	HOM	intron_variant	RBM6	transcript	NM_005777.2	protein_coding	c.1323+41_1323+50delTTTTTTTTTT	.	.	.	.	.
HCC827OR	chr3	51430549	CA	C	HOM	intron_variant	DCAF1	transcript	NM_014703.2	protein_coding	c.1288-338delT	.	.	.	.	.
HCC827OR	chr3	51436297	T	TC	HOM	intron_variant	DCAF1	transcript	NM_014703.2	protein_coding	c.1129-3034dupG	.	.	.	.	.
HCC827OR	chr3	51483609	T	TTGTGTGTG	HOM	intron_variant	DCAF1	transcript	NM_014703.2	protein_coding	c.110+102_110+109dupCACACACA	.	.	.	.	.
HCC827OR	chr3	52484415	A	G	HOM	downstream_gene_variant	NISCH	transcript	NM_001276293.1	protein_coding	c.*3896A>G	.	.	.	.	.
HCC827OR	chr3	52518906	C	CCCCGCCCCGCCCCGT	HOM	intron_variant	STAB1	transcript	NM_015136.2	protein_coding	c.5034+50_5034+51insGTCCCGCCCCGCCCC	.	.	.	.	.
HCC827OR	chr3	53875853	T	C	HOM	intron_variant	ACTR8	transcript	NM_022899.4	protein_coding	c.911+95A>G	.	.	.	.	.
HCC827OR	chr3	54642215	G	T	HET	missense_variant	CACNA2D3	transcript	NM_018398.2	protein_coding	c.1141G>T	p.Ala381Ser	.	.	.	.
HCC827OR	chr3	55955248	TTGTGTGTGTGTGTG	T	HOM	intron_variant	ERC2	transcript	NM_015576.2	protein_coding	c.2256-4696_2256-4683delCACACACACACACA	.	.	.	.	.
HCC827OR	chr3	56773826	T	TA	HET	intron_variant	ARHGEF3	transcript	NM_001128615.1	protein_coding	c.193-11dupT	.	.	.	.	.
HCC827OR	chr3	56773826	T	TAA	HET	intron_variant	ARHGEF3	transcript	NM_001128615.1	protein_coding	c.193-12_193-11dupTT	.	.	.	.	.
HCC827OR	chr3	60536857	T	C	HOM	splice_region_variant&intron_variant	FHIT	transcript	NM_001166243.2	protein_coding	c.103+3A>G	.	.	.	.	.
HCC827OR	chr3	62474153	AT	A	HET	intron_variant	CADPS	transcript	NM_003716.3	protein_coding	c.3477+19delA	.	.	.	.	.
HCC827OR	chr3	69024268	GT	G	HOM	intron_variant	TMF1	transcript	NM_007114.2	protein_coding	c.3013-89delA	.	.	.	.	.
HCC827OR	chr3	75630971	C	A	HET	downstream_gene_variant	MIR1324	transcript	NR_031714.1	pseudogene	n.*113C>A	.	.	.	.	.
HCC827OR	chr3	75631079	T	TA	HET	downstream_gene_variant	MIR1324	transcript	NR_031714.1	pseudogene	n.*221_*222insA	.	.	.	.	.
HCC827OR	chr3	75664230	C	T	HET	upstream_gene_variant	FRG2C	transcript	NM_001124759.1	protein_coding	c.-150C>T	.	.	.	.	.
HCC827OR	chr3	75664597	G	A	HET	sequence_feature	FRG2C	antibody-mapping:heterologous_protein_expression_evidence	NM_001124759.1	protein_coding	c.178+40G>A	.	.	.	.	.
HCC827OR	chr3	75664611	T	C	HET	sequence_feature	FRG2C	antibody-mapping:heterologous_protein_expression_evidence	NM_001124759.1	protein_coding	c.178+54T>C	.	.	.	.	.
HCC827OR	chr3	75665744	G	A	HET	synonymous_variant	FRG2C	transcript	NM_001124759.1	protein_coding	c.552G>A	p.Ser184Ser	.	.	.	.
HCC827OR	chr3	75669013	C	T	HET	upstream_gene_variant	LINC00960	transcript	NR_040004.1	pseudogene	n.-3378C>T	.	.	.	.	.
HCC827OR	chr3	75669016	G	A	HET	upstream_gene_variant	LINC00960	transcript	NR_040004.1	pseudogene	n.-3375G>A	.	.	.	.	.
HCC827OR	chr3	75669028	T	A	HET	upstream_gene_variant	LINC00960	transcript	NR_040004.1	pseudogene	n.-3363T>A	.	.	.	.	.
HCC827OR	chr3	75669032	G	T	HET	upstream_gene_variant	LINC00960	transcript	NR_040004.1	pseudogene	n.-3359G>T	.	.	.	.	.
HCC827OR	chr3	75669037	C	G	HET	upstream_gene_variant	LINC00960	transcript	NR_040004.1	pseudogene	n.-3354C>G	.	.	.	.	.
HCC827OR	chr3	75669053	C	T	HET	upstream_gene_variant	LINC00960	transcript	NR_040004.1	pseudogene	n.-3338C>T	.	.	.	.	.
HCC827OR	chr3	75669054	C	T	HET	upstream_gene_variant	LINC00960	transcript	NR_040004.1	pseudogene	n.-3337C>T	.	.	.	.	.
HCC827OR	chr3	75669056	G	A	HET	upstream_gene_variant	LINC00960	transcript	NR_040004.1	pseudogene	n.-3335G>A	.	.	.	.	.
HCC827OR	chr3	75669059	C	T	HET	upstream_gene_variant	LINC00960	transcript	NR_040004.1	pseudogene	n.-3332C>T	.	.	.	.	.
HCC827OR	chr3	75669062	G	A	HET	upstream_gene_variant	LINC00960	transcript	NR_040004.1	pseudogene	n.-3329G>A	.	.	.	.	.
HCC827OR	chr3	75669072	A	G	HET	upstream_gene_variant	LINC00960	transcript	NR_040004.1	pseudogene	n.-3319A>G	.	.	.	.	.
HCC827OR	chr3	75669082	G	A	HET	upstream_gene_variant	LINC00960	transcript	NR_040004.1	pseudogene	n.-3309G>A	.	.	.	.	.
HCC827OR	chr3	75669098	C	T	HET	upstream_gene_variant	LINC00960	transcript	NR_040004.1	pseudogene	n.-3293C>T	.	.	.	.	.
HCC827OR	chr3	75669111	C	A	HET	upstream_gene_variant	LINC00960	transcript	NR_040004.1	pseudogene	n.-3280C>A	.	.	.	.	.
HCC827OR	chr3	75669113	C	A	HET	upstream_gene_variant	LINC00960	transcript	NR_040004.1	pseudogene	n.-3278C>A	.	.	.	.	.
HCC827OR	chr3	75669116	G	T	HET	upstream_gene_variant	LINC00960	transcript	NR_040004.1	pseudogene	n.-3275G>T	.	.	.	.	.
HCC827OR	chr3	75669140	G	T	HET	upstream_gene_variant	LINC00960	transcript	NR_040004.1	pseudogene	n.-3251G>T	.	.	.	.	.
HCC827OR	chr3	75669147	C	T	HET	upstream_gene_variant	LINC00960	transcript	NR_040004.1	pseudogene	n.-3244C>T	.	.	.	.	.
HCC827OR	chr3	75669156	A	T	HET	upstream_gene_variant	LINC00960	transcript	NR_040004.1	pseudogene	n.-3235A>T	.	.	.	.	.
HCC827OR	chr3	75669159	C	G	HET	upstream_gene_variant	LINC00960	transcript	NR_040004.1	pseudogene	n.-3232C>G	.	.	.	.	.
HCC827OR	chr3	75669162	C	G	HET	upstream_gene_variant	LINC00960	transcript	NR_040004.1	pseudogene	n.-3229C>G	.	.	.	.	.
HCC827OR	chr3	75669178	G	T	HET	upstream_gene_variant	LINC00960	transcript	NR_040004.1	pseudogene	n.-3213G>T	.	.	.	.	.
HCC827OR	chr3	75669188	C	A	HET	upstream_gene_variant	LINC00960	transcript	NR_040004.1	pseudogene	n.-3203C>A	.	.	.	.	.
HCC827OR	chr3	75669193	G	T	HET	upstream_gene_variant	LINC00960	transcript	NR_040004.1	pseudogene	n.-3198G>T	.	.	.	.	.
HCC827OR	chr3	75669198	G	A	HET	upstream_gene_variant	LINC00960	transcript	NR_040004.1	pseudogene	n.-3193G>A	.	.	.	.	.
HCC827OR	chr3	75669212	C	T	HET	upstream_gene_variant	LINC00960	transcript	NR_040004.1	pseudogene	n.-3179C>T	.	.	.	.	.
HCC827OR	chr3	75669216	C	A	HET	upstream_gene_variant	LINC00960	transcript	NR_040004.1	pseudogene	n.-3175C>A	.	.	.	.	.
HCC827OR	chr3	75669227	C	T	HET	upstream_gene_variant	LINC00960	transcript	NR_040004.1	pseudogene	n.-3164C>T	.	.	.	.	.
HCC827OR	chr3	75669229	C	A	HET	upstream_gene_variant	LINC00960	transcript	NR_040004.1	pseudogene	n.-3162C>A	.	.	.	.	.
HCC827OR	chr3	75669231	G	A	HET	upstream_gene_variant	LINC00960	transcript	NR_040004.1	pseudogene	n.-3160G>A	.	.	.	.	.
HCC827OR	chr3	75669233	C	T	HET	upstream_gene_variant	LINC00960	transcript	NR_040004.1	pseudogene	n.-3158C>T	.	.	.	.	.
HCC827OR	chr3	75669238	G	A	HET	upstream_gene_variant	LINC00960	transcript	NR_040004.1	pseudogene	n.-3153G>A	.	.	.	.	.
HCC827OR	chr3	75669248	C	A	HET	upstream_gene_variant	LINC00960	transcript	NR_040004.1	pseudogene	n.-3143C>A	.	.	.	.	.
HCC827OR	chr3	75669252	C	A	HET	upstream_gene_variant	LINC00960	transcript	NR_040004.1	pseudogene	n.-3139C>A	.	.	.	.	.
HCC827OR	chr3	75669254	G	T	HET	upstream_gene_variant	LINC00960	transcript	NR_040004.1	pseudogene	n.-3137G>T	.	.	.	.	.
HCC827OR	chr3	75669257	C	A	HET	upstream_gene_variant	LINC00960	transcript	NR_040004.1	pseudogene	n.-3134C>A	.	.	.	.	.
HCC827OR	chr3	75669264	G	A	HET	upstream_gene_variant	LINC00960	transcript	NR_040004.1	pseudogene	n.-3127G>A	.	.	.	.	.
HCC827OR	chr3	75669265	C	A	HET	upstream_gene_variant	LINC00960	transcript	NR_040004.1	pseudogene	n.-3126C>A	.	.	.	.	.
HCC827OR	chr3	75669267	T	G	HET	upstream_gene_variant	LINC00960	transcript	NR_040004.1	pseudogene	n.-3124T>G	.	.	.	.	.
HCC827OR	chr3	75669275	G	C	HET	upstream_gene_variant	LINC00960	transcript	NR_040004.1	pseudogene	n.-3116G>C	.	.	.	.	.
HCC827OR	chr3	75669285	C	T	HET	upstream_gene_variant	LINC00960	transcript	NR_040004.1	pseudogene	n.-3106C>T	.	.	.	.	.
HCC827OR	chr3	75669293	C	T	HET	upstream_gene_variant	LINC00960	transcript	NR_040004.1	pseudogene	n.-3098C>T	.	.	.	.	.
HCC827OR	chr3	75669318	G	C	HET	upstream_gene_variant	LINC00960	transcript	NR_040004.1	pseudogene	n.-3073G>C	.	.	.	.	.
HCC827OR	chr3	75669339	A	G	HET	upstream_gene_variant	LINC00960	transcript	NR_040004.1	pseudogene	n.-3052A>G	.	.	.	.	.
HCC827OR	chr3	75669345	C	T	HET	upstream_gene_variant	LINC00960	transcript	NR_040004.1	pseudogene	n.-3046C>T	.	.	.	.	.
HCC827OR	chr3	75669363	C	T	HET	upstream_gene_variant	LINC00960	transcript	NR_040004.1	pseudogene	n.-3028C>T	.	.	.	.	.
HCC827OR	chr3	75669379	C	T	HET	upstream_gene_variant	LINC00960	transcript	NR_040004.1	pseudogene	n.-3012C>T	.	.	.	.	.
HCC827OR	chr3	75669385	A	C	HET	upstream_gene_variant	LINC00960	transcript	NR_040004.1	pseudogene	n.-3006A>C	.	.	.	.	.
HCC827OR	chr3	75669401	C	G	HET	upstream_gene_variant	LINC00960	transcript	NR_040004.1	pseudogene	n.-2990C>G	.	.	.	.	.
HCC827OR	chr3	75669402	G	C	HET	upstream_gene_variant	LINC00960	transcript	NR_040004.1	pseudogene	n.-2989G>C	.	.	.	.	.
HCC827OR	chr3	75669404	G	A	HET	upstream_gene_variant	LINC00960	transcript	NR_040004.1	pseudogene	n.-2987G>A	.	.	.	.	.
HCC827OR	chr3	75669409	C	G	HET	upstream_gene_variant	LINC00960	transcript	NR_040004.1	pseudogene	n.-2982C>G	.	.	.	.	.
HCC827OR	chr3	75669418	T	A	HET	upstream_gene_variant	LINC00960	transcript	NR_040004.1	pseudogene	n.-2973T>A	.	.	.	.	.
HCC827OR	chr3	75669428	G	A	HET	upstream_gene_variant	LINC00960	transcript	NR_040004.1	pseudogene	n.-2963G>A	.	.	.	.	.
HCC827OR	chr3	75669433	C	T	HET	upstream_gene_variant	LINC00960	transcript	NR_040004.1	pseudogene	n.-2958C>T	.	.	.	.	.
HCC827OR	chr3	75669436	G	T	HET	upstream_gene_variant	LINC00960	transcript	NR_040004.1	pseudogene	n.-2955G>T	.	.	.	.	.
HCC827OR	chr3	75669437	C	T	HET	upstream_gene_variant	LINC00960	transcript	NR_040004.1	pseudogene	n.-2954C>T	.	.	.	.	.
HCC827OR	chr3	75669458	G	A	HET	upstream_gene_variant	LINC00960	transcript	NR_040004.1	pseudogene	n.-2933G>A	.	.	.	.	.
HCC827OR	chr3	75669459	TG	T	HET	upstream_gene_variant	LINC00960	transcript	NR_040004.1	pseudogene	n.-2931delG	.	.	.	.	.
HCC827OR	chr3	75669474	C	A	HET	upstream_gene_variant	LINC00960	transcript	NR_040004.1	pseudogene	n.-2917C>A	.	.	.	.	.
HCC827OR	chr3	75669478	CCG	C	HET	upstream_gene_variant	LINC00960	transcript	NR_040004.1	pseudogene	n.-2912_-2911delCG	.	.	.	.	.
HCC827OR	chr3	75669481	G	T	HET	upstream_gene_variant	LINC00960	transcript	NR_040004.1	pseudogene	n.-2910G>T	.	.	.	.	.
HCC827OR	chr3	75669482	G	T	HET	upstream_gene_variant	LINC00960	transcript	NR_040004.1	pseudogene	n.-2909G>T	.	.	.	.	.
HCC827OR	chr3	75669484	C	T	HET	upstream_gene_variant	LINC00960	transcript	NR_040004.1	pseudogene	n.-2907C>T	.	.	.	.	.
HCC827OR	chr3	75669485	G	GTT	HET	upstream_gene_variant	LINC00960	transcript	NR_040004.1	pseudogene	n.-2906_-2905insTT	.	.	.	.	.
HCC827OR	chr3	75669491	A	G	HET	upstream_gene_variant	LINC00960	transcript	NR_040004.1	pseudogene	n.-2900A>G	.	.	.	.	.
HCC827OR	chr3	75669506	A	T	HET	upstream_gene_variant	LINC00960	transcript	NR_040004.1	pseudogene	n.-2885A>T	.	.	.	.	.
HCC827OR	chr3	75669507	T	A	HET	upstream_gene_variant	LINC00960	transcript	NR_040004.1	pseudogene	n.-2884T>A	.	.	.	.	.
HCC827OR	chr3	75669515	G	A	HET	upstream_gene_variant	LINC00960	transcript	NR_040004.1	pseudogene	n.-2876G>A	.	.	.	.	.
HCC827OR	chr3	75669525	C	T	HET	upstream_gene_variant	LINC00960	transcript	NR_040004.1	pseudogene	n.-2866C>T	.	.	.	.	.
HCC827OR	chr3	75669529	G	T	HET	upstream_gene_variant	LINC00960	transcript	NR_040004.1	pseudogene	n.-2862G>T	.	.	.	.	.
HCC827OR	chr3	75669531	G	T	HET	upstream_gene_variant	LINC00960	transcript	NR_040004.1	pseudogene	n.-2860G>T	.	.	.	.	.
HCC827OR	chr3	75669547	C	A	HET	upstream_gene_variant	LINC00960	transcript	NR_040004.1	pseudogene	n.-2844C>A	.	.	.	.	.
HCC827OR	chr3	75669548	T	A	HET	upstream_gene_variant	LINC00960	transcript	NR_040004.1	pseudogene	n.-2843T>A	.	.	.	.	.
HCC827OR	chr3	75731921	C	T	HET	downstream_gene_variant	ZNF717	transcript	NM_001128223.2	protein_coding	c.*4957G>A	.	.	.	.	.
HCC827OR	chr3	75731924	C	A	HET	downstream_gene_variant	ZNF717	transcript	NM_001128223.2	protein_coding	c.*4954G>T	.	.	.	.	.
HCC827OR	chr3	75737298	C	T	HET	synonymous_variant	ZNF717	transcript	NM_001128223.2	protein_coding	c.2325G>A	p.Thr775Thr	.	.	.	.
HCC827OR	chr3	75737891	G	GAAAT	HET	frameshift_variant	ZNF717	transcript	NM_001128223.2	protein_coding	c.1731_1732insATTT	p.Leu578fs	.	.	.	.
HCC827OR	chr3	75737893	A	ACTT	HET	stop_gained&conservative_inframe_insertion	ZNF717	transcript	NM_001128223.2	protein_coding	c.1729_1730insAAG	p.Phe577delinsTerVal	.	.	.	.
HCC827OR	chr3	75738051	G	T	HET	synonymous_variant	ZNF717	transcript	NM_001128223.2	protein_coding	c.1572C>A	p.Val524Val	.	.	.	.
HCC827OR	chr3	75738053	C	A	HET	missense_variant	ZNF717	transcript	NM_001128223.2	protein_coding	c.1570G>T	p.Val524Phe	.	.	.	.
HCC827OR	chr3	75738057	G	A	HET	synonymous_variant	ZNF717	transcript	NM_001128223.2	protein_coding	c.1566C>T	p.Leu522Leu	.	.	.	.
HCC827OR	chr3	75738100	T	C	HET	missense_variant	ZNF717	transcript	NM_001128223.2	protein_coding	c.1523A>G	p.Glu508Gly	.	.	.	.
HCC827OR	chr3	75738115	CCT	C	HET	frameshift_variant	ZNF717	transcript	NM_001128223.2	protein_coding	c.1506_1507delAG	p.Glu504fs	.	.	.	.
HCC827OR	chr3	75738118	G	A	HET	missense_variant	ZNF717	transcript	NM_001128223.2	protein_coding	c.1505C>T	p.Thr502Ile	.	.	.	.
HCC827OR	chr3	75738148	G	A	HET	missense_variant	ZNF717	transcript	NM_001128223.2	protein_coding	c.1475C>T	p.Ser492Leu	.	.	.	.
HCC827OR	chr3	75738712	A	T	HET	missense_variant	ZNF717	transcript	NM_001128223.2	protein_coding	c.911T>A	p.Met304Lys	.	.	.	.
HCC827OR	chr3	75738713	T	A	HET	missense_variant	ZNF717	transcript	NM_001128223.2	protein_coding	c.910A>T	p.Met304Leu	.	.	.	.
HCC827OR	chr3	75738954	C	T	HET	missense_variant	ZNF717	transcript	NM_001128223.2	protein_coding	c.669G>A	p.Met223Ile	.	.	.	.
HCC827OR	chr3	75738958	G	A	HET	missense_variant	ZNF717	transcript	NM_001128223.2	protein_coding	c.665C>T	p.Ala222Val	.	.	.	.
HCC827OR	chr3	75738979	C	T	HET	missense_variant	ZNF717	transcript	NM_001128223.2	protein_coding	c.644G>A	p.Gly215Glu	.	.	.	.
HCC827OR	chr3	75739041	T	C	HET	synonymous_variant	ZNF717	transcript	NM_001128223.2	protein_coding	c.582A>G	p.Glu194Glu	.	.	.	.
HCC827OR	chr3	75739044	A	T	HET	missense_variant	ZNF717	transcript	NM_001128223.2	protein_coding	c.579T>A	p.His193Gln	.	.	.	.
HCC827OR	chr3	75739049	G	A	HET	missense_variant	ZNF717	transcript	NM_001128223.2	protein_coding	c.574C>T	p.His192Tyr	.	.	.	.
HCC827OR	chr3	75739225	G	GTT	HET	frameshift_variant	ZNF717	transcript	NM_001128223.2	protein_coding	c.396_397dupAA	p.Thr133fs	.	.	.	.
HCC827OR	chr3	75739231	C	T	HET	missense_variant	ZNF717	transcript	NM_001128223.2	protein_coding	c.392G>A	p.Gly131Glu	.	.	.	.
HCC827OR	chr3	75739239	A	C	HET	synonymous_variant	ZNF717	transcript	NM_001128223.2	protein_coding	c.384T>G	p.Val128Val	.	.	.	.
HCC827OR	chr3	75741489	G	T	HET	downstream_gene_variant	MIR4273	transcript	NR_036235.1	pseudogene	n.*3126G>T	.	.	.	.	.
HCC827OR	chr3	75741854	G	A	HET	5_prime_UTR_variant	ZNF717	transcript	NM_001324028.1	protein_coding	c.-82C>T	.	.	.	.	.
HCC827OR	chr3	75741857	C	T	HET	5_prime_UTR_variant	ZNF717	transcript	NM_001324028.1	protein_coding	c.-85G>A	.	.	.	.	.
HCC827OR	chr3	75741859	C	T	HET	5_prime_UTR_premature_start_codon_gain_variant	ZNF717	transcript	NM_001324028.1	protein_coding	c.-87G>A	.	.	.	.	.
HCC827OR	chr3	85107631	T	TTTTC	HOM	intron_variant	CADM2	transcript	NM_001167674.1	protein_coding	c.61+147987_61+147990dupCTTT	.	.	.	.	.
HCC827OR	chr3	94036716	A	G	HET	synonymous_variant	ARL13B	transcript	NM_001174150.1	protein_coding	c.651A>G	p.Gln217Gln	.	.	.	.
HCC827OR	chr3	100851943	TA	T	HET	splice_region_variant&intron_variant	ABI3BP	transcript	NM_015429.3	protein_coding	c.1160-4delT	.	.	.	.	.
HCC827OR	chr3	101651685	TAA	T	HET	splice_region_variant&intron_variant	ZBTB11	transcript	NM_014415.3	protein_coding	c.2645-4_2645-3delTT	.	.	.	.	.
HCC827OR	chr3	101651685	TAA	TA	HET	splice_region_variant&intron_variant	ZBTB11	transcript	NM_014415.3	protein_coding	c.2645-4delT	.	.	.	.	.
HCC827OR	chr3	108439593	G	T	HOM	intron_variant	MYH15	transcript	NM_014981.1	protein_coding	c.3135+144C>A	.	.	.	.	.
HCC827OR	chr3	111077344	TAA	T	HOM	intron_variant	NECTIN3	transcript	NM_015480.2	protein_coding	c.160+5185_160+5186delAA	.	.	.	.	.
HCC827OR	chr3	111077426	C	A	HOM	intron_variant	NECTIN3	transcript	NM_015480.2	protein_coding	c.160+5249C>A	.	.	.	.	.
HCC827OR	chr3	111111899	ATGTG	A	HOM	intron_variant	NECTIN3	transcript	NM_015480.2	protein_coding	c.161-99_161-96delGTGT	.	.	.	.	.
HCC827OR	chr3	111721114	T	C	HOM	intron_variant	PLCXD2	transcript	NM_001185106.1	protein_coding	c.866+6986T>C	.	.	.	.	.
HCC827OR	chr3	112640025	G	C	HOM	intron_variant	CCDC80	transcript	NM_199511.2	protein_coding	c.-11-109C>G	.	.	.	.	.
HCC827OR	chr3	113625967	T	C	HOM	intron_variant	SIDT1	transcript	NM_001322294.1	protein_coding	c.2326-135T>C	.	.	.	.	.
HCC827OR	chr3	113657263	T	TTGC	HOM	disruptive_inframe_insertion	USF3	transcript	NM_001009899.3	protein_coding	c.4416_4418dupGCA	p.Gln1473dup	.	.	.	.
HCC827OR	chr3	116086370	C	G	HET	missense_variant	LSAMP	transcript	NM_001318915.1	protein_coding	c.342G>C	p.Gln114His	.	.	.	.
HCC827OR	chr3	118550546	CAA	C	HOM	intron_variant	LOC105374060	transcript	NR_135547.1	pseudogene	n.313+272_313+273delTT	.	.	.	.	.
HCC827OR	chr3	122086493	A	T	HET	intron_variant	CD86	transcript	NM_175862.4	protein_coding	c.15-5108A>T	.	.	.	.	.
HCC827OR	chr3	122261739	T	A	HET	missense_variant	CASR	transcript	NM_001178065.1	protein_coding	c.704T>A	p.Ile235Asn	.	.	.	.
HCC827OR	chr3	122758896	CAA	C	HET	intron_variant	HSPBAP1	transcript	NM_024610.5	protein_coding	c.569+326_569+327delTT	.	.	.	.	.
HCC827OR	chr3	123303893	G	GAAGAGAAGAGAAGAA	HOM	intron_variant	ADCY5	transcript	NM_183357.2	protein_coding	c.2559+173_2559+174insTTCTTCTCTTCTCTT	.	.	.	.	.
HCC827OR	chr3	124922206	A	C	HET	missense_variant	MUC13	transcript	NM_033049.3	protein_coding	c.735T>G	p.Ile245Met	.	.	.	.
HCC827OR	chr3	125013575	A	AGAGGAGGAGGAGGAAGAG	HOM	disruptive_inframe_insertion	HEG1	transcript	NM_020733.1	protein_coding	c.1986_2003dupCTCTTCCTCCTCCTCCTC	p.Ser663_Ser668dup	.	.	.	.
HCC827OR	chr3	126960206	C	G	HOM	3_prime_UTR_variant	CHCHD6	transcript	NM_001320610.1	protein_coding	c.*5C>G	.	.	.	.	.
HCC827OR	chr3	127576095	C	T	HOM	upstream_gene_variant	MIR6825	transcript	NR_106883.1	pseudogene	n.-764G>A	.	.	.	.	.
HCC827OR	chr3	128153739	G	A	HOM	missense_variant	EEFSEC	transcript	NM_021937.4	protein_coding	c.232G>A	p.Glu78Lys	.	.	.	.
HCC827OR	chr3	129557244	G	T	HOM	intron_variant	PLXND1	transcript	NM_015103.2	protein_coding	c.5446-21C>A	.	.	.	.	.
HCC827OR	chr3	129828202	C	A	HET	missense_variant	TMCC1	transcript	NM_001017395.3	protein_coding	c.177G>T	p.Gln59His	.	.	.	.
HCC827OR	chr3	130723383	C	G	HET	intron_variant	PIK3R4	transcript	NM_014602.2	protein_coding	c.1981+31G>C	.	.	.	.	.
HCC827OR	chr3	131700054	CTTTT	C	HOM	intron_variant	CPNE4	transcript	NM_001289112.1	protein_coding	c.415-78_415-75delAAAA	.	.	.	.	.
HCC827OR	chr3	136591556	GA	G	HET	intron_variant	STAG1	transcript	NM_005862.2	protein_coding	c.297+12752delT	.	.	.	.	.
HCC827OR	chr3	138324693	TACACAC	T	HOM	intron_variant	NME9	transcript	NM_178130.3	protein_coding	c.25+174_25+179delGTGTGT	.	.	.	.	.
HCC827OR	chr3	140558728	C	T	HET	missense_variant	CLSTN2	transcript	NM_022131.2	protein_coding	c.1912C>T	p.Arg638Trp	.	.	.	.
HCC827OR	chr3	140956506	CT	C	HET	splice_region_variant&intron_variant	SLC25A36	transcript	NM_001104647.1	protein_coding	c.42-3delT	.	.	.	.	.
HCC827OR	chr3	142187604	CAA	C	HET	intron_variant	GK5	transcript	NM_001039547.2	protein_coding	c.619+98_619+99delTT	.	.	.	.	.
HCC827OR	chr3	142550345	G	T	HET	intron_variant	ATR	transcript	NM_001184.3	protein_coding	c.2806-43C>A	.	.	.	.	.
HCC827OR	chr3	149166206	C	T	HOM	intron_variant	HPS3	transcript	NM_032383.4	protein_coding	c.2590-828C>T	.	.	.	.	.
HCC827OR	chr3	150702889	A	AGT	HET	upstream_gene_variant	ERICH6-AS1	transcript	NR_121674.1	pseudogene	n.-1086_-1085insGT	.	.	.	.	.
HCC827OR	chr3	153502636	G	T	HET	3_prime_UTR_variant	C3orf79	transcript	NM_001101337.1	protein_coding	c.*154G>T	.	.	.	.	.
HCC827OR	chr3	156143214	G	A	HET	synonymous_variant	KCNAB1	transcript	NM_003471.3	protein_coding	c.36G>A	p.Pro12Pro	.	.	.	.
HCC827OR	chr3	157028375	A	C	HET	synonymous_variant	LEKR1	transcript	NM_001004316.2	protein_coding	c.1641A>C	p.Ile547Ile	.	.	.	.
HCC827OR	chr3	158354949	C	T	HOM	intron_variant	RSRC1	transcript	NM_001271838.1	protein_coding	c.583+41C>T	.	.	.	.	.
HCC827OR	chr3	159069843	TTGTGTGTGTG	T	HET	intron_variant	IQCJ	transcript	NM_001042705.2	protein_coding	c.9+437_9+446delTGTGTGTGTG	.	.	.	.	.
HCC827OR	chr3	159069843	TTGTGTGTGTG	TTG	HET	intron_variant	IQCJ	transcript	NM_001042705.2	protein_coding	c.9+439_9+446delTGTGTGTG	.	.	.	.	.
HCC827OR	chr3	161221958	CTTTTTTTTTTTTTTTTT	C	HOM	splice_region_variant&intron_variant	NMD3	transcript	NM_001320227.1	protein_coding	c.-20-22_-20-6delTTTTTTTTTTTTTTTTT	.	.	.	.	.
HCC827OR	chr3	161249307	C	G	HOM	intron_variant	NMD3	transcript	NM_001320227.1	protein_coding	c.1204-147C>G	.	.	.	.	.
HCC827OR	chr3	165188501	C	T	HET	missense_variant	SLITRK3	transcript	NM_001318810.1	protein_coding	c.2330G>A	p.Arg777His	.	.	.	.
HCC827OR	chr3	165190496	G	T	HET	missense_variant	SLITRK3	transcript	NM_001318810.1	protein_coding	c.335C>A	p.Ala112Glu	.	.	.	.
HCC827OR	chr3	168046806	CAAA	C	HET	intron_variant	GOLIM4	transcript	NM_014498.4	protein_coding	c.312+141_312+143delTTT	.	.	.	.	.
HCC827OR	chr3	168552076	TAA	T	HOM	downstream_gene_variant	MIR551B	transcript	NR_030294.1	pseudogene	n.*128_*129delAA	.	.	.	.	.
HCC827OR	chr3	168824666	TCA	T	HET	intron_variant	EGFEM1P	transcript	NR_021485.2	pseudogene	n.2211-107_2211-106delAC	.	.	.	.	.
HCC827OR	chr3	170263168	CA	C	HOM	intron_variant	PRKCI	transcript	NM_002740.5	protein_coding	c.314-196delA	.	.	.	.	.
HCC827OR	chr3	171347221	GA	G	HET	splice_region_variant&intron_variant	TNIK	transcript	NR_027767.2	pseudogene	n.469-4delT	.	.	.	.	.
HCC827OR	chr3	177034082	G	GA	HOM	intron_variant	TBL1XR1	transcript	NM_001321193.1	protein_coding	c.1250+115dupT	.	.	.	.	.
HCC827OR	chr3	177049885	A	AGG	HOM	intron_variant	TBL1XR1	transcript	NM_001321193.1	protein_coding	c.702+111_702+112insCC	.	.	.	.	.
HCC827OR	chr3	177054073	T	TGC	HOM	intron_variant	TBL1XR1	transcript	NM_001321193.1	protein_coding	c.59-157_59-156dupGC	.	.	.	.	.
HCC827OR	chr3	179783860	TAA	TA	HET	intron_variant	USP13	transcript	NM_003940.2	protein_coding	c.2499-171delA	.	.	.	.	.
HCC827OR	chr3	180609009	C	CA	HOM	3_prime_UTR_variant	TTC14	transcript	NM_001042601.2	protein_coding	c.*1221dupA	.	.	.	.	.
HCC827OR	chr3	183952144	CTT	C	HET	intron_variant	ABCC5	transcript	NM_005688.3	protein_coding	c.2668-143_2668-142delAA	.	.	.	.	.
HCC827OR	chr3	184033119	AT	A	HET	intron_variant	HTR3D	transcript	NM_001163646.1	protein_coding	c.227+80delT	.	.	.	.	.
HCC827OR	chr3	184156328	G	T	HOM	intron_variant	DVL3	transcript	NM_004423.3	protein_coding	c.161+532G>T	.	.	.	.	.
HCC827OR	chr3	184156329	A	T	HOM	intron_variant	DVL3	transcript	NM_004423.3	protein_coding	c.161+533A>T	.	.	.	.	.
HCC827OR	chr3	184177502	C	A	HOM	downstream_gene_variant	DVL3	transcript	NM_004423.3	protein_coding	c.*6747C>A	.	.	.	.	.
HCC827OR	chr3	184186147	C	CGAGATTTCGGGGGCAGGGCG	HOM	5_prime_UTR_variant	ABCF3	transcript	NM_018358.2	protein_coding	c.-60_-59insAGATTTCGGGGGCAGGGCGG	.	.	.	.	.
HCC827OR	chr3	186675304	T	TGA	HOM	intron_variant	HRG	transcript	NM_000412.4	protein_coding	c.741+115_741+116insAG	.	.	.	.	.
HCC827OR	chr3	186791460	ACT	A	HOM	downstream_gene_variant	EIF4A2	transcript	NM_001967.3	protein_coding	c.*2192_*2193delCT	.	.	.	.	.
HCC827OR	chr3	195568837	G	GGGGGT	HOM	3_prime_UTR_variant	APOD	transcript	NM_001647.3	protein_coding	c.*58_*62dupACCCC	.	.	.	.	.
HCC827OR	chr3	195783319	GGAAGAGGGGTGGTGTCACCTGTGGATACTGAGGAAGTCTCGGTGACAA	G	HOM	disruptive_inframe_deletion	MUC4	transcript	NM_018406.6	protein_coding	c.8213_8260delTTGTCACCGAGACTTCCTCAGTATCCACAGGTGACACCACCCCTCTTC	p.Leu2738_Leu2753del	.	.	.	.
HCC827OR	chr3	195783395	A	C	HOM	missense_variant	MUC4	transcript	NM_018406.6	protein_coding	c.8185T>G	p.Ser2729Ala	.	.	.	.
HCC827OR	chr3	195783422	A	G	HOM	missense_variant	MUC4	transcript	NM_018406.6	protein_coding	c.8158T>C	p.Ser2720Pro	.	.	.	.
HCC827OR	chr3	195783427	GTGTCA	G	HOM	frameshift_variant	MUC4	transcript	NM_018406.6	protein_coding	c.8148_8152delTGACA	p.Asp2717fs	.	.	.	.
HCC827OR	chr3	195783436	GTGTATGCTGAGGAAGTGTCGGTGACAGGAAGAGAGGTGGTGTC	G	HOM	frameshift_variant	MUC4	transcript	NM_018406.6	protein_coding	c.8101_8143delGACACCACCTCTCTTCCTGTCACCGACACTTCCTCAGCATACA	p.Asp2701fs	.	.	.	.
HCC827OR	chr3	195783496	G	T	HOM	missense_variant	MUC4	transcript	NM_018406.6	protein_coding	c.8084C>A	p.Ser2695Tyr	.	.	.	.
HCC827OR	chr3	195783504	GGTGACAGGAAGAGAGGTGGCATGACCGGTGGATGCTGAGGAAGGGCTA	G	HOM	disruptive_inframe_deletion	MUC4	transcript	NM_018406.6	protein_coding	c.8028_8075delTAGCCCTTCCTCAGCATCCACCGGTCATGCCACCTCTCTTCCTGTCAC	p.Ser2677_Thr2692del	.	.	.	.
HCC827OR	chr3	195783878	C	CGGAAGTGTCGGTGACATGAAGAGGGGTGGCATGACCTGTGGATACTGA	HOM	conservative_inframe_insertion	MUC4	transcript	NM_018406.6	protein_coding	c.7701_7702insTCAGTATCCACAGGTCATGCCACCCCTCTTCATGTCACCGACACTTCC	p.Ser2567_Ala2568insSerValSerThrGlyHisAlaThrProLeuHisValThrAspThrSer	.	.	.	.
HCC827OR	chr3	195784814	G	A	HET	missense_variant	MUC4	transcript	NM_018406.6	protein_coding	c.6766C>T	p.Pro2256Ser	.	.	.	.
HCC827OR	chr3	196327035	G	T	HET	splice_region_variant&intron_variant	TM4SF19-TCTEX1D2	transcript	NR_037950.1	pseudogene	n.360-3C>A	.	.	.	.	.
HCC827OR	chr3	196407423	T	TAAA	HET	intron_variant	UBXN7	transcript	NM_015562.1	protein_coding	c.74-33_74-31dupTTT	.	.	.	.	.
HCC827OR	chr3	196712581	G	C	HOM	missense_variant	PIGX	transcript	NM_001166304.1	protein_coding	c.49G>C	p.Gly17Arg	.	.	.	.
HCC827OR	chr3	197817346	C	CTGTG	HOM	intron_variant	LRCH3	transcript	NM_032773.3	protein_coding	c.534+56_534+59dupGTGT	.	.	.	.	.
HCC827OR	chr3	197847678	G	GTGCAAAAGTAATTGCAGTTTCTCCCATCACTTTCAATGGCAGAAACTGCAATTACTTT	HOM	intron_variant	LRCH3	transcript	NM_032773.3	protein_coding	c.1381-190_1381-189insAAAGTAATTGCAGTTTCTCCCATCACTTTCAATGGCAGAAACTGCAATTACTTTTGCA	.	.	.	.	.
HCC827OR	chr4	67891	CTT	C	HET	intron_variant	ZNF595	transcript	NM_182524.3	protein_coding	c.226+7750_226+7751delTT	.	.	.	.	.
HCC827OR	chr4	426503	T	C	HET	non_coding_transcript_exon_variant	ABCA11P	transcript	NR_002451.2	pseudogene	n.827A>G	.	.	.	.	.
HCC827OR	chr4	952474	CTGTGTG	C	HET	intron_variant	TMEM175	transcript	NM_032326.3	protein_coding	c.462+63_462+68delTGTGTG	.	.	.	.	.
HCC827OR	chr4	956443	GT	G	HET	downstream_gene_variant	DGKQ	transcript	NM_001347.3	protein_coding	c.*4176delA	.	.	.	.	.
HCC827OR	chr4	1002365	C	G	HET	missense_variant	IDUA	transcript	NM_000203.4	protein_coding	c.1069C>G	p.Pro357Ala	.	.	.	.
HCC827OR	chr4	1804631	G	A	HET	intron_variant	FGFR3	transcript	NM_001163213.1	protein_coding	c.1272+111G>A	.	.	.	.	.
HCC827OR	chr4	2250066	G	GGAGCCTATA	HET	3_prime_UTR_variant	MXD4	transcript	NM_006454.2	protein_coding	c.*477_*478insTATAGGCTC	.	.	.	.	.
HCC827OR	chr4	2907940	G	C	HET	intron_variant	ADD1	transcript	NM_014189.3	protein_coding	c.1608+96G>C	.	.	.	.	.
HCC827OR	chr4	3074876	CCAGCAG	CCAGCAGCAG	HET	disruptive_inframe_insertion	HTT	transcript	NM_002111.8	protein_coding	c.108_110dupGCA	p.Gln37dup	.	.	.	.
HCC827OR	chr4	3182505	G	T	HET	intron_variant	HTT	transcript	NM_002111.8	protein_coding	c.4866+35G>T	.	.	.	.	.
HCC827OR	chr4	3208719	TA	T	HET	intron_variant	HTT	transcript	NM_002111.8	protein_coding	c.6153-39delA	.	.	.	.	.
HCC827OR	chr4	3263793	A	T	HET	intergenic_region	MSANTD1-RGS12	intergenic_region	MSANTD1-RGS12	.	n.3263793A>T	.	.	.	.	.
HCC827OR	chr4	4202721	G	T	HET	intron_variant	OTOP1	transcript	NM_177998.1	protein_coding	c.600-143C>A	.	.	.	.	.
HCC827OR	chr4	4471530	T	C	HET	downstream_gene_variant	STX18-IT1	transcript	NR_126434.1	pseudogene	n.*4591A>G	.	.	.	.	.
HCC827OR	chr4	5446599	T	G	HET	intron_variant	STK32B	transcript	NM_018401.2	protein_coding	c.563-74T>G	.	.	.	.	.
HCC827OR	chr4	5631567	T	TG	HOM	intron_variant	EVC2	transcript	NM_147127.4	protein_coding	c.1710+225dupC	.	.	.	.	.
HCC827OR	chr4	5697746	C	CT	HET	intron_variant	EVC2	transcript	NM_147127.4	protein_coding	c.229-100dupA	.	.	.	.	.
HCC827OR	chr4	5964767	C	CAA	HOM	intergenic_region	MIR378D1-JAKMIP1	intergenic_region	MIR378D1-JAKMIP1	.	n.5964767_5964768insAA	.	.	.	.	.
HCC827OR	chr4	6382653	T	A	HET	upstream_gene_variant	PPP2R2C	transcript	NM_181876.2	protein_coding	c.-807A>T	.	.	.	.	.
HCC827OR	chr4	6382655	T	A	HET	upstream_gene_variant	PPP2R2C	transcript	NM_181876.2	protein_coding	c.-809A>T	.	.	.	.	.
HCC827OR	chr4	6382675	TCA	T	HOM	upstream_gene_variant	PPP2R2C	transcript	NM_181876.2	protein_coding	c.-831_-830delTG	.	.	.	.	.
HCC827OR	chr4	7062514	A	T	HOM	downstream_gene_variant	TADA2B	transcript	NM_152293.2	protein_coding	c.*7460A>T	.	.	.	.	.
HCC827OR	chr4	8449929	A	ATTTTCTTTTC	HET	intron_variant	TRMT44	transcript	NM_152544.2	protein_coding	c.954+56_954+65dupCTTTTCTTTT	.	.	.	.	.
HCC827OR	chr4	8612186	TGGGCGG	T	HOM	intron_variant	CPZ	transcript	NM_001014447.2	protein_coding	c.1363+28_1363+33delCGGGGG	.	.	.	.	.
HCC827OR	chr4	10097918	C	CAA	HET	sequence_feature	WDR1	cross-link:Glycyl_lysine_isopeptide_(Lys-Gly)_(interchain_with_G-Cter_in_ubiquitin)	NM_017491.3	protein_coding	c.378-29_378-28dupTT	.	.	.	.	.
HCC827OR	chr4	13626319	CAA	C	HET	upstream_gene_variant	MIR5091	transcript	NR_049814.1	pseudogene	n.-1545_-1544delAA	.	.	.	.	.
HCC827OR	chr4	15985886	T	TTTAAG	HOM	intron_variant	PROM1	transcript	NM_006017.2	protein_coding	c.2212-59_2212-58insCTTAA	.	.	.	.	.
HCC827OR	chr4	15985889	T	TGCTTATTTAATCTGTATTAAATATTTAATACAGATAA	HOM	intron_variant	PROM1	transcript	NM_006017.2	protein_coding	c.2212-62_2212-61insTTATCTGTATTAAATATTTAATACAGATTAAATAAGC	.	.	.	.	.
HCC827OR	chr4	21304030	TGA	T	HOM	upstream_gene_variant	KCNIP4	transcript	NM_147183.3	protein_coding	c.-126_-125delTC	.	.	.	.	.
HCC827OR	chr4	21304071	GAGAGAGAGAGAGAGAC	G	HOM	upstream_gene_variant	KCNIP4	transcript	NM_147183.3	protein_coding	c.-181_-166delGTCTCTCTCTCTCTCT	.	.	.	.	.
HCC827OR	chr4	25673283	TCACA	T	HOM	intron_variant	SLC34A2	transcript	NM_006424.2	protein_coding	c.1216+30_1216+33delCACA	.	.	.	.	.
HCC827OR	chr4	25673289	G	GAGGGA	HOM	intron_variant	SLC34A2	transcript	NM_006424.2	protein_coding	c.1216+35_1216+36insAGGGA	.	.	.	.	.
HCC827OR	chr4	25913979	G	A	HET	upstream_gene_variant	SMIM20	transcript	NM_001145432.1	protein_coding	c.-335G>A	.	.	.	.	.
HCC827OR	chr4	26860924	CTT	C	HET	5_prime_UTR_variant	STIM2	transcript	NM_001169118.1	protein_coding	c.-278_-277delTT	.	.	.	.	.
HCC827OR	chr4	26860924	CTT	CT	HET	5_prime_UTR_variant	STIM2	transcript	NM_001169118.1	protein_coding	c.-277delT	.	.	.	.	.
HCC827OR	chr4	38014682	C	T	HET	synonymous_variant	TBC1D1	transcript	NM_015173.3	protein_coding	c.591C>T	p.Ile197Ile	.	.	.	.
HCC827OR	chr4	38052167	CTG	C	HET	intron_variant	TBC1D1	transcript	NM_015173.3	protein_coding	c.1911-2005_1911-2004delTG	.	.	.	.	.
HCC827OR	chr4	39278051	CA	C	HET	intron_variant	WDR19	transcript	NM_025132.3	protein_coding	c.3841-64delA	.	.	.	.	.
HCC827OR	chr4	41612851	CTT	C	HET	5_prime_UTR_variant	LIMCH1	transcript	NM_001112719.2	protein_coding	c.-206_-205delTT	.	.	.	.	.
HCC827OR	chr4	41627019	G	GGT	HET	intron_variant	LIMCH1	transcript	NM_014988.3	protein_coding	c.935+7612_935+7613dupGT	.	.	.	.	.
HCC827OR	chr4	47894082	C	T	HET	intron_variant	LOC101927179	transcript	NR_125880.1	pseudogene	n.320-2460C>T	.	.	.	.	.
HCC827OR	chr4	47942012	CAA	C	HOM	sequence_feature	CNGA1	topological-domain:Extracellular	NM_001142564.1	protein_coding	c.764+27_764+28delTT	.	.	.	.	.
HCC827OR	chr4	52062186	GTT	G	HET	intron_variant	SPATA18	transcript	NM_145263.3	protein_coding	c.310-17_310-16delTT	.	.	.	.	.
HCC827OR	chr4	52062186	GTT	GT	HET	intron_variant	SPATA18	transcript	NM_145263.3	protein_coding	c.310-16delT	.	.	.	.	.
HCC827OR	chr4	53365359	T	A	HET	missense_variant	SCFD2	transcript	NM_152540.3	protein_coding	c.583A>T	p.Arg195Trp	.	.	.	.
HCC827OR	chr4	62068319	C	A	HOM	downstream_gene_variant	ADGRL3-AS1	transcript	NR_110595.1	pseudogene	n.*3436G>T	.	.	.	.	.
HCC827OR	chr4	62070570	T	A	HET	missense_variant	ADGRL3	transcript	NM_001322402.1	protein_coding	c.4276T>A	p.Phe1426Ile	.	.	.	.
HCC827OR	chr4	67348552	GAGGAAGGA	G	HOM	intergenic_region	MIR1269A-LOC101927237	intergenic_region	MIR1269A-LOC101927237	.	n.67348553_67348560delAGGAAGGA	.	.	.	.	.
HCC827OR	chr4	67475077	A	G	HET	intron_variant	CENPC	transcript	NM_001812.2	protein_coding	c.2671-99T>C	.	.	.	.	.
HCC827OR	chr4	67540795	C	T	HOM	sequence_feature	CENPC	modified-residue:phosphoserine	NM_001812.2	protein_coding	c.136+185G>A	.	.	.	.	.
HCC827OR	chr4	69200312	ATT	A	HOM	3_prime_UTR_variant	UGT2B11	transcript	NM_001073.2	protein_coding	c.*126_*127delAA	.	.	.	.	.
HCC827OR	chr4	69599265	G	A	HOM	missense_variant	UGT2A2	transcript	NM_001105677.2	protein_coding	c.872C>T	p.Pro291Leu	.	.	.	.
HCC827OR	chr4	72069073	C	A	HET	intron_variant	NPFFR2	transcript	NM_004885.2	protein_coding	c.299+36873C>A	.	.	.	.	.
HCC827OR	chr4	72288923	TACAC	T	HOM	intron_variant	ADAMTS3	transcript	NM_014243.2	protein_coding	c.2932-59_2932-56delGTGT	.	.	.	.	.
HCC827OR	chr4	72339547	G	A	HET	missense_variant	ADAMTS3	transcript	NM_014243.2	protein_coding	c.808C>T	p.Arg270Cys	.	.	.	.
HCC827OR	chr4	73499275	CTTT	C	HOM	intron_variant	AFM	transcript	NM_001133.2	protein_coding	c.1422+42_1422+44delTTT	.	.	.	.	.
HCC827OR	chr4	73499290	T	TAA	HOM	intron_variant	AFM	transcript	NM_001133.2	protein_coding	c.1422+51_1422+52dupAA	.	.	.	.	.
HCC827OR	chr4	77819049	G	GACACACACACACAC	HOM	intron_variant	CNOT6L	transcript	NM_001286790.1	protein_coding	c.5+170_5+183dupGTGTGTGTGTGTGT	.	.	.	.	.
HCC827OR	chr4	78912126	CAT	C	HOM	3_prime_UTR_variant	BMP2K	transcript	NM_198892.1	protein_coding	c.*94_*95delAT	.	.	.	.	.
HCC827OR	chr4	78912129	T	TAC	HOM	3_prime_UTR_variant	BMP2K	transcript	NM_198892.1	protein_coding	c.*96_*97insAC	.	.	.	.	.
HCC827OR	chr4	79407243	C	A	HET	missense_variant	GK2	transcript	NM_033214.2	protein_coding	c.958G>T	p.Gly320Cys	.	.	.	.
HCC827OR	chr4	86103075	C	CTGTGTG	HOM	sequence_feature	MAPK10	beta-strand:combinatorial_evidence_used_in_manual_assertion	NM_138982.3	protein_coding	c.425+105_425+110dupCACACA	.	.	.	.	.
HCC827OR	chr4	88115231	A	AGTCTCTCTCTCTCTCT	HOM	intron_variant	ABCG2	transcript	NM_004827.2	protein_coding	c.842-189_842-174dupAGAGAGAGAGAGAGAC	.	.	.	.	.
HCC827OR	chr4	99606997	GAA	G	HET	intron_variant	MTTP	transcript	NM_001300785.1	protein_coding	c.1638+47_1638+48delAA	.	.	.	.	.
HCC827OR	chr4	102905600	T	C	HET	missense_variant	SLC9B1	transcript	NM_139173.3	protein_coding	c.1246A>G	p.Thr416Ala	.	.	.	.
HCC827OR	chr4	102905656	A	G	HET	splice_region_variant&intron_variant	SLC9B1	transcript	NM_139173.3	protein_coding	c.1196-6T>C	.	.	.	.	.
HCC827OR	chr4	110548139	GTTTTTTTTT	G	HOM	intron_variant	ENPEP	transcript	NM_001977.3	protein_coding	c.2001-20_2001-12delTTTTTTTTT	.	.	.	.	.
HCC827OR	chr4	112382289	CTTTTT	C	HET	intron_variant	ALPK1	transcript	NM_001102406.1	protein_coding	c.122-92_122-88delTTTTT	.	.	.	.	.
HCC827OR	chr4	112382289	CTTTTT	CT	HET	intron_variant	ALPK1	transcript	NM_001102406.1	protein_coding	c.122-91_122-88delTTTT	.	.	.	.	.
HCC827OR	chr4	122267051	ATTT	A	HET	intron_variant	KIAA1109	transcript	NM_015312.3	protein_coding	c.7493+116_7493+118delTTT	.	.	.	.	.
HCC827OR	chr4	127782464	C	T	HET	missense_variant	HSPA4L	transcript	NM_001317381.1	protein_coding	c.7C>T	p.Arg3Cys	.	.	.	.
HCC827OR	chr4	139666107	C	CGT	HOM	intron_variant	MGST2	transcript	NM_001204366.1	protein_coding	c.58+31_58+32insTG	.	.	.	.	.
HCC827OR	chr4	139666117	C	CGCGCGCGCGT	HOM	intron_variant	MGST2	transcript	NM_001204366.1	protein_coding	c.58+41_58+42insCGCGCGCGTG	.	.	.	.	.
HCC827OR	chr4	141003566	T	TACACACACACACAC	HOM	intron_variant	RNF150	transcript	NM_020724.1	protein_coding	c.485-35707_485-35694dupGTGTGTGTGTGTGT	.	.	.	.	.
HCC827OR	chr4	141006271	TACATACATATATACGTATATATATAC	T	HOM	intron_variant	RNF150	transcript	NM_020724.1	protein_coding	c.485-38424_485-38399delGTATATATATACGTATATATGTATGT	.	.	.	.	.
HCC827OR	chr4	141132518	G	T	HET	missense_variant	RNF150	transcript	NM_020724.1	protein_coding	c.291C>A	p.His97Gln	.	.	.	.
HCC827OR	chr4	141721650	G	A	HET	intron_variant	IL15	transcript	NM_000585.4	protein_coding	c.111-274G>A	.	.	.	.	.
HCC827OR	chr4	141721652	T	A	HET	intron_variant	IL15	transcript	NM_000585.4	protein_coding	c.111-272T>A	.	.	.	.	.
HCC827OR	chr4	145729297	A	ATTTT	HOM	intron_variant	C4orf51	transcript	NM_001080531.1	protein_coding	c.427+89_427+92dupTTTT	.	.	.	.	.
HCC827OR	chr4	148064647	T	TGCGTTAGGCTCCCAGACCCCAATGCCAGGG	HOM	intron_variant	ARHGAP10	transcript	NM_024605.3	protein_coding	c.2272+143_2272+172dupGTTAGGCTCCCAGACCCCAATGCCAGGGGC	.	.	.	.	.
HCC827OR	chr4	150583005	G	A	HET	5_prime_UTR_variant	MAB21L2	transcript	NM_006439.4	protein_coding	c.-25G>A	.	.	.	.	.
HCC827OR	chr4	151148254	TACAC	T	HOM	intron_variant	SH3D19	transcript	NM_001009555.3	protein_coding	c.978-72_978-69delGTGT	.	.	.	.	.
HCC827OR	chr4	152771128	G	T	HET	5_prime_UTR_variant	TIGD4	transcript	NM_145720.3	protein_coding	c.-124C>A	.	.	.	.	.
HCC827OR	chr4	154549018	G	A	HET	intron_variant	PLRG1	transcript	NM_002669.3	protein_coding	c.10-83C>T	.	.	.	.	.
HCC827OR	chr4	156763363	CAA	C	HET	intron_variant	PDGFC	transcript	NM_016205.2	protein_coding	c.922-159_922-158delTT	.	.	.	.	.
HCC827OR	chr4	164955264	G	T	HOM	upstream_gene_variant	FAM218A	transcript	NM_153027.1	protein_coding	c.-1759G>T	.	.	.	.	.
HCC827OR	chr4	164970077	C	T	HET	5_prime_UTR_variant	TRIM61	transcript	NM_001012414.2	protein_coding	c.-75G>A	.	.	.	.	.
HCC827OR	chr4	164970126	C	CA	HET	5_prime_UTR_variant	TRIM61	transcript	NM_001012414.2	protein_coding	c.-125dupT	.	.	.	.	.
HCC827OR	chr4	165310855	GTT	G	HOM	intron_variant	KLHL2	transcript	NM_001161521.1	protein_coding	c.1249+121_1249+122delTT	.	.	.	.	.
HCC827OR	chr4	168681540	AT	A	HET	intron_variant	PALLD	transcript	NM_001166108.1	protein_coding	c.1154+165delT	.	.	.	.	.
HCC827OR	chr4	169010175	CAAA	C	HOM	5_prime_UTR_variant	CBR4	transcript	NM_032783.4	protein_coding	c.-89_-87delTTT	.	.	.	.	.
HCC827OR	chr4	169580964	C	G	HET	intron_variant	NEK1	transcript	NM_001199397.1	protein_coding	c.808-62G>C	.	.	.	.	.
HCC827OR	chr4	174683040	G	A	HET	intron_variant	GLRA3	transcript	NM_006529.3	protein_coding	c.575-101C>T	.	.	.	.	.
HCC827OR	chr4	176116031	CA	C	HET	intron_variant	WDR17	transcript	NM_170710.4	protein_coding	c.379+54delA	.	.	.	.	.
HCC827OR	chr4	185472079	G	GT	HET	upstream_gene_variant	CCDC110	transcript	NM_152775.3	protein_coding	c.-397dupA	.	.	.	.	.
HCC827OR	chr4	186276105	T	TA	HOM	intron_variant	F11	transcript	NM_000128.3	protein_coding	c.596-117dupA	.	.	.	.	.
HCC827OR	chr4	189408012	G	GCACA	HET	intergenic_region	LINC01060-LINC01262	intergenic_region	LINC01060-LINC01262	.	n.189408012_189408013insCACA	.	.	.	.	.
HCC827OR	chr4	189473784	CAAGAAG	CAAG	HET	intergenic_region	LINC01060-LINC01262	intergenic_region	LINC01060-LINC01262	.	n.189473788_189473790delAAG	.	.	.	.	.
HCC827OR	chr4	189957298	G	A	HET	intron_variant	FRG1	transcript	NM_004477.2	protein_coding	c.433-100G>A	.	.	.	.	.
HCC827OR	chr4	190021802	G	T	HOM	downstream_gene_variant	FRG2	transcript	NM_001286820.1	protein_coding	c.*3759C>A	.	.	.	.	.
HCC827OR	chr4	190021815	G	C	HOM	downstream_gene_variant	FRG2	transcript	NM_001286820.1	protein_coding	c.*3746C>G	.	.	.	.	.
HCC827OR	chr4	190021819	C	T	HOM	downstream_gene_variant	FRG2	transcript	NM_001286820.1	protein_coding	c.*3742G>A	.	.	.	.	.
HCC827OR	chr4	190021821	G	A	HOM	downstream_gene_variant	FRG2	transcript	NM_001286820.1	protein_coding	c.*3740C>T	.	.	.	.	.
HCC827OR	chr4	190021832	C	T	HOM	downstream_gene_variant	FRG2	transcript	NM_001286820.1	protein_coding	c.*3729G>A	.	.	.	.	.
HCC827OR	chr5	376503	G	A	HET	intron_variant	AHRR	transcript	NM_020731.4	protein_coding	c.257-107G>A	.	.	.	.	.
HCC827OR	chr5	376512	G	A	HET	intron_variant	AHRR	transcript	NM_020731.4	protein_coding	c.257-98G>A	.	.	.	.	.
HCC827OR	chr5	637879	AC	A	HET	intron_variant	CEP72	transcript	NM_018140.3	protein_coding	c.1206+62delC	.	.	.	.	.
HCC827OR	chr5	637883	C	G	HET	intron_variant	CEP72	transcript	NM_018140.3	protein_coding	c.1206+65C>G	.	.	.	.	.
HCC827OR	chr5	1076409	T	TCCA	HOM	intron_variant	SLC12A7	transcript	NM_006598.2	protein_coding	c.1749-174_1749-173insTGG	.	.	.	.	.
HCC827OR	chr5	1076411	C	CCTGTGACCA	HOM	intron_variant	SLC12A7	transcript	NM_006598.2	protein_coding	c.1749-176_1749-175insTGGTCACAG	.	.	.	.	.
HCC827OR	chr5	1393598	GTCCTGGGGTAGTACACGCTCCTGTGGGGGCCCTGCATGCA	G	HOM	3_prime_UTR_variant	SLC6A3	transcript	NM_001044.4	protein_coding	c.*1097_*1136delTGCATGCAGGGCCCCCACAGGAGCGTGTACTACCCCAGGA	.	.	.	.	.
HCC827OR	chr5	4095194	CAT	C	HET	intergenic_region	IRX1-LOC101929153	intergenic_region	IRX1-LOC101929153	.	n.4095195_4095196delAT	.	.	.	.	.
HCC827OR	chr5	4095534	C	CCTTTCCTTTTCTTTTCTTTT	HET	intergenic_region	IRX1-LOC101929153	intergenic_region	IRX1-LOC101929153	.	n.4095534_4095535insCTTTCCTTTTCTTTTCTTTT	.	.	.	.	.
HCC827OR	chr5	5186302	GT	G	HET	intron_variant	ADAMTS16	transcript	NM_139056.3	protein_coding	c.963+52delT	.	.	.	.	.
HCC827OR	chr5	5186304	GT	G	HET	intron_variant	ADAMTS16	transcript	NM_139056.3	protein_coding	c.963+54delT	.	.	.	.	.
HCC827OR	chr5	5232600	CT	C	HOM	intron_variant	ADAMTS16	transcript	NM_139056.3	protein_coding	c.1850+105delT	.	.	.	.	.
HCC827OR	chr5	6312731	CCACACA	CCACACACA	HET	intron_variant	FLJ33360	transcript	NR_028351.1	pseudogene	n.144-23_144-22dupTG	.	.	.	.	.
HCC827OR	chr5	7757591	G	GCCCCAGAGCA	HOM	splice_region_variant&intron_variant	ADCY2	transcript	NM_020546.2	protein_coding	c.2094+5_2094+6insCCCCAGAGCA	.	.	.	.	.
HCC827OR	chr5	7757592	T	TGGCCGTGTTCAACATGGTAAGC	HOM	splice_region_variant&intron_variant	ADCY2	transcript	NM_020546.2	protein_coding	c.2094+6_2094+7insGGCCGTGTTCAACATGGTAAGC	.	.	.	.	.
HCC827OR	chr5	7891289	AT	A	HOM	intron_variant	MTRR	transcript	NM_024010.2	protein_coding	c.1409-60delT	.	.	.	.	.
HCC827OR	chr5	13769247	G	GT	HOM	intron_variant	DNAH5	transcript	NM_001369.2	protein_coding	c.9721-112dupA	.	.	.	.	.
HCC827OR	chr5	13923295	A	G	HET	synonymous_variant	DNAH5	transcript	NM_001369.2	protein_coding	c.423T>C	p.Pro141Pro	.	.	.	.
HCC827OR	chr5	21494677	T	TTTTG	HOM	intron_variant	GUSBP1	transcript	NR_027026.1	pseudogene	n.256-6983_256-6980dupGTTT	.	.	.	.	.
HCC827OR	chr5	21751632	T	TTGTG	HET	3_prime_UTR_variant	CDH12	transcript	NM_001317227.1	protein_coding	c.*101_*104dupCACA	.	.	.	.	.
HCC827OR	chr5	32057804	G	GTT	HET	intron_variant	PDZD2	transcript	NM_178140.3	protein_coding	c.1975-63_1975-62dupTT	.	.	.	.	.
HCC827OR	chr5	33453263	CTT	C	HET	splice_region_variant&intron_variant	TARS	transcript	NM_001258438.1	protein_coding	c.429-5_429-4delTT	.	.	.	.	.
HCC827OR	chr5	33969065	C	CTCTGTGTGTGTG	HET	intron_variant	SLC45A2	transcript	NM_016180.4	protein_coding	c.563-5050_563-5049insCACACACACAGA	.	.	.	.	.
HCC827OR	chr5	34182976	C	CT	HET	intergenic_region	C1QTNF3-AMACR-RAI14	intergenic_region	C1QTNF3-AMACR-RAI14	.	n.34182976_34182977insT	.	.	.	.	.
HCC827OR	chr5	34810878	C	A	HET	intron_variant	RAI14	transcript	NM_001145525.1	protein_coding	c.460-134C>A	.	.	.	.	.
HCC827OR	chr5	35779241	C	T	HET	missense_variant	SPEF2	transcript	NM_024867.3	protein_coding	c.4342C>T	p.Pro1448Ser	.	.	.	.
HCC827OR	chr5	36629427	C	CT	HET	splice_region_variant&intron_variant	SLC1A3	transcript	NM_004172.4	protein_coding	c.182-8dupT	.	.	.	.	.
HCC827OR	chr5	38823242	A	ACGTGCATACATACATGGGTACGTGTGTATACG	HET	intron_variant	OSMR-AS1	transcript	NR_109951.1	pseudogene	n.162+22425_162+22426insCGTATACACACGTACCCATGTATGTATGCACG	.	.	.	.	.
HCC827OR	chr5	38823275	C	CGTGCATACATACCTGGGTACGTGTGTATACGT	HET	intron_variant	OSMR-AS1	transcript	NR_109951.1	pseudogene	n.162+22392_162+22393insACGTATACACACGTACCCAGGTATGTATGCAC	.	.	.	.	.
HCC827OR	chr5	39719577	G	A	HET	intergenic_region	LOC101926940-LINC00603	intergenic_region	LOC101926940-LINC00603	.	n.39719577G>A	.	.	.	.	.
HCC827OR	chr5	53560593	G	T	HOM	upstream_gene_variant	NDUFS4	transcript	NM_002495.3	protein_coding	c.-70G>T	.	.	.	.	.
HCC827OR	chr5	53573433	C	A	HET	sequence_feature	NDUFS4	antibody-mapping:heterologous_protein_expression_evidence	NM_002495.3	protein_coding	c.98+12673C>A	.	.	.	.	.
HCC827OR	chr5	55172749	CTTTTTTTTT	C	HOM	upstream_gene_variant	MIR449A	transcript	NR_029960.1	pseudogene	n.-2136_-2128delAAAAAAAAA	.	.	.	.	.
HCC827OR	chr5	55220294	G	T	HET	3_prime_UTR_variant	MCIDAS	transcript	NM_001190787.1	protein_coding	c.*72C>A	.	.	.	.	.
HCC827OR	chr5	55694207	CA	C	HET	upstream_gene_variant	SLC38A9	transcript	NM_001258286.1	protein_coding	c.-21589delT	.	.	.	.	.
HCC827OR	chr5	60644876	C	A	HET	splice_acceptor_variant&intron_variant	DEPDC1B	transcript	NM_018369.2	protein_coding	c.579-1G>T	.	.	.	.	.
HCC827OR	chr5	60644877	T	A	HET	splice_acceptor_variant&intron_variant	DEPDC1B	transcript	NM_018369.2	protein_coding	c.579-2A>T	.	.	.	.	.
HCC827OR	chr5	65637630	C	CA	HET	intron_variant	TRAPPC13	transcript	NM_001093755.1	protein_coding	c.216-51dupA	.	.	.	.	.
HCC827OR	chr5	65647025	C	CT	HET	intron_variant	TRAPPC13	transcript	NM_001093755.1	protein_coding	c.301-15dupT	.	.	.	.	.
HCC827OR	chr5	71215483	CCCGAGGTCA	C	HET	downstream_gene_variant	GUSBP9	transcript	NR_033968.1.3	pseudogene	n.*4734_*4742delTGACCTCGG	.	.	.	.	.
HCC827OR	chr5	71541433	GTTT	G	HET	splice_region_variant&intron_variant	BDP1	transcript	NM_018429.2	protein_coding	c.6023-9_6023-7delTTT	.	.	.	.	.
HCC827OR	chr5	75336489	T	A	HET	upstream_gene_variant	HMGCR	transcript	NM_000859.2	protein_coding	c.-6117T>A	.	.	.	.	.
HCC827OR	chr5	76671689	GAA	G	HET	intron_variant	IQGAP2	transcript	NM_006633.3	protein_coding	c.2844-51_2844-50delAA	.	.	.	.	.
HCC827OR	chr5	76833240	C	T	HET	synonymous_variant	F2RL1	transcript	NM_005242.5	protein_coding	c.633C>T	p.Val211Val	.	.	.	.
HCC827OR	chr5	77489581	GAAAA	G	HET	intron_variant	WDR41	transcript	NM_018268.3	protein_coding	c.52-13_52-10delTTTT	.	.	.	.	.
HCC827OR	chr5	79642757	G	C	HOM	intron_variant	PAPD4	transcript	NM_001114393.1	protein_coding	c.673-75G>C	.	.	.	.	.
HCC827OR	chr5	80116154	C	A	HET	intron_variant	SERINC5	transcript	NM_001174071.2	protein_coding	c.1239-2529G>T	.	.	.	.	.
HCC827OR	chr5	81208534	CTTTTTTTTTTTTTTTTT	C	HOM	intron_variant	RASGRF2	transcript	NM_006909.2	protein_coding	c.3156+115_3156+131delTTTTTTTTTTTTTTTTT	.	.	.	.	.
HCC827OR	chr5	88673094	CA	C	HET	intron_variant	LINC00461	transcript	NR_015436.1	pseudogene	n.147-67delT	.	.	.	.	.
HCC827OR	chr5	95736791	A	G	HOM	intron_variant	RHOBTB3	transcript	NM_014899.3	protein_coding	c.229-98A>G	.	.	.	.	.
HCC827OR	chr5	97006049	T	C	HOM	intron_variant	LNPEP	transcript	NM_005575.2	protein_coding	c.1786-24T>C	.	.	.	.	.
HCC827OR	chr5	100389530	A	C	HOM	upstream_gene_variant	LOC100133050	transcript	NR_027503.1	pseudogene	n.-1276T>G	.	.	.	.	.
HCC827OR	chr5	105098638	G	GGAAAGAAAGAAAGAAA	HOM	upstream_gene_variant	RAB9BP1	transcript	NR_000039.2	pseudogene	n.-836_-835insGAAAGAAAGAAAGAAA	.	.	.	.	.
HCC827OR	chr5	108832750	C	CT	HET	splice_region_variant&intron_variant	FER	transcript	NM_005246.3	protein_coding	c.208-4dupT	.	.	.	.	.
HCC827OR	chr5	112161720	G	A	HOM	downstream_gene_variant	SNORA13	transcript	NR_002922.1	pseudogene	n.*103G>A	.	.	.	.	.
HCC827OR	chr5	118538888	CT	C	HOM	intron_variant	HRAT56	transcript	NR_104610.1	pseudogene	n.198-15075delA	.	.	.	.	.
HCC827OR	chr5	118538893	A	G	HOM	intron_variant	HRAT56	transcript	NR_104610.1	pseudogene	n.198-15079T>C	.	.	.	.	.
HCC827OR	chr5	118538898	T	C	HOM	intron_variant	HRAT56	transcript	NR_104610.1	pseudogene	n.198-15084A>G	.	.	.	.	.
HCC827OR	chr5	118538903	A	T	HOM	intron_variant	HRAT56	transcript	NR_104610.1	pseudogene	n.198-15089T>A	.	.	.	.	.
HCC827OR	chr5	118538904	CAG	C	HOM	intron_variant	HRAT56	transcript	NR_104610.1	pseudogene	n.198-15092_198-15091delCT	.	.	.	.	.
HCC827OR	chr5	118538911	TATATAC	T	HOM	intron_variant	HRAT56	transcript	NR_104610.1	pseudogene	n.198-15103_198-15098delGTATAT	.	.	.	.	.
HCC827OR	chr5	118538921	GTGTATAT	G	HOM	intron_variant	HRAT56	transcript	NR_104610.1	pseudogene	n.198-15114_198-15108delATATACA	.	.	.	.	.
HCC827OR	chr5	123023807	A	AACACACACACAC	HOM	3_prime_UTR_variant	PPIC	transcript	NM_000943.4	protein_coding	c.*56_*67dupGTGTGTGTGTGT	.	.	.	.	.
HCC827OR	chr5	126914767	A	AACAC	HET	intron_variant	MARCH3	transcript	NM_178450.4	protein_coding	c.393+159_393+162dupGTGT	.	.	.	.	.
HCC827OR	chr5	126914767	A	AACACAC	HET	intron_variant	MARCH3	transcript	NM_178450.4	protein_coding	c.393+157_393+162dupGTGTGT	.	.	.	.	.
HCC827OR	chr5	127331302	G	GA	HET	frameshift_variant&start_lost	MEGF10	transcript	NM_001256545.1	protein_coding	c.1dupA	p.Met1fs	.	.	.	.
HCC827OR	chr5	129461058	C	A	HET	upstream_gene_variant	ADAMTS19-AS1	transcript	NR_125748.1	pseudogene	n.-369G>T	.	.	.	.	.
HCC827OR	chr5	132257670	GGCT	G	HOM	5_prime_UTR_variant	PDLIM4	transcript	NM_003687.3	protein_coding	c.-62_-60delTGC	.	.	.	.	.
HCC827OR	chr5	132813824	TGAA	T	HOM	conservative_inframe_deletion	SOWAHA	transcript	NM_175873.5	protein_coding	c.205_207delAAG	p.Lys69del	.	.	.	.
HCC827OR	chr5	133073213	C	CT	HOM	splice_region_variant&intron_variant	HSPA4	transcript	NM_002154.3	protein_coding	c.430-5dupT	.	.	.	.	.
HCC827OR	chr5	133101921	CTT	C	HOM	intron_variant	HSPA4	transcript	NM_002154.3	protein_coding	c.2157+65_2157+66delTT	.	.	.	.	.
HCC827OR	chr5	134114846	C	A	HOM	5_prime_UTR_variant	TCF7	transcript	NM_003202.3	protein_coding	c.-61C>A	.	.	.	.	.
HCC827OR	chr5	134812059	CTT	C	HET	intron_variant	DDX46	transcript	NM_001300860.1	protein_coding	c.2436+235_2436+236delTT	.	.	.	.	.
HCC827OR	chr5	138445191	T	TC	HOM	intron_variant	REEP2	transcript	NM_001271803.1	protein_coding	c.418-31dupC	.	.	.	.	.
HCC827OR	chr5	140648007	G	GGTGT	HOM	upstream_gene_variant	NDUFA2	transcript	NM_002488.4	protein_coding	c.-428_-425dupACAC	.	.	.	.	.
HCC827OR	chr5	140648741	G	GT	HET	upstream_gene_variant	NDUFA2	transcript	NM_002488.4	protein_coding	c.-1159dupA	.	.	.	.	.
HCC827OR	chr5	140807403	AGG	A	HOM	frameshift_variant	PCDHA4	transcript	NM_018907.3	protein_coding	c.217_218delGG	p.Gly73fs	.	.	.	.
HCC827OR	chr5	141101254	C	G	HOM	missense_variant	PCDHB3	transcript	NM_018937.4	protein_coding	c.605C>G	p.Pro202Arg	.	.	.	.
HCC827OR	chr5	141123440	C	T	HET	missense_variant	PCDHB4	transcript	NM_018938.3	protein_coding	c.1442C>T	p.Thr481Ile	.	.	.	.
HCC827OR	chr5	141123569	A	G	HET	missense_variant	PCDHB4	transcript	NM_018938.3	protein_coding	c.1571A>G	p.Gln524Arg	.	.	.	.
HCC827OR	chr5	141123589	G	A	HET	missense_variant	PCDHB4	transcript	NM_018938.3	protein_coding	c.1591G>A	p.Gly531Ser	.	.	.	.
HCC827OR	chr5	141178732	T	TCC	HOM	frameshift_variant	PCDHB8	transcript	NM_019120.4	protein_coding	c.698_699insCC	p.Val234fs	.	.	.	.
HCC827OR	chr5	141178734	GTC	G	HOM	frameshift_variant	PCDHB8	transcript	NM_019120.4	protein_coding	c.701_702delTC	p.Val234fs	.	.	.	.
HCC827OR	chr5	141183999	G	A	HOM	synonymous_variant	PCDHB16	transcript	NM_020957.3	protein_coding	c.1440G>A	p.Ser480Ser	.	.	.	.
HCC827OR	chr5	141235300	T	A	HOM	upstream_gene_variant	PCDHB19P	transcript	NR_001282.2	pseudogene	n.-4821T>A	.	.	.	.	.
HCC827OR	chr5	141236519	C	T	HET	upstream_gene_variant	PCDHB19P	transcript	NR_001282.2	pseudogene	n.-3602C>T	.	.	.	.	.
HCC827OR	chr5	141673959	CTT	C	HOM	intron_variant	ARAP3	transcript	NM_022481.5	protein_coding	c.699-153_699-152delAA	.	.	.	.	.
HCC827OR	chr5	141923859	C	T	HET	5_prime_UTR_variant	KIAA0141	transcript	NM_001142603.2	protein_coding	c.-83C>T	.	.	.	.	.
HCC827OR	chr5	143134074	G	T	HET	synonymous_variant	ARHGAP26	transcript	NM_015071.4	protein_coding	c.1806G>T	p.Thr602Thr	.	.	.	.
HCC827OR	chr5	146509412	C	CT	HOM	intron_variant	TCERG1	transcript	NM_006706.3	protein_coding	c.3095+181dupT	.	.	.	.	.
HCC827OR	chr5	150077093	C	G	HOM	intron_variant	CSF1R	transcript	NM_001288705.1	protein_coding	c.889+183G>C	.	.	.	.	.
HCC827OR	chr5	151787828	GAATATTTTCAATTCATAAAATAAAATTTATGAAT	G	HOM	intron_variant	G3BP1	transcript	NM_005754.2	protein_coding	c.95+1114_95+1147delAATATTTTCAATTCATAAAATAAAATTTATGAAT	.	.	.	.	.
HCC827OR	chr5	152405170	G	GA	HET	5_prime_UTR_variant	NMUR2	transcript	NM_020167.4	protein_coding	c.-58dupT	.	.	.	.	.
HCC827OR	chr5	153705722	T	A	HET	stop_gained	GRIA1	transcript	NM_001258021.1	protein_coding	c.1508T>A	p.Leu503*	.	.	.	.
HCC827OR	chr5	153811218	G	T	HET	missense_variant	GRIA1	transcript	NM_001258021.1	protein_coding	c.2744G>T	p.Gly915Val	.	.	.	.
HCC827OR	chr5	157104557	A	C	HET	intron_variant	HAVCR2	transcript	NM_032782.4	protein_coding	c.478+109T>G	.	.	.	.	.
HCC827OR	chr5	159084786	GA	G	HOM	intron_variant	EBF1	transcript	NM_001324101.1	protein_coding	c.412-48delT	.	.	.	.	.
HCC827OR	chr5	159270704	CTTTG	C	HET	intron_variant	UBLCP1	transcript	NM_145049.3	protein_coding	c.448+65_448+68delGTTT	.	.	.	.	.
HCC827OR	chr5	160315549	AAGGGGATGAATAAAAACAAAAAAAGATTAGAGTACGATCCCAGTTAAACTACATTCATGCACACACACATATGCAAAAATATTAACTGTGTAATCAGAGTGGTAGG	A	HOM	upstream_gene_variant	CCNJL	transcript	NM_024565.6	protein_coding	c.-3732_-3627del	.	.	.	.	.
HCC827OR	chr5	160326800	T	C	HOM	intron_variant	CCNJL	transcript	NR_131769.1	pseudogene	n.149-11295A>G	.	.	.	.	.
HCC827OR	chr5	162104092	TAGA	T	HOM	intron_variant	GABRG2	transcript	NM_198903.2	protein_coding	c.889+70_889+72delAGA	.	.	.	.	.
HCC827OR	chr5	169840585	C	CGATGAT	HOM	intron_variant	DOCK2	transcript	NM_004946.2	protein_coding	c.2704-137_2704-132dupATGATG	.	.	.	.	.
HCC827OR	chr5	172834580	G	GC	HOM	intron_variant	ERGIC1	transcript	NM_001031711.2	protein_coding	c.20+156dupC	.	.	.	.	.
HCC827OR	chr5	173134289	TAC	T	HOM	3_prime_UTR_variant	CREBRF	transcript	NM_153607.2	protein_coding	c.*558_*559delCA	.	.	.	.	.
HCC827OR	chr5	176626335	GGTGTGT	G	HET	upstream_gene_variant	EIF4E1B	transcript	NM_001099408.1	protein_coding	c.-16452_-16447delGTGTGT	.	.	.	.	.
HCC827OR	chr5	176626335	GGTGTGT	GGT	HET	upstream_gene_variant	EIF4E1B	transcript	NM_001099408.1	protein_coding	c.-16450_-16447delGTGT	.	.	.	.	.
HCC827OR	chr5	176878119	G	A	HET	missense_variant	UNC5A	transcript	NM_133369.2	protein_coding	c.1861G>A	p.Ala621Thr	.	.	.	.
HCC827OR	chr5	177672273	C	A	HOM	non_coding_transcript_exon_variant	LOC202181	transcript	NR_026921.1	pseudogene	n.5G>T	.	.	.	.	.
HCC827OR	chr5	179132888	C	T	HET	missense_variant	ADAMTS2	transcript	NM_014244.4	protein_coding	c.2098G>A	p.Asp700Asn	.	.	.	.
HCC827OR	chr5	180614273	C	CCGCGG	HOM	intron_variant	FLT4	transcript	NM_182925.4	protein_coding	c.3220-95_3220-94insCCGCG	.	.	.	.	.
HCC827OR	chr5	181054216	CT	C	HET	splice_region_variant&intron_variant	BTNL9	transcript	NM_152547.4	protein_coding	c.887-7delT	.	.	.	.	.
HCC827OR	chr6	346429	GAC	GACACACACAC	HET	sequence_feature	DUSP22	active-site:Phosphocysteine_intermediate	NM_001286555.1	protein_coding	c.263+503_263+504insACACACAC	.	.	.	.	.
HCC827OR	chr6	1611782	A	ACGG	HOM	disruptive_inframe_insertion	FOXC1	transcript	NM_001453.2	protein_coding	c.1359_1361dupCGG	p.Gly454dup	Benign	MedGen:CN169374	not_specified	criteria_provided,_multiple_submitters,_no_conflicts
HCC827OR	chr6	2675186	T	C	HET	intron_variant	MYLK4	transcript	NM_001012418.3	protein_coding	c.1041-61A>G	.	.	.	.	.
HCC827OR	chr6	6167325	ATT	A	HOM	upstream_gene_variant	MIR5683	transcript	NR_049863.1	pseudogene	n.-2008_-2007delTT	.	.	.	.	.
HCC827OR	chr6	8653667	C	T	HET	intron_variant	LOC100506207	transcript	NR_038979.1	pseudogene	n.685-56942C>T	.	.	.	.	.
HCC827OR	chr6	10694903	GTT	G	HET	upstream_gene_variant	C6orf52	transcript	NM_001145020.1	protein_coding	c.-7355_-7354delAA	.	.	.	.	.
HCC827OR	chr6	10891609	CTCTCTGTG	C	HOM	intron_variant	SYCP2L	transcript	NM_001040274.2	protein_coding	c.78+30_78+37delCTCTGTGT	.	.	.	.	.
HCC827OR	chr6	13598825	CA	C	HOM	intron_variant	SIRT5	transcript	NM_012241.4	protein_coding	c.618-186delA	.	.	.	.	.
HCC827OR	chr6	16327684	ATGC	A	HOM	disruptive_inframe_deletion	ATXN1	transcript	NM_000332.3	protein_coding	c.624_626delGCA	p.Gln208del	Uncertain_significance	MedGen:CN169374	not_specified	criteria_provided,_single_submitter
HCC827OR	chr6	17292217	T	TAAA	HOM	3_prime_UTR_variant	RBM24	transcript	NM_001143942.1	protein_coding	c.*107_*109dupAAA	.	.	.	.	.
HCC827OR	chr6	17821552	GGT	G	HET	intron_variant	KIF13A	transcript	NM_022113.5	protein_coding	c.1786+4214_1786+4215delAC	.	.	.	.	.
HCC827OR	chr6	22569529	C	T	HET	5_prime_UTR_premature_start_codon_gain_variant	HDGFL1	transcript	NM_138574.3	protein_coding	c.-47C>T	.	.	.	.	.
HCC827OR	chr6	24480128	A	G	HET	intron_variant	GPLD1	transcript	NM_001503.3	protein_coding	c.154-169T>C	.	.	.	.	.
HCC827OR	chr6	24714453	T	TA	HOM	intron_variant	C6orf62	transcript	NM_030939.4	protein_coding	c.307-14dupT	.	.	.	.	.
HCC827OR	chr6	26388304	C	T	HET	intron_variant	BTN2A2	transcript	NM_001197237.1	protein_coding	c.724+10C>T	.	.	.	.	.
HCC827OR	chr6	26411000	TAA	T	HET	sequence_feature	BTN3A1	domain:B30.2/SPRY	NM_007048.5	protein_coding	c.965-108_965-107delAA	.	.	.	.	.
HCC827OR	chr6	26889313	CT	C	HET	intron_variant	GUSBP2	transcript	NR_003504.3	pseudogene	n.397-117delA	.	.	.	.	.
HCC827OR	chr6	29889252	A	G	HET	intron_variant	HLA-H	transcript	NR_001434.4	pseudogene	n.805-76A>G	.	.	.	.	.
HCC827OR	chr6	29944022	T	C	HET	intron_variant	HLA-A	transcript	NM_001242758.1	protein_coding	c.620-100T>C	.	.	.	.	.
HCC827OR	chr6	29944029	T	C	HET	intron_variant	HLA-A	transcript	NM_001242758.1	protein_coding	c.620-93T>C	.	.	.	.	.
HCC827OR	chr6	29944030	G	A	HET	intron_variant	HLA-A	transcript	NM_001242758.1	protein_coding	c.620-92G>A	.	.	.	.	.
HCC827OR	chr6	30607995	T	A	HOM	intron_variant	PPP1R10	transcript	NM_002714.3	protein_coding	c.331-104A>T	.	.	.	.	.
HCC827OR	chr6	30670473	G	GA	HET	splice_region_variant&intron_variant	DHX16	transcript	NM_003587.4	protein_coding	c.610-8dupT	.	.	.	.	.
HCC827OR	chr6	30740834	G	GT	HOM	downstream_gene_variant	IER3	transcript	NM_003897.3	protein_coding	c.*3101dupA	.	.	.	.	.
HCC827OR	chr6	30891547	G	GTGTGTGTGTGTGTT	HOM	downstream_gene_variant	MIR4640	transcript	NR_039783.1	pseudogene	n.*575_*576insTGTGTGTGTGTGTT	.	.	.	.	.
HCC827OR	chr6	31356428	G	GCC	HOM	frameshift_variant	HLA-B	transcript	NM_005514.7.6	protein_coding	c.357_358insGG	p.Gln120fs	.	.	.	.
HCC827OR	chr6	31356430	AGG	A	HOM	frameshift_variant	HLA-B	transcript	NM_005514.7.6	protein_coding	c.354_355delCC	p.Leu119fs	.	.	.	.
HCC827OR	chr6	31356711	C	CGGAG	HOM	frameshift_variant	HLA-B	transcript	NM_005514.7.6	protein_coding	c.319_320insCTCC	p.Gly107fs	.	.	.	.
HCC827OR	chr6	31356715	GC	G	HOM	frameshift_variant	HLA-B	transcript	NM_005514.7.6	protein_coding	c.315delG	p.Arg106fs	.	.	.	.
HCC827OR	chr6	31356717	AGGT	A	HOM	disruptive_inframe_deletion	HLA-B	transcript	NM_005514.7.6	protein_coding	c.311_313delACC	p.Asn104_Leu105delinsMet	.	.	.	.
HCC827OR	chr6	31356747	GCC	G	HOM	frameshift_variant	HLA-B	transcript	NM_005514.7.6	protein_coding	c.282_283delGG	p.Gln94fs	.	.	.	.
HCC827OR	chr6	31356751	G	GTT	HOM	frameshift_variant	HLA-B	transcript	NM_005514.7.6	protein_coding	c.279_280insAA	p.Gln94fs	.	.	.	.
HCC827OR	chr6	31588374	A	AAGAG	HOM	downstream_gene_variant	NCR3	transcript	NM_147130.2	protein_coding	c.*689_*692dupCTCT	.	.	.	.	.
HCC827OR	chr6	31615258	GAGA	G	HOM	5_prime_UTR_variant	AIF1	transcript	NM_001623.4	protein_coding	c.-69_-67delAAG	.	.	.	.	.
HCC827OR	chr6	31626340	G	T	HET	downstream_gene_variant	SNORA38	transcript	NR_002971.1	pseudogene	n.*3130G>T	.	.	.	.	.
HCC827OR	chr6	31643721	CAAAAAAAAAAA	C	HOM	intron_variant	BAG6	transcript	NM_004639.3	protein_coding	c.1666+158_1666+168delTTTTTTTTTTT	.	.	.	.	.
HCC827OR	chr6	31711840	GAC	G	HET	upstream_gene_variant	LY6G6D	transcript	NM_021246.2	protein_coding	c.-3515_-3514delAC	.	.	.	.	.
HCC827OR	chr6	31869760	C	T	HET	intron_variant	SLC44A4	transcript	NM_025257.2	protein_coding	c.1038-123G>A	.	.	.	.	.
HCC827OR	chr6	31937206	CA	C	HET	downstream_gene_variant	C2	transcript	NM_001282459.1	protein_coding	c.*2770delA	.	.	.	.	.
HCC827OR	chr6	31996451	A	G	HOM	missense_variant	C4A	transcript	NM_007293.2.6	protein_coding	c.3527A>G	p.Asn1176Ser	.	.	.	.
HCC827OR	chr6	32521811	T	TCTCTCTGTCTCTCTCTTCCTCTCTCTCTCTCTCTCA	HOM	intron_variant	HLA-DRB5	transcript	NM_002125.3	protein_coding	c.370+93_370+94insTGAGAGAGAGAGAGAGAGGAAGAGAGAGACAGAGAG	.	.	.	.	.
HCC827OR	chr6	32584011	T	TCA	HET	intron_variant	HLA-DRB1	transcript	NM_002124.3.2	protein_coding	c.370+97_370+98insTG	.	.	.	.	.
HCC827OR	chr6	32660778	AC	A	HOM	downstream_gene_variant	HLA-DQB1-AS1	transcript	NR_133907.1	pseudogene	n.*50delC	.	.	.	.	.
HCC827OR	chr6	32660825	G	GT	HOM	downstream_gene_variant	HLA-DQB1-AS1	transcript	NR_133907.1	pseudogene	n.*96_*97insT	.	.	.	.	.
HCC827OR	chr6	32660967	A	AAT	HOM	downstream_gene_variant	HLA-DQB1-AS1	transcript	NR_133907.1	pseudogene	n.*238_*239insAT	.	.	.	.	.
HCC827OR	chr6	32660968	G	T	HOM	downstream_gene_variant	HLA-DQB1-AS1	transcript	NR_133907.1	pseudogene	n.*239G>T	.	.	.	.	.
HCC827OR	chr6	32661465	G	GTA	HOM	downstream_gene_variant	HLA-DQB1-AS1	transcript	NR_133907.1	pseudogene	n.*736_*737insTA	.	.	.	.	.
HCC827OR	chr6	32661468	GA	G	HOM	downstream_gene_variant	HLA-DQB1-AS1	transcript	NR_133907.1	pseudogene	n.*740delA	.	.	.	.	.
HCC827OR	chr6	32661591	AGGAG	A	HOM	downstream_gene_variant	HLA-DQB1-AS1	transcript	NR_133907.1	pseudogene	n.*863_*866delGGAG	.	.	.	.	.
HCC827OR	chr6	32661600	A	G	HOM	downstream_gene_variant	HLA-DQB1-AS1	transcript	NR_133907.1	pseudogene	n.*871A>G	.	.	.	.	.
HCC827OR	chr6	32661605	C	A	HOM	downstream_gene_variant	HLA-DQB1-AS1	transcript	NR_133907.1	pseudogene	n.*876C>A	.	.	.	.	.
HCC827OR	chr6	32664658	A	AC	HOM	downstream_gene_variant	HLA-DQB1-AS1	transcript	NR_133907.1	pseudogene	n.*3929_*3930insC	.	.	.	.	.
HCC827OR	chr6	32664663	G	T	HOM	downstream_gene_variant	HLA-DQB1-AS1	transcript	NR_133907.1	pseudogene	n.*3934G>T	.	.	.	.	.
HCC827OR	chr6	32664972	A	C	HOM	missense_variant	HLA-DQB1	transcript	NM_001243961.1	protein_coding	c.205T>G	p.Tyr69Asp	.	.	.	.
HCC827OR	chr6	32665101	C	CAGCCTGGCCCT	HOM	downstream_gene_variant	HLA-DQB1-AS1	transcript	NR_133907.1	pseudogene	n.*4372_*4373insAGCCTGGCCCT	.	.	.	.	.
HCC827OR	chr6	33295563	G	A	HET	missense_variant	RGL2	transcript	NM_004761.4	protein_coding	c.965C>T	p.Pro322Leu	.	.	.	.
HCC827OR	chr6	36515518	C	CCACA	HOM	intron_variant	STK38	transcript	NM_001305102.1	protein_coding	c.515-30_515-27dupTGTG	.	.	.	.	.
HCC827OR	chr6	36597097	CTT	C	HET	intron_variant	SRSF3	transcript	NM_003017.4	protein_coding	c.206+149_206+150delTT	.	.	.	.	.
HCC827OR	chr6	36601940	CT	C	HET	splice_region_variant&intron_variant	SRSF3	transcript	NM_003017.4	protein_coding	c.468-3delT	.	.	.	.	.
HCC827OR	chr6	36677833	G	A	HOM	5_prime_UTR_variant	CDKN1A	transcript	NM_001291549.1	protein_coding	c.-4G>A	.	.	.	.	.
HCC827OR	chr6	39311072	GCACACACACACACACACACACACACA	G	HOM	downstream_gene_variant	KCNK16	transcript	NM_001135105.1	protein_coding	c.*4026_*4051delTGTGTGTGTGTGTGTGTGTGTGTGTG	.	.	.	.	.
HCC827OR	chr6	41342934	C	T	HOM	missense_variant	NCR2	transcript	NM_001199509.1	protein_coding	c.697C>T	p.His233Tyr	.	.	.	.
HCC827OR	chr6	41772745	C	CGTGTGTGTGTGT	HET	intron_variant	FRS3	transcript	NM_006653.4	protein_coding	c.415+41_415+52dupACACACACACAC	.	.	.	.	.
HCC827OR	chr6	42212039	A	G	HOM	intron_variant	MRPS10	transcript	NM_018141.3	protein_coding	c.187-122T>C	.	.	.	.	.
HCC827OR	chr6	42640386	GTGTGT	G	HOM	intron_variant	UBR2	transcript	NM_015255.2	protein_coding	c.1920+117_1920+121delTGTGT	.	.	.	.	.
HCC827OR	chr6	42640394	G	A	HOM	intron_variant	UBR2	transcript	NM_015255.2	protein_coding	c.1920+124G>A	.	.	.	.	.
HCC827OR	chr6	42966967	GTTTT	G	HET	downstream_gene_variant	CNPY3-GNMT	transcript	NM_001318857.1	protein_coding	c.*3262_*3265delTTTT	.	.	.	.	.
HCC827OR	chr6	43040855	C	G	HOM	intron_variant	CUL7	transcript	NM_001168370.1	protein_coding	c.4058+60G>C	.	.	.	.	.
HCC827OR	chr6	43198939	C	CT	HOM	intron_variant	CUL9	transcript	NM_015089.3	protein_coding	c.3050+98dupT	.	.	.	.	.
HCC827OR	chr6	43501707	GAC	G	HOM	intron_variant	TJAP1	transcript	NM_001146016.1	protein_coding	c.290+71_290+72delAC	.	.	.	.	.
HCC827OR	chr6	44181451	A	ACACACACACACACCCAACCACACCACACT	HOM	intron_variant	CAPN11	transcript	NM_007058.3	protein_coding	c.1938+144_1938+145insCCAACCACACCACACTCACACACACACAC	.	.	.	.	.
HCC827OR	chr6	45662987	G	T	HOM	intergenic_region	RUNX2-CLIC5	intergenic_region	RUNX2-CLIC5	.	n.45662987G>T	.	.	.	.	.
HCC827OR	chr6	49698342	T	A	HET	intron_variant	CRISP2	transcript	NM_001142407.2	protein_coding	c.417+20A>T	.	.	.	.	.
HCC827OR	chr6	50714104	CTT	C	HOM	intron_variant	TFAP2D	transcript	NM_172238.3	protein_coding	c.39+29_39+30delTT	.	.	.	.	.
HCC827OR	chr6	52755215	CT	C	HET	intron_variant	GSTA2	transcript	NM_000846.4	protein_coding	c.140-141delA	.	.	.	.	.
HCC827OR	chr6	53097930	A	G	HOM	3_prime_UTR_variant	FBXO9	transcript	NM_012347.4	protein_coding	c.*100A>G	.	.	.	.	.
HCC827OR	chr6	53900020	GTT	G	HOM	intron_variant	LRRC1	transcript	NM_018214.4	protein_coding	c.787+161_787+162delTT	.	.	.	.	.
HCC827OR	chr6	53900033	T	G	HOM	intron_variant	LRRC1	transcript	NM_018214.4	protein_coding	c.787+142T>G	.	.	.	.	.
HCC827OR	chr6	53919477	T	TTAA	HOM	intron_variant	LRRC1	transcript	NM_018214.4	protein_coding	c.1107-21_1107-20insTAA	.	.	.	.	.
HCC827OR	chr6	55759144	C	A	HOM	intron_variant	BMP5	transcript	NM_021073.3	protein_coding	c.1105-29G>T	.	.	.	.	.
HCC827OR	chr6	68639323	T	C	HET	synonymous_variant	ADGRB3	transcript	NM_001704.2	protein_coding	c.648T>C	p.Asn216Asn	.	.	.	.
HCC827OR	chr6	80010770	GCAT	G	HOM	intron_variant	TTK	transcript	NM_003318.4	protein_coding	c.470-43_470-41delCAT	.	.	.	.	.
HCC827OR	chr6	80168791	A	AAGGGAGGGAGGGAGGG	HOM	intron_variant	BCKDHB	transcript	NM_000056.4	protein_coding	c.478-69_478-68insGAGGGAGGGAGGGAGG	.	.	.	.	.
HCC827OR	chr6	81749628	C	CT	HOM	3_prime_UTR_variant	FAM46A	transcript	NM_017633.2	protein_coding	c.*66dupA	.	.	.	.	.
HCC827OR	chr6	83690246	C	T	HOM	5_prime_UTR_variant	SNAP91	transcript	NM_001256717.1	protein_coding	c.-221G>A	.	.	.	.	.
HCC827OR	chr6	87399185	CAAA	C	HET	intron_variant	LINC01590	transcript	NR_026784.1	pseudogene	n.1255-235_1255-233delAAA	.	.	.	.	.
HCC827OR	chr6	89629557	C	T	HOM	downstream_gene_variant	LYRM2	transcript	NM_020466.4	protein_coding	c.*7716G>A	.	.	.	.	.
HCC827OR	chr6	106971734	G	A	HOM	missense_variant	CD24	transcript	NM_001291739.1	protein_coding	c.317C>T	p.Ala106Val	.	.	.	.
HCC827OR	chr6	106971888	T	C	HOM	intron_variant	CD24	transcript	NM_001291739.1	protein_coding	c.217-54A>G	.	.	.	.	.
HCC827OR	chr6	107635075	AGCC	A	HET	disruptive_inframe_deletion	SOBP	transcript	NM_018013.3	protein_coding	c.2250_2252delGCC	p.Pro751del	Benign/Likely_benign	MedGen:CN169374|MedGen:CN517202	not_specified|not_provided	criteria_provided,_multiple_submitters,_no_conflicts
HCC827OR	chr6	107876670	C	CAA	HOM	intron_variant	SEC63	transcript	NM_007214.4	protein_coding	c.1936-10_1936-9dupTT	.	Uncertain_significance	MedGen:C4310613,OMIM:174050	Polycystic_liver_disease_1	criteria_provided,_single_submitter
HCC827OR	chr6	107921916	AAAAAC	A	HOM	splice_region_variant&intron_variant	SEC63	transcript	NM_007214.4	protein_coding	c.340-12_340-8delGTTTT	.	Benign	MedGen:C4310613,OMIM:174050	Polycystic_liver_disease_1	criteria_provided,_multiple_submitters,_no_conflicts
HCC827OR	chr6	108319794	ATTAT	A	HET	intron_variant	LACE1	transcript	NM_145315.4	protein_coding	c.140-4012_140-4009delATTT	.	.	.	.	.
HCC827OR	chr6	109632862	C	CATAGATAG	HOM	3_prime_UTR_variant	AK9	transcript	NM_001329602.1	protein_coding	c.*41_*48dupCTATCTAT	.	.	.	.	.
HCC827OR	chr6	110476510	C	CCACCCCT	HOM	intron_variant	SLC22A16	transcript	NM_033125.3	protein_coding	c.53+11_53+12insAGGGGTG	.	.	.	.	.
HCC827OR	chr6	111259911	CT	C	HET	intron_variant	MFSD4B	transcript	NM_153369.2	protein_coding	c.27+203delT	.	.	.	.	.
HCC827OR	chr6	111373667	C	A	HET	missense_variant	REV3L	transcript	NM_002912.4	protein_coding	c.4688G>T	p.Gly1563Val	.	.	.	.
HCC827OR	chr6	116592949	AT	A	HET	intron_variant	RWDD1	transcript	NM_015952.3	protein_coding	c.611-16delT	.	.	.	.	.
HCC827OR	chr6	119180519	A	ATTTTTT	HOM	intron_variant	MAN1A1	transcript	NM_005907.3	protein_coding	c.1720-98_1720-93dupAAAAAA	.	.	.	.	.
HCC827OR	chr6	124437872	AT	A	HET	intron_variant	NKAIN2	transcript	NM_001040214.2	protein_coding	c.273+82544delT	.	.	.	.	.
HCC827OR	chr6	132589742	CAAAAAAAAAAAA	C	HOM	upstream_gene_variant	TAAR5	transcript	NM_003967.2	protein_coding	c.-68_-57delTTTTTTTTTTTT	.	.	.	.	.
HCC827OR	chr6	132724846	C	A	HOM	missense_variant	VNN3	transcript	NM_001291702.1	protein_coding	c.189G>T	p.Trp63Cys	.	.	.	.
HCC827OR	chr6	132816223	C	G	HOM	upstream_gene_variant	SNORD100	transcript	NR_002435.1	pseudogene	n.-579C>G	.	.	.	.	.
HCC827OR	chr6	135194412	G	C	HET	missense_variant	MYB	transcript	NM_001130173.1	protein_coding	c.900G>C	p.Leu300Phe	.	.	.	.
HCC827OR	chr6	136261245	C	T	HET	intron_variant	BCLAF1	transcript	NM_014739.2	protein_coding	c.2757+20G>A	.	.	.	.	.
HCC827OR	chr6	138382401	A	G	HOM	intergenic_region	ARFGEF3-HEBP2	intergenic_region	ARFGEF3-HEBP2	.	n.138382401A>G	.	.	.	.	.
HCC827OR	chr6	139243492	CT	C	HOM	intron_variant	TXLNB	transcript	NM_153235.3	protein_coding	c.1267-179delA	.	.	.	.	.
HCC827OR	chr6	145922856	C	A	HET	intron_variant	SHPRH	transcript	NM_001042683.2	protein_coding	c.3546-20G>T	.	.	.	.	.
HCC827OR	chr6	149731562	T	TA	HET	intron_variant	NUP43	transcript	NM_198887.2	protein_coding	c.913+50dupT	.	.	.	.	.
HCC827OR	chr6	154110445	A	G	HOM	3_prime_UTR_variant	OPRM1	transcript	NM_001145282.2	protein_coding	c.*34A>G	.	.	.	.	.
HCC827OR	chr6	157628319	CTT	C	HET	intron_variant	ZDHHC14	transcript	NM_024630.2	protein_coding	c.566-18_566-17delTT	.	.	.	.	.
HCC827OR	chr6	159711257	A	ACCATAACCACCTCCATAACCACCACTCACACTGCTCTGACCT	HOM	intron_variant	SOD2	transcript	NM_001322820.1	protein_coding	c.-116+15553_-116+15594dupAGGTCAGAGCAGTGTGAGTGGTGGTTATGGAGGTGGTTATGG	.	.	.	.	.
HCC827OR	chr6	161549118	A	ATG	HOM	intron_variant	PARK2	transcript	NM_004562.2	protein_coding	c.934-117_934-116dupCA	.	.	.	.	.
HCC827OR	chr6	162814057	C	T	HOM	intron_variant	PACRG	transcript	NM_152410.2	protein_coding	c.157-90C>T	.	.	.	.	.
HCC827OR	chr6	163457634	ATT	A	HOM	intron_variant	QKI	transcript	NM_006775.2	protein_coding	c.285+2229_285+2230delTT	.	.	.	.	.
HCC827OR	chr6	167315412	T	C	HET	missense_variant	UNC93A	transcript	NM_018974.3	protein_coding	c.1334T>C	p.Val445Ala	.	.	.	.
HCC827OR	chr6	167315413	C	G	HET	synonymous_variant	UNC93A	transcript	NM_018974.3	protein_coding	c.1335C>G	p.Val445Val	.	.	.	.
HCC827OR	chr6	168044748	G	A	HOM	intron_variant	KIF25	transcript	NM_030615.2	protein_coding	c.986-79G>A	.	.	.	.	.
HCC827OR	chr6	168608206	G	C	HET	missense_variant	SMOC2	transcript	NM_022138.2	protein_coding	c.907G>C	p.Ala303Pro	.	.	.	.
HCC827OR	chr6	168664384	CTTTTTTTTTTTTTTT	C	HOM	intron_variant	SMOC2	transcript	NM_022138.2	protein_coding	c.1356+291_1356+305delTTTTTTTTTTTTTTT	.	.	.	.	.
HCC827OR	chr6	169223180	G	C	HOM	intron_variant	LOC101929523	transcript	NR_134621.1	pseudogene	n.681+8693G>C	.	.	.	.	.
HCC827OR	chr7	246502	G	GGACAGGTGAGCCCTTCCTTCCTCCCTCCATCCGC	HET	intron_variant	FAM20C	transcript	NM_020223.3	protein_coding	c.953_956+30dupACAGGTGAGCCCTTCCTTCCTCCCTCCATCCGCG	.	Benign	MedGen:CN169374	not_specified	criteria_provided,_single_submitter
HCC827OR	chr7	510767	AGGAGG	A	HOM	intron_variant	PDGFA	transcript	NM_002607.5	protein_coding	c.453+37_453+41delCCTCC	.	.	.	.	.
HCC827OR	chr7	518719	C	T	HET	upstream_gene_variant	HRAT92	transcript	NR_033963.1	pseudogene	n.-1672C>T	.	.	.	.	.
HCC827OR	chr7	1476493	G	GCCTCTCCCGGATGGGCCACCC	HET	intron_variant	INTS1	transcript	NM_001080453.2	protein_coding	c.5151+56_5152-39dupGGGTGGCCCATCCGGGAGAGG	.	.	.	.	.
HCC827OR	chr7	2367102	CAA	C	HET	intron_variant	EIF3B	transcript	NM_001037283.1	protein_coding	c.1403+73_1403+74delAA	.	.	.	.	.
HCC827OR	chr7	2367102	CAA	CA	HET	intron_variant	EIF3B	transcript	NM_001037283.1	protein_coding	c.1403+74delA	.	.	.	.	.
HCC827OR	chr7	2369765	ATTTTT	A	HOM	intron_variant	EIF3B	transcript	NM_001037283.1	protein_coding	c.1614+109_1614+113delTTTTT	.	.	.	.	.
HCC827OR	chr7	2579700	GGTGT	G	HET	intron_variant	IQCE	transcript	NM_001287499.1	protein_coding	c.630+1209_630+1212delGTGT	.	.	.	.	.
HCC827OR	chr7	2579700	GGTGT	GGT	HET	intron_variant	IQCE	transcript	NM_001287499.1	protein_coding	c.630+1211_630+1212delGT	.	.	.	.	.
HCC827OR	chr7	2708412	C	A	HET	intron_variant	AMZ1	transcript	NM_133463.3	protein_coding	c.473-176C>A	.	.	.	.	.
HCC827OR	chr7	3141246	CTTT	C	HET	intron_variant	LOC100129603	transcript	NR_126024.1	pseudogene	n.290-49_290-47delAAA	.	.	.	.	.
HCC827OR	chr7	4178310	G	C	HET	intron_variant	SDK1	transcript	NM_152744.3	protein_coding	c.4997-175G>C	.	.	.	.	.
HCC827OR	chr7	5300293	A	AG	HET	intron_variant	SLC29A4	transcript	NM_001040661.1	protein_coding	c.1210-125dupG	.	.	.	.	.
HCC827OR	chr7	5447529	G	GGATGGATGGATAGATAGATAGATAGATAGATAGATAGATAGCTAAACAGATAGATA	HOM	intergenic_region	TNRC18-FBXL18	intergenic_region	TNRC18-FBXL18	.	n.5447529_5447530insGATGGATGGATAGATAGATAGATAGATAGATAGATAGATAGCTAAACAGATAGATA	.	.	.	.	.
HCC827OR	chr7	5901484	CA	C	HET	intron_variant	CCZ1	transcript	NM_015622.5	protein_coding	c.391-157delA	.	.	.	.	.
HCC827OR	chr7	6111603	AT	A	HET	intron_variant	USP42	transcript	NM_032172.2	protein_coding	c.241+246delT	.	.	.	.	.
HCC827OR	chr7	6601994	A	G	HET	intron_variant	C7orf26	transcript	NM_024067.3	protein_coding	c.1109-107A>G	.	.	.	.	.
HCC827OR	chr7	6674792	C	CA	HOM	intergenic_region	ZNF316-ZNF12	intergenic_region	ZNF316-ZNF12	.	n.6674792_6674793insA	.	.	.	.	.
HCC827OR	chr7	11061767	G	GT	HET	intron_variant	PHF14	transcript	NM_014660.3	protein_coding	c.2482-13dupT	.	.	.	.	.
HCC827OR	chr7	11831843	A	AGCAGCG	HOM	conservative_inframe_insertion	THSD7A	transcript	NM_015204.2	protein_coding	c.98_103dupCGCTGC	p.Pro33_Leu34dup	.	.	.	.
HCC827OR	chr7	16526915	G	A	HET	5_prime_UTR_variant	LRRC72	transcript	NM_001195280.1	protein_coding	c.-38G>A	.	.	.	.	.
HCC827OR	chr7	16685876	CTT	C	HET	intron_variant	BZW2	transcript	NM_001159767.1	protein_coding	c.406-11_406-10delTT	.	.	.	.	.
HCC827OR	chr7	18591475	ATGTG	A	HET	splice_region_variant&intron_variant	HDAC9	transcript	NM_178425.3	protein_coding	c.416-11_416-8delGTGT	.	.	.	.	.
HCC827OR	chr7	18591475	ATGTG	ATG	HET	splice_region_variant&intron_variant	HDAC9	transcript	NM_178425.3	protein_coding	c.416-9_416-8delGT	.	.	.	.	.
HCC827OR	chr7	21739486	C	G	HET	intron_variant	DNAH11	transcript	NM_001277115.1	protein_coding	c.7812-85C>G	.	.	.	.	.
HCC827OR	chr7	22317710	G	C	HET	intron_variant	RAPGEF5	transcript	NM_012294.3	protein_coding	c.-178+277C>G	.	.	.	.	.
HCC827OR	chr7	24749497	CA	C	HET	intron_variant	DFNA5	transcript	NM_001127453.1	protein_coding	c.211+66delT	.	.	.	.	.
HCC827OR	chr7	24861884	CTT	C	HET	intron_variant	OSBPL3	transcript	NM_015550.3	protein_coding	c.871-117_871-116delAA	.	.	.	.	.
HCC827OR	chr7	27129143	G	A	HET	3_prime_UTR_variant	HOXA4	transcript	NM_002141.4	protein_coding	c.*82C>T	.	.	.	.	.
HCC827OR	chr7	27152717	C	G	HET	upstream_gene_variant	HOXA6	transcript	NM_024014.3	protein_coding	c.-4968G>C	.	.	.	.	.
HCC827OR	chr7	27179356	C	T	HET	downstream_gene_variant	HOXA11	transcript	NM_005523.5	protein_coding	c.*3440G>A	.	.	.	.	.
HCC827OR	chr7	29504682	C	CT	HET	intron_variant	CHN2	transcript	NM_001293069.1	protein_coding	c.1139-48dupT	.	.	.	.	.
HCC827OR	chr7	30117939	A	C	HET	intron_variant	PLEKHA8	transcript	NM_001197027.1	protein_coding	c.1363-31A>C	.	.	.	.	.
HCC827OR	chr7	30429479	TATAAAATCCATAATA	T	HET	intron_variant	NOD1	transcript	NM_006092.2	protein_coding	c.2706-37_2706-23delTATTATGGATTTTAT	.	.	.	.	.
HCC827OR	chr7	30433210	G	A	HET	intron_variant	NOD1	transcript	NM_006092.2	protein_coding	c.2622-31C>T	.	.	.	.	.
HCC827OR	chr7	30433221	T	C	HET	intron_variant	NOD1	transcript	NM_006092.2	protein_coding	c.2622-42A>G	.	.	.	.	.
HCC827OR	chr7	30766193	TCTCACA	T	HET	intron_variant	INMT-FAM188B	transcript	NR_037598.1	pseudogene	n.376-150_376-145delTCACAC	.	.	.	.	.
HCC827OR	chr7	38422554	G	GTATCTATCTATC	HET	intron_variant	AMPH	transcript	NM_001635.3	protein_coding	c.1216-89_1216-78dupGATAGATAGATA	.	.	.	.	.
HCC827OR	chr7	40237628	G	T	HET	splice_region_variant&intron_variant	SUGCT	transcript	NM_001193311.1	protein_coding	c.506-7G>T	.	.	.	.	.
HCC827OR	chr7	40316955	G	GTTTTTTTT	HET	intron_variant	SUGCT	transcript	NM_001193311.1	protein_coding	c.837+111_837+118dupTTTTTTTT	.	.	.	.	.
HCC827OR	chr7	43881474	GT	G	HET	intron_variant	URGCP-MRPS24	transcript	NM_001204871.1	protein_coding	c.175+184delA	.	.	.	.	.
HCC827OR	chr7	44801233	T	C	HET	intron_variant	PPIA	transcript	NM_021130.4	protein_coding	c.363-54T>C	.	.	.	.	.
HCC827OR	chr7	44834784	CT	C	HET	intron_variant	H2AFV	transcript	NM_012412.4	protein_coding	c.326-223delA	.	.	.	.	.
HCC827OR	chr7	45081636	C	T	HET	missense_variant	NACAD	transcript	NM_001146334.1	protein_coding	c.4222G>A	p.Ala1408Thr	.	.	.	.
HCC827OR	chr7	47929450	G	A	HET	missense_variant	PKD1L1	transcript	NM_138295.3	protein_coding	c.814C>T	p.Pro272Ser	.	.	.	.
HCC827OR	chr7	48192933	A	AT	HET	intron_variant	ABCA13	transcript	NM_152701.4	protein_coding	c.70-11dupT	.	.	.	.	.
HCC827OR	chr7	48372515	TAAAA	T	HET	intron_variant	ABCA13	transcript	NM_152701.4	protein_coding	c.11133+33_11133+36delAAAA	.	.	.	.	.
HCC827OR	chr7	48615291	G	T	HET	missense_variant	ABCA13	transcript	NM_152701.4	protein_coding	c.14751G>T	p.Glu4917Asp	.	.	.	.
HCC827OR	chr7	51387854	A	C	HET	intergenic_region	COBL-POM121L12	intergenic_region	COBL-POM121L12	.	n.51387854A>C	.	.	.	.	.
HCC827OR	chr7	51387858	A	G	HET	intergenic_region	COBL-POM121L12	intergenic_region	COBL-POM121L12	.	n.51387858A>G	.	.	.	.	.
HCC827OR	chr7	55174772	GGAATTAAGAGAAGCA	G	HET	structural_interaction_variant	EGFR	interaction	1XKK:A_746-A_785:NM_005228.3	protein_coding	c.2236_2250delGAATTAAGAGAAGCA	.	drug_response	MedGen:CN225347	Tyrosine_kinase_inhibitor_response	no_assertion_criteria_provided
HCC827OR	chr7	55401515	CTTTTTTTTTTT	C	HOM	intron_variant	LANCL2	transcript	NM_018697.3	protein_coding	c.825+211_825+221delTTTTTTTTTTT	.	.	.	.	.
HCC827OR	chr7	55538815	TA	T	HET	upstream_gene_variant	VOPP1	transcript	NM_001321242.1	protein_coding	c.-1185delT	.	.	.	.	.
HCC827OR	chr7	55991761	A	AT	HET	intron_variant	GBAS	transcript	NM_001483.2	protein_coding	c.618-3133_618-3132insT	.	.	.	.	.
HCC827OR	chr7	56064284	G	T	HET	synonymous_variant	SUMF2	transcript	NM_001130069.2	protein_coding	c.30G>T	p.Gly10Gly	.	.	.	.
HCC827OR	chr7	56077047	C	CT	HET	downstream_gene_variant	PHKG1	transcript	NM_001258459.1	protein_coding	c.*4006dupA	.	.	.	.	.
HCC827OR	chr7	63291449	T	C	HET	non_coding_transcript_exon_variant	ZNF733P	transcript	NR_003952.1	pseudogene	n.1609A>G	.	.	.	.	.
HCC827OR	chr7	63572851	T	TACGGCCCCCGGCGCC	HOM	intergenic_region	LOC100287834-MIR4283-1	intergenic_region	LOC100287834.2-MIR4283-1.2	.	n.63572851_63572852insACGGCCCCCGGCGCC	.	.	.	.	.
HCC827OR	chr7	63572920	C	CGCTGCTGCTGCTGCT	HET	intergenic_region	LOC100287834-MIR4283-1	intergenic_region	LOC100287834.2-MIR4283-1.2	.	n.63572920_63572921insGCTGCTGCTGCTGCT	.	.	.	.	.
HCC827OR	chr7	65685743	GA	G	HOM	intron_variant	LOC441242	transcript	NR_038378.4	pseudogene	n.486-14505delT	.	.	.	.	.
HCC827OR	chr7	65685855	CCG	C	HOM	intron_variant	LOC441242	transcript	NR_038378.4	pseudogene	n.486-14618_486-14617delCG	.	.	.	.	.
HCC827OR	chr7	65975848	CAA	C	HET	intron_variant	GUSB	transcript	NM_000181.3	protein_coding	c.912+165_912+166delTT	.	.	.	.	.
HCC827OR	chr7	65975848	CAA	CA	HET	intron_variant	GUSB	transcript	NM_000181.3	protein_coding	c.912+165delT	.	.	.	.	.
HCC827OR	chr7	66087243	CGTGT	C	HET	intron_variant	ASL	transcript	NM_000048.3	protein_coding	c.603-54_603-51delGTGT	.	.	.	.	.
HCC827OR	chr7	66087243	CGTGT	CGTGTGT	HET	intron_variant	ASL	transcript	NM_000048.3	protein_coding	c.603-52_603-51dupGT	.	.	.	.	.
HCC827OR	chr7	66531878	CAAA	C	HET	splice_region_variant&intron_variant	GS1-124K5.11	transcript	NR_111973.1	pseudogene	n.1096-10_1096-8delTTT	.	.	.	.	.
HCC827OR	chr7	66682045	C	T	HET	upstream_gene_variant	RABGEF1	transcript	NR_104676.1	pseudogene	n.-46C>T	.	.	.	.	.
HCC827OR	chr7	67055739	C	CA	HET	intron_variant	TYW1	transcript	NM_018264.3	protein_coding	c.1103-81dupA	.	.	.	.	.
HCC827OR	chr7	67281505	T	TGGGTGGC	HET	intron_variant	PMS2P4	transcript	NR_046299.1	pseudogene	n.566-5263_566-5257dupGCCACCC	.	.	.	.	.
HCC827OR	chr7	72744551	C	CA	HOM	frameshift_variant	TYW1B	transcript	NM_001145440.2	protein_coding	c.1014dupT	p.Glu339fs	.	.	.	.
HCC827OR	chr7	72802622	CT	C	HOM	intron_variant	TYW1B	transcript	NM_001145440.2	protein_coding	c.724-101delA	.	.	.	.	.
HCC827OR	chr7	72807388	C	T	HOM	intron_variant	TYW1B	transcript	NM_001145440.2	protein_coding	c.433-32G>A	.	.	.	.	.
HCC827OR	chr7	72810386	GTGTGTT	G	HOM	intron_variant	TYW1B	transcript	NM_001145440.2	protein_coding	c.432+79_432+84delAACACA	.	.	.	.	.
HCC827OR	chr7	72829753	A	G	HOM	upstream_gene_variant	TYW1B	transcript	NM_001145440.2	protein_coding	c.-1678T>C	.	.	.	.	.
HCC827OR	chr7	72864043	C	T	HET	intron_variant	SPDYE7P	transcript	NR_003666.2	pseudogene	n.711+42G>A	.	.	.	.	.
HCC827OR	chr7	72864057	A	C	HET	intron_variant	SPDYE7P	transcript	NR_003666.2	pseudogene	n.711+28T>G	.	.	.	.	.
HCC827OR	chr7	72955087	GTA	G	HET	upstream_gene_variant	NSUN5P2	transcript	NR_033323.3	pseudogene	n.-326_-325delTA	.	.	.	.	.
HCC827OR	chr7	73296873	C	A	HET	intergenic_region	NCF1B-NSUN5	intergenic_region	NCF1B-NSUN5	.	n.73296873C>A	.	.	.	.	.
HCC827OR	chr7	73607853	CT	C	HET	intron_variant	MLXIPL	transcript	NM_032951.2	protein_coding	c.401-182delA	.	.	.	.	.
HCC827OR	chr7	74059906	GTGGCTCCTGGAGTTGGCGTGGCTCCTGGTGTCGGTGTGGCTCCTGGAGTTGGCT	G	HET	disruptive_inframe_deletion	ELN	transcript	NM_001278939.1	protein_coding	c.1551_1604delTGTCGGTGTGGCTCCTGGAGTTGGCTTGGCTCCTGGAGTTGGCGTGGCTCCTGG	p.Val518_Gly535del	.	.	.	.
HCC827OR	chr7	74220767	GCCTCTCCCCCTGCCCCA	G	HET	intron_variant	LAT2	transcript	NM_014146.3	protein_coding	c.332+71_332+87delCTCCCCCTGCCCCACCT	.	.	.	.	.
HCC827OR	chr7	74758960	G	A	HET	intron_variant	GTF2I	transcript	NM_032999.3	protein_coding	c.*17+105G>A	.	.	.	.	.
HCC827OR	chr7	74777361	T	C	HOM	intron_variant	NCF1	transcript	NM_000265.5	protein_coding	c.153+14T>C	.	.	.	.	.
HCC827OR	chr7	74788740	C	G	HOM	intron_variant	NCF1	transcript	NM_000265.5	protein_coding	c.1051+36C>G	.	.	.	.	.
HCC827OR	chr7	74883620	G	C	HET	intron_variant	STAG3L2	transcript	NR_040584.2	pseudogene	n.707+108C>G	.	.	.	.	.
HCC827OR	chr7	74894183	A	C	HET	upstream_gene_variant	STAG3L2	transcript	NR_040584.2	pseudogene	n.-3571T>G	.	.	.	.	.
HCC827OR	chr7	74894220	A	G	HET	upstream_gene_variant	STAG3L2	transcript	NR_040584.2	pseudogene	n.-3608T>C	.	.	.	.	.
HCC827OR	chr7	75018204	C	T	HET	intron_variant	GATSL2	transcript	NM_001145064.2	protein_coding	c.511+82C>T	.	.	.	.	.
HCC827OR	chr7	75019243	A	G	HOM	intron_variant	GATSL2	transcript	NM_001145064.2	protein_coding	c.635+148A>G	.	.	.	.	.
HCC827OR	chr7	75024408	A	G	HET	downstream_gene_variant	RCC1L	transcript	NM_148842.2	protein_coding	c.*3624T>C	.	.	.	.	.
HCC827OR	chr7	75028417	G	A	HET	3_prime_UTR_variant	GATSL2	transcript	NM_001145064.2	protein_coding	c.*3718G>A	.	.	.	.	.
HCC827OR	chr7	75028543	C	A	HET	3_prime_UTR_variant	GATSL2	transcript	NM_001145064.2	protein_coding	c.*3844C>A	.	.	.	.	.
HCC827OR	chr7	75056199	T	C	HET	downstream_gene_variant	RCC1L	transcript	NM_001281441.1	protein_coding	c.*506A>G	.	.	.	.	.
HCC827OR	chr7	75061324	G	A	HOM	intron_variant	RCC1L	transcript	NM_030798.4	protein_coding	c.703-33C>T	.	.	.	.	.
HCC827OR	chr7	75061430	C	CT	HET	intron_variant	RCC1L	transcript	NM_030798.4	protein_coding	c.703-140dupA	.	.	.	.	.
HCC827OR	chr7	75063485	T	G	HET	intron_variant	RCC1L	transcript	NM_030798.4	protein_coding	c.651-142A>C	.	.	.	.	.
HCC827OR	chr7	75092701	G	C	HET	5_prime_UTR_variant	GTF2IRD2B	transcript	NM_001003795.2	protein_coding	c.-70G>C	.	.	.	.	.
HCC827OR	chr7	75121085	A	G	HET	intron_variant	GTF2IRD2B	transcript	NM_001003795.2	protein_coding	c.358+75A>G	.	.	.	.	.
HCC827OR	chr7	75200404	G	GA	HOM	intron_variant	GTF2IP1	transcript	NR_002206.3.2	pseudogene	n.1405-226dupT	.	.	.	.	.
HCC827OR	chr7	75409965	GAA	G	HET	upstream_gene_variant	NSUN5P1	transcript	NR_104013.1	pseudogene	n.-356_-355delAA	.	.	.	.	.
HCC827OR	chr7	75409971	A	T	HET	upstream_gene_variant	NSUN5P1	transcript	NR_104013.1	pseudogene	n.-351A>T	.	.	.	.	.
HCC827OR	chr7	75441167	C	T	HOM	intron_variant	POM121C	transcript	NM_001099415.2	protein_coding	c.66-52G>A	.	.	.	.	.
HCC827OR	chr7	75979649	C	T	HET	intron_variant	POR	transcript	NM_000941.2	protein_coding	c.366+70C>T	.	.	.	.	.
HCC827OR	chr7	76433124	T	TTTGGTTTTGGTTGGTTTTGG	HET	intron_variant	ZP3	transcript	NM_001110354.1	protein_coding	c.535+123_535+142dupGGTTGGTTTTGGTTGGTTTT	.	.	.	.	.
HCC827OR	chr7	76626787	G	GGGAGGGCGGTGT	HOM	5_prime_UTR_variant	POMZP3	transcript	NM_012230.3	protein_coding	c.-243_-232dupACACCGCCCTCC	.	.	.	.	.
HCC827OR	chr7	78078788	ATG	ATGTGTGTGTGTG	HET	intron_variant	MAGI2	transcript	NM_012301.3	protein_coding	c.3706+147_3706+156dupCACACACACA	.	.	.	.	.
HCC827OR	chr7	80827392	GTTTTTT	G	HET	intron_variant	SEMA3C	transcript	NM_006379.3	protein_coding	c.327+27_327+32delAAAAAA	.	.	.	.	.
HCC827OR	chr7	81736929	G	GTGTGTGT	HET	intron_variant	HGF	transcript	NM_000601.5	protein_coding	c.865+6423_865+6424insACACACA	.	.	.	.	.
HCC827OR	chr7	87165248	C	A	HET	intron_variant	DMTF1	transcript	NM_001142327.1	protein_coding	c.109+198C>A	.	.	.	.	.
HCC827OR	chr7	87349266	A	G	HOM	upstream_gene_variant	TP53TG1	transcript	NR_015381.1	pseudogene	n.-3774T>C	.	.	.	.	.
HCC827OR	chr7	87516731	CT	C	HOM	intron_variant	ABCB1	transcript	NM_000927.4	protein_coding	c.2928-67delA	.	.	.	.	.
HCC827OR	chr7	95818471	T	TA	HET	intron_variant	DYNC1I1	transcript	NM_004411.4	protein_coding	c.365+5136dupA	.	.	.	.	.
HCC827OR	chr7	97005843	CTT	C	HET	upstream_gene_variant	DLX6	transcript	NM_005222.3	protein_coding	c.-134_-133delTT	.	.	.	.	.
HCC827OR	chr7	97854975	CTT	C	HOM	intron_variant	ASNS	transcript	NM_001673.4	protein_coding	c.1138-297_1138-296delAA	.	.	.	.	.
HCC827OR	chr7	97985194	G	T	HET	sequence_feature	OCM2	metal-binding-site:Calcium_2	NM_006188.3	protein_coding	c.305-211C>A	.	.	.	.	.
HCC827OR	chr7	97990216	ATT	A	HET	upstream_gene_variant	OCM2	transcript	NM_006188.3	protein_coding	c.-114_-113delAA	.	.	.	.	.
HCC827OR	chr7	97990216	ATT	AT	HET	upstream_gene_variant	OCM2	transcript	NM_006188.3	protein_coding	c.-114delA	.	.	.	.	.
HCC827OR	chr7	98186830	A	C	HET	intron_variant	LMTK2	transcript	NM_014916.3	protein_coding	c.877-47A>C	.	.	.	.	.
HCC827OR	chr7	98186831	A	G	HET	intron_variant	LMTK2	transcript	NM_014916.3	protein_coding	c.877-46A>G	.	.	.	.	.
HCC827OR	chr7	99188195	A	AAAG	HOM	intron_variant	KPNA7	transcript	NM_001145715.2	protein_coding	c.900+104_900+105insCTT	.	.	.	.	.
HCC827OR	chr7	99619904	G	A	HET	missense_variant	ZSCAN25	transcript	NM_145115.2	protein_coding	c.298G>A	p.Ala100Thr	.	.	.	.
HCC827OR	chr7	99652887	T	A	HET	intron_variant	CYP3A5	transcript	NM_000777.4	protein_coding	c.1027-108A>T	.	.	.	.	.
HCC827OR	chr7	99713657	G	A	HET	intron_variant	CYP3A7-CYP3A51P	transcript	NM_001256497.2	protein_coding	c.799-122C>T	.	.	.	.	.
HCC827OR	chr7	99849955	ATTT	A	HET	splice_region_variant&intron_variant	CYP3A43	transcript	NR_103868.1	pseudogene	n.638-5_638-3delTTT	.	.	.	.	.
HCC827OR	chr7	100646948	C	T	HET	intron_variant	ACTL6B	transcript	NM_016188.4	protein_coding	c.936+23G>A	.	.	.	.	.
HCC827OR	chr7	100762419	CTT	C	HOM	intron_variant	ZAN	transcript	NM_003386.2	protein_coding	c.3986+84_3986+85delTT	.	.	.	.	.
HCC827OR	chr7	100773853	TG	T	HET	frameshift_variant	ZAN	transcript	NM_003386.2	protein_coding	c.5768delG	p.Cys1923fs	.	.	.	.
HCC827OR	chr7	100949775	G	GCC	HET	intron_variant	MUC3A	transcript	NM_005960.1	protein_coding	c.61+90_61+91insCC	.	.	.	.	.
HCC827OR	chr7	100949776	AGG	A	HET	intron_variant	MUC3A	transcript	NM_005960.1	protein_coding	c.61+96_61+97delGG	.	.	.	.	.
HCC827OR	chr7	100949893	A	ACC	HET	intron_variant	MUC3A	transcript	NM_005960.1	protein_coding	c.61+209_61+210dupCC	.	.	.	.	.
HCC827OR	chr7	100951674	A	C	HET	intron_variant	MUC3A	transcript	NM_005960.1	protein_coding	c.62-167A>C	.	.	.	.	.
HCC827OR	chr7	100951900	A	C	HET	missense_variant	MUC3A	transcript	NM_005960.1	protein_coding	c.121A>C	p.Ser41Arg	.	.	.	.
HCC827OR	chr7	100952439	G	C	HET	synonymous_variant	MUC3A	transcript	NM_005960.1	protein_coding	c.660G>C	p.Ser220Ser	.	.	.	.
HCC827OR	chr7	100952808	T	A	HET	synonymous_variant	MUC3A	transcript	NM_005960.1	protein_coding	c.1029T>A	p.Thr343Thr	.	.	.	.
HCC827OR	chr7	100952811	C	G	HET	synonymous_variant	MUC3A	transcript	NM_005960.1	protein_coding	c.1032C>G	p.Val344Val	.	.	.	.
HCC827OR	chr7	100952813	C	A	HET	missense_variant	MUC3A	transcript	NM_005960.1	protein_coding	c.1034C>A	p.Thr345Lys	.	.	.	.
HCC827OR	chr7	100952816	A	G	HET	missense_variant	MUC3A	transcript	NM_005960.1	protein_coding	c.1037A>G	p.Asp346Gly	.	.	.	.
HCC827OR	chr7	100952823	T	G	HET	synonymous_variant	MUC3A	transcript	NM_005960.1	protein_coding	c.1044T>G	p.Thr348Thr	.	.	.	.
HCC827OR	chr7	100952829	A	C	HET	missense_variant	MUC3A	transcript	NM_005960.1	protein_coding	c.1050A>C	p.Lys350Asn	.	.	.	.
HCC827OR	chr7	100952832	C	CAG	HET	frameshift_variant	MUC3A	transcript	NM_005960.1	protein_coding	c.1053_1054insAG	p.Ala352fs	.	.	.	.
HCC827OR	chr7	100952833	GCC	G	HET	frameshift_variant	MUC3A	transcript	NM_005960.1	protein_coding	c.1055_1056delCC	p.Ala352fs	.	.	.	.
HCC827OR	chr7	100952937	C	T	HET	synonymous_variant	MUC3A	transcript	NM_005960.1	protein_coding	c.1158C>T	p.Asn386Asn	.	.	.	.
HCC827OR	chr7	100953019	T	C	HET	missense_variant	MUC3A	transcript	NM_005960.1	protein_coding	c.1240T>C	p.Ser414Pro	.	.	.	.
HCC827OR	chr7	100953029	C	T	HET	missense_variant	MUC3A	transcript	NM_005960.1	protein_coding	c.1250C>T	p.Ala417Val	.	.	.	.
HCC827OR	chr7	100953040	C	G	HET	missense_variant	MUC3A	transcript	NM_005960.1	protein_coding	c.1261C>G	p.Leu421Val	.	.	.	.
HCC827OR	chr7	100953041	T	G	HET	missense_variant	MUC3A	transcript	NM_005960.1	protein_coding	c.1262T>G	p.Leu421Arg	.	.	.	.
HCC827OR	chr7	100953060	T	C	HET	synonymous_variant	MUC3A	transcript	NM_005960.1	protein_coding	c.1281T>C	p.Thr427Thr	.	.	.	.
HCC827OR	chr7	100953063	G	A	HET	missense_variant	MUC3A	transcript	NM_005960.1	protein_coding	c.1284G>A	p.Met428Ile	.	.	.	.
HCC827OR	chr7	100953074	C	T	HET	missense_variant	MUC3A	transcript	NM_005960.1	protein_coding	c.1295C>T	p.Thr432Ile	.	.	.	.
HCC827OR	chr7	100953079	A	G	HET	missense_variant	MUC3A	transcript	NM_005960.1	protein_coding	c.1300A>G	p.Met434Val	.	.	.	.
HCC827OR	chr7	100953084	C	T	HET	synonymous_variant	MUC3A	transcript	NM_005960.1	protein_coding	c.1305C>T	p.Thr435Thr	.	.	.	.
HCC827OR	chr7	100958721	G	C	HOM	synonymous_variant	MUC3A	transcript	NM_005960.1	protein_coding	c.6942G>C	p.Thr2314Thr	.	.	.	.
HCC827OR	chr7	100963307	G	A	HET	intron_variant	MUC3A	transcript	NM_005960.1	protein_coding	c.9168+41G>A	.	.	.	.	.
HCC827OR	chr7	100963310	T	G	HET	intron_variant	MUC3A	transcript	NM_005960.1	protein_coding	c.9168+44T>G	.	.	.	.	.
HCC827OR	chr7	100963326	C	T	HET	intron_variant	MUC3A	transcript	NM_005960.1	protein_coding	c.9168+60C>T	.	.	.	.	.
HCC827OR	chr7	100963348	C	T	HET	intron_variant	MUC3A	transcript	NM_005960.1	protein_coding	c.9168+82C>T	.	.	.	.	.
HCC827OR	chr7	100963357	G	C	HET	intron_variant	MUC3A	transcript	NM_005960.1	protein_coding	c.9168+91G>C	.	.	.	.	.
HCC827OR	chr7	100963379	G	A	HET	intron_variant	MUC3A	transcript	NM_005960.1	protein_coding	c.9168+113G>A	.	.	.	.	.
HCC827OR	chr7	100963775	C	T	HET	intron_variant	MUC3A	transcript	NM_005960.1	protein_coding	c.9233+23C>T	.	.	.	.	.
HCC827OR	chr7	100963852	A	AAG	HET	intron_variant	MUC3A	transcript	NM_005960.1	protein_coding	c.9233+103_9233+104dupAG	.	.	.	.	.
HCC827OR	chr7	100963882	A	G	HET	intron_variant	MUC3A	transcript	NM_005960.1	protein_coding	c.9233+130A>G	.	.	.	.	.
HCC827OR	chr7	100964590	GCT	G	HET	intron_variant	MUC3A	transcript	NM_005960.1	protein_coding	c.9234-103_9234-102delTC	.	.	.	.	.
HCC827OR	chr7	100964595	C	CTCT	HET	intron_variant	MUC3A	transcript	NM_005960.1	protein_coding	c.9234-99_9234-98insCTT	.	.	.	.	.
HCC827OR	chr7	100964649	CAT	C	HET	upstream_gene_variant	MUC12	transcript	NM_001164462.1	protein_coding	c.-4973_-4972delAT	.	.	.	.	.
HCC827OR	chr7	100964656	T	G	HET	upstream_gene_variant	MUC12	transcript	NM_001164462.1	protein_coding	c.-4967T>G	.	.	.	.	.
HCC827OR	chr7	100964658	C	CCT	HET	upstream_gene_variant	MUC12	transcript	NM_001164462.1	protein_coding	c.-4965_-4964insCT	.	.	.	.	.
HCC827OR	chr7	100964800	G	C	HET	synonymous_variant	MUC3A	transcript	NM_005960.1	protein_coding	c.9339G>C	p.Leu3113Leu	.	.	.	.
HCC827OR	chr7	100964820	T	C	HET	missense_variant	MUC3A	transcript	NM_005960.1	protein_coding	c.9359T>C	p.Val3120Ala	.	.	.	.
HCC827OR	chr7	100964852	A	G	HET	upstream_gene_variant	MUC12	transcript	NM_001164462.1	protein_coding	c.-4771A>G	.	.	.	.	.
HCC827OR	chr7	100965154	G	C	HET	upstream_gene_variant	MUC12	transcript	NM_001164462.1	protein_coding	c.-4469G>C	.	.	.	.	.
HCC827OR	chr7	100965155	AGGG	A	HET	upstream_gene_variant	MUC12	transcript	NM_001164462.1	protein_coding	c.-4467_-4465delGGG	.	.	.	.	.
HCC827OR	chr7	100965162	T	C	HET	upstream_gene_variant	MUC12	transcript	NM_001164462.1	protein_coding	c.-4461T>C	.	.	.	.	.
HCC827OR	chr7	100965208	C	T	HET	upstream_gene_variant	MUC12	transcript	NM_001164462.1	protein_coding	c.-4415C>T	.	.	.	.	.
HCC827OR	chr7	100965216	G	C	HET	upstream_gene_variant	MUC12	transcript	NM_001164462.1	protein_coding	c.-4407G>C	.	.	.	.	.
HCC827OR	chr7	100965229	CCTTAACCCCTTGAT	C	HET	upstream_gene_variant	MUC12	transcript	NM_001164462.1	protein_coding	c.-4393_-4380delCTTAACCCCTTGAT	.	.	.	.	.
HCC827OR	chr7	100965345	C	A	HET	missense_variant&splice_region_variant	MUC3A	transcript	NM_005960.1	protein_coding	c.9446C>A	p.Ala3149Glu	.	.	.	.
HCC827OR	chr7	100965350	A	G	HET	splice_region_variant&intron_variant	MUC3A	transcript	NM_005960.1	protein_coding	c.9448+3A>G	.	.	.	.	.
HCC827OR	chr7	100965381	G	A	HET	upstream_gene_variant	MUC12	transcript	NM_001164462.1	protein_coding	c.-4242G>A	.	.	.	.	.
HCC827OR	chr7	100965382	C	T	HET	upstream_gene_variant	MUC12	transcript	NM_001164462.1	protein_coding	c.-4241C>T	.	.	.	.	.
HCC827OR	chr7	100965386	T	C	HET	upstream_gene_variant	MUC12	transcript	NM_001164462.1	protein_coding	c.-4237T>C	.	.	.	.	.
HCC827OR	chr7	100965394	G	C	HET	upstream_gene_variant	MUC12	transcript	NM_001164462.1	protein_coding	c.-4229G>C	.	.	.	.	.
HCC827OR	chr7	100965395	G	T	HET	upstream_gene_variant	MUC12	transcript	NM_001164462.1	protein_coding	c.-4228G>T	.	.	.	.	.
HCC827OR	chr7	100965398	T	C	HET	upstream_gene_variant	MUC12	transcript	NM_001164462.1	protein_coding	c.-4225T>C	.	.	.	.	.
HCC827OR	chr7	100966333	G	C	HET	upstream_gene_variant	MUC12	transcript	NM_001164462.1	protein_coding	c.-3290G>C	.	.	.	.	.
HCC827OR	chr7	100966813	C	T	HET	upstream_gene_variant	MUC12	transcript	NM_001164462.1	protein_coding	c.-2810C>T	.	.	.	.	.
HCC827OR	chr7	100966834	C	T	HET	upstream_gene_variant	MUC12	transcript	NM_001164462.1	protein_coding	c.-2789C>T	.	.	.	.	.
HCC827OR	chr7	100966873	C	A	HET	upstream_gene_variant	MUC12	transcript	NM_001164462.1	protein_coding	c.-2750C>A	.	.	.	.	.
HCC827OR	chr7	100969558	G	A	HET	upstream_gene_variant	MUC12	transcript	NM_001164462.1	protein_coding	c.-65G>A	.	.	.	.	.
HCC827OR	chr7	100969561	C	T	HET	upstream_gene_variant	MUC12	transcript	NM_001164462.1	protein_coding	c.-62C>T	.	.	.	.	.
HCC827OR	chr7	100969584	T	C	HET	upstream_gene_variant	MUC12	transcript	NM_001164462.1	protein_coding	c.-39T>C	.	.	.	.	.
HCC827OR	chr7	100969588	A	G	HET	upstream_gene_variant	MUC12	transcript	NM_001164462.1	protein_coding	c.-35A>G	.	.	.	.	.
HCC827OR	chr7	100969594	T	C	HET	upstream_gene_variant	MUC12	transcript	NM_001164462.1	protein_coding	c.-29T>C	.	.	.	.	.
HCC827OR	chr7	100969664	C	T	HET	synonymous_variant	MUC12	transcript	NM_001164462.1	protein_coding	c.42C>T	p.Cys14Cys	.	.	.	.
HCC827OR	chr7	100969671	G	A	HET	missense_variant	MUC12	transcript	NM_001164462.1	protein_coding	c.49G>A	p.Val17Ile	.	.	.	.
HCC827OR	chr7	100969674	A	ACTG	HET	conservative_inframe_insertion	MUC12	transcript	NM_001164462.1	protein_coding	c.54_55insGCT	p.Thr18_Thr19insAla	.	.	.	.
HCC827OR	chr7	100969680	G	C	HET	missense_variant	MUC12	transcript	NM_001164462.1	protein_coding	c.58G>C	p.Val20Leu	.	.	.	.
HCC827OR	chr7	100969688	A	G	HET	splice_region_variant&synonymous_variant	MUC12	transcript	NM_001164462.1	protein_coding	c.66A>G	p.Pro22Pro	.	.	.	.
HCC827OR	chr7	100969715	A	G	HET	downstream_gene_variant	MUC3A	transcript	NM_005960.1	protein_coding	c.*2553A>G	.	.	.	.	.
HCC827OR	chr7	100969729	T	C	HET	downstream_gene_variant	MUC3A	transcript	NM_005960.1	protein_coding	c.*2567T>C	.	.	.	.	.
HCC827OR	chr7	100969730	G	A	HET	downstream_gene_variant	MUC3A	transcript	NM_005960.1	protein_coding	c.*2568G>A	.	.	.	.	.
HCC827OR	chr7	100969737	A	C	HET	downstream_gene_variant	MUC3A	transcript	NM_005960.1	protein_coding	c.*2575A>C	.	.	.	.	.
HCC827OR	chr7	100969778	GCCT	G	HET	downstream_gene_variant	MUC3A	transcript	NM_005960.1	protein_coding	c.*2617_*2619delCCT	.	.	.	.	.
HCC827OR	chr7	100969826	G	A	HET	downstream_gene_variant	MUC3A	transcript	NM_005960.1	protein_coding	c.*2664G>A	.	.	.	.	.
HCC827OR	chr7	100969831	G	C	HET	downstream_gene_variant	MUC3A	transcript	NM_005960.1	protein_coding	c.*2669G>C	.	.	.	.	.
HCC827OR	chr7	100972349	CTCTCCTTCCCTAGAGGATCCCAGTTCTCTCCACCAGCGCT	C	HET	downstream_gene_variant	MUC3A	transcript	NM_005960.1	protein_coding	c.*5188_*5227delTCTCCTTCCCTAGAGGATCCCAGTTCTCTCCACCAGCGCT	.	.	.	.	.
HCC827OR	chr7	100997778	T	C	HOM	synonymous_variant	MUC12	transcript	NM_001164462.1	protein_coding	c.7215T>C	p.Ser2405Ser	.	.	.	.
HCC827OR	chr7	102280201	T	C	HOM	upstream_gene_variant	SH2B2	transcript	NM_020979.4	protein_coding	c.-4958T>C	.	.	.	.	.
HCC827OR	chr7	102311002	G	T	HOM	intron_variant	SH2B2	transcript	NM_020979.4	protein_coding	c.1052+2096G>T	.	.	.	.	.
HCC827OR	chr7	102397706	CTGTG	CTG	HET	intron_variant	LOC100630923	transcript	NR_038967.1	pseudogene	n.990+38_990+39delGT	.	.	.	.	.
HCC827OR	chr7	102467167	GT	G	HET	upstream_gene_variant	ALKBH4	transcript	NM_017621.3	protein_coding	c.-2332delA	.	.	.	.	.
HCC827OR	chr7	102467171	GGTGT	G	HET	upstream_gene_variant	ALKBH4	transcript	NM_017621.3	protein_coding	c.-2339_-2336delACAC	.	.	.	.	.
HCC827OR	chr7	102467171	GGTGT	GTGTGTGTGTATGTGT	HET	upstream_gene_variant	ALKBH4	transcript	NM_017621.3	protein_coding	c.-2336_-2335insATACACACACA	.	.	.	.	.
HCC827OR	chr7	102473506	G	GACACGTCGGTGTCAGGGTGAGGGGTGGCCA	HET	3_prime_UTR_variant	POLR2J	transcript	NM_006234.4	protein_coding	c.*113_*142dupTGGCCACCCCTCACCCTGACACCGACGTGT	.	.	.	.	.
HCC827OR	chr7	102538477	C	T	HET	3_prime_UTR_variant	POLR2J3	transcript	NM_001097615.2	protein_coding	c.*674G>A	.	.	.	.	.
HCC827OR	chr7	102595245	G	GCT	HET	intron_variant	RASA4	transcript	NM_006989.5	protein_coding	c.1071+58_1071+59dupAG	.	.	.	.	.
HCC827OR	chr7	102639021	C	G	HET	intron_variant	POLR2J2	transcript	NM_032959.5	protein_coding	c.*504+102G>C	.	.	.	.	.
HCC827OR	chr7	102963516	G	A	HET	intron_variant	FBXL13	transcript	NM_145032.3	protein_coding	c.724+17C>T	.	.	.	.	.
HCC827OR	chr7	103472730	A	G	HET	3_prime_UTR_variant	RELN	transcript	NM_005045.3	protein_coding	c.*82T>C	.	Uncertain_significance	MedGen:CN239458	Lissencephaly,_Recessive	criteria_provided,_single_submitter
HCC827OR	chr7	103542963	A	ATACTCAT	HET	intron_variant	RELN	transcript	NM_005045.3	protein_coding	c.6524-86_6524-85insATGAGTA	.	.	.	.	.
HCC827OR	chr7	103542968	GT	G	HET	intron_variant	RELN	transcript	NM_005045.3	protein_coding	c.6524-91delA	.	.	.	.	.
HCC827OR	chr7	103542970	AG	A	HET	intron_variant	RELN	transcript	NM_005045.3	protein_coding	c.6524-93delC	.	.	.	.	.
HCC827OR	chr7	105076872	TTGTGTGTGTGTG	TTGTGTGTGTGTGTG	HET	intron_variant	KMT2E	transcript	NM_018682.3	protein_coding	c.769-45_769-44dupGT	.	.	.	.	.
HCC827OR	chr7	105205515	TCTCACACACACA	T	HET	intron_variant	SRPK2	transcript	NM_182692.2	protein_coding	c.72-1742_72-1731delTGTGTGTGTGAG	.	.	.	.	.
HCC827OR	chr7	108098356	A	ACATAGGGGTTGATGGACGCCCCCTCCCCGCCCTCCCACTATGGACTTACGCTGGCAGCC	HET	intron_variant	LAMB4	transcript	NM_001318046.1	protein_coding	c.1360+46_1360+47insGGCTGCCAGCGTAAGTCCATAGTGGGAGGGCGGGGAGGGGGCGTCCATCAACCCCTATG	.	.	.	.	.
HCC827OR	chr7	111767227	CTT	C	HET	intron_variant	DOCK4	transcript	NM_014705.3	protein_coding	c.3802-111_3802-110delAA	.	.	.	.	.
HCC827OR	chr7	117020330	C	T	HET	downstream_gene_variant	MIR6132	transcript	NR_106748.1	pseudogene	n.*11C>T	.	.	.	.	.
HCC827OR	chr7	117873262	C	A	HET	intron_variant	CTTNBP2	transcript	NM_033427.2	protein_coding	c.81+73G>T	.	.	.	.	.
HCC827OR	chr7	122040729	C	CGT	HET	intron_variant	PTPRZ1	transcript	NM_002851.2	protein_coding	c.5638-34_5638-33dupGT	.	.	.	.	.
HCC827OR	chr7	123125775	C	A	HET	intron_variant	SLC13A1	transcript	NM_022444.3	protein_coding	c.1134-100G>T	.	.	.	.	.
HCC827OR	chr7	127612934	A	AGGAT	HET	intron_variant	PAX4	transcript	NM_006193.2	protein_coding	c.691+84_691+87dupATCC	.	.	.	.	.
HCC827OR	chr7	127707766	AGTGT	A	HOM	intron_variant	SND1	transcript	NM_014390.3	protein_coding	c.1038+162_1038+165delGTGT	.	.	.	.	.
HCC827OR	chr7	128397151	G	GT	HET	intron_variant	IMPDH1	transcript	NM_000883.3	protein_coding	c.1075-130dupA	.	.	.	.	.
HCC827OR	chr7	128403558	CA	C	HET	intron_variant	IMPDH1	transcript	NM_000883.3	protein_coding	c.402+147delT	.	.	.	.	.
HCC827OR	chr7	128677504	C	CAAAA	HOM	intron_variant	FAM71F2	transcript	NM_001012454.5	protein_coding	c.366-47_366-44dupAAAA	.	.	.	.	.
HCC827OR	chr7	128858425	G	A	HET	structural_interaction_variant	FLNC	interaction	1V05:A_2656-A_2694:NM_001458.4	protein_coding	c.8080G>A	.	.	.	.	.
HCC827OR	chr7	128886928	T	C	HET	synonymous_variant	KCP	transcript	NM_001135914.1	protein_coding	c.2454A>G	p.Pro818Pro	.	.	.	.
HCC827OR	chr7	128908251	G	GAAGAAAGAAAGAAAGAAAGAAAGA	HET	intron_variant	KCP	transcript	NM_001135914.1	protein_coding	c.219+151_219+174dupTCTTTCTTTCTTTCTTTCTTTCTT	.	.	.	.	.
HCC827OR	chr7	131506709	A	T	HET	missense_variant	PODXL	transcript	NM_001018111.2	protein_coding	c.1119T>A	p.Asp373Glu	.	.	.	.
HCC827OR	chr7	132148477	G	C	HET	intron_variant	PLXNA4	transcript	NM_020911.1	protein_coding	c.4764+66C>G	.	.	.	.	.
HCC827OR	chr7	134316982	A	C	HET	5_prime_UTR_variant	SLC35B4	transcript	NM_032826.4	protein_coding	c.-231T>G	.	.	.	.	.
HCC827OR	chr7	135243299	T	C	HET	intron_variant	STRA8	transcript	NM_182489.1	protein_coding	c.335-27T>C	.	.	.	.	.
HCC827OR	chr7	135276985	C	T	HET	intergenic_region	STRA8-CNOT4	intergenic_region	STRA8-CNOT4	.	n.135276985C>T	.	.	.	.	.
HCC827OR	chr7	137846782	G	A	HET	synonymous_variant	DGKI	transcript	NM_004717.3	protein_coding	c.81C>T	p.Ala27Ala	.	.	.	.
HCC827OR	chr7	138749335	A	G	HET	intron_variant	ATP6V0A4	transcript	NM_020632.2	protein_coding	c.1030-18T>C	.	.	.	.	.
HCC827OR	chr7	139161142	C	A	HET	3_prime_UTR_variant	TTC26	transcript	NM_001321742.1	protein_coding	c.*96C>A	.	.	.	.	.
HCC827OR	chr7	140046799	A	AGT	HET	intron_variant	PARP12	transcript	NM_022750.3	protein_coding	c.986+83_986+84dupAC	.	.	.	.	.
HCC827OR	chr7	140351906	G	A	HET	intron_variant	SLC37A3	transcript	NM_207113.2	protein_coding	c.703+156C>T	.	.	.	.	.
HCC827OR	chr7	140808351	CAAAAAAAAAA	C	HOM	intron_variant	BRAF	transcript	NM_004333.4	protein_coding	c.609-299_609-290delTTTTTTTTTT	.	.	.	.	.
HCC827OR	chr7	142308611	G	A	HET	intergenic_region	TRY2P-MTRNR2L6	intergenic_region	TRY2P-MTRNR2L6	.	n.142308611G>A	.	.	.	.	.
HCC827OR	chr7	142308617	T	C	HET	intergenic_region	TRY2P-MTRNR2L6	intergenic_region	TRY2P-MTRNR2L6	.	n.142308617T>C	.	.	.	.	.
HCC827OR	chr7	142308619	T	C	HET	intergenic_region	TRY2P-MTRNR2L6	intergenic_region	TRY2P-MTRNR2L6	.	n.142308619T>C	.	.	.	.	.
HCC827OR	chr7	142308630	C	G	HET	intergenic_region	TRY2P-MTRNR2L6	intergenic_region	TRY2P-MTRNR2L6	.	n.142308630C>G	.	.	.	.	.
HCC827OR	chr7	142308654	G	A	HET	intergenic_region	TRY2P-MTRNR2L6	intergenic_region	TRY2P-MTRNR2L6	.	n.142308654G>A	.	.	.	.	.
HCC827OR	chr7	142308661	T	A	HET	intergenic_region	TRY2P-MTRNR2L6	intergenic_region	TRY2P-MTRNR2L6	.	n.142308661T>A	.	.	.	.	.
HCC827OR	chr7	142308668	A	G	HET	intergenic_region	TRY2P-MTRNR2L6	intergenic_region	TRY2P-MTRNR2L6	.	n.142308668A>G	.	.	.	.	.
HCC827OR	chr7	142308710	CCG	C	HET	intergenic_region	TRY2P-MTRNR2L6	intergenic_region	TRY2P-MTRNR2L6	.	n.142308711_142308712delCG	.	.	.	.	.
HCC827OR	chr7	142308713	T	TAC	HET	intergenic_region	TRY2P-MTRNR2L6	intergenic_region	TRY2P-MTRNR2L6	.	n.142308713_142308714insAC	.	.	.	.	.
HCC827OR	chr7	142308815	C	A	HET	intergenic_region	TRY2P-MTRNR2L6	intergenic_region	TRY2P-MTRNR2L6	.	n.142308815C>A	.	.	.	.	.
HCC827OR	chr7	142308816	A	AGG	HET	intergenic_region	TRY2P-MTRNR2L6	intergenic_region	TRY2P-MTRNR2L6	.	n.142308816_142308817insGG	.	.	.	.	.
HCC827OR	chr7	142308821	C	T	HET	intergenic_region	TRY2P-MTRNR2L6	intergenic_region	TRY2P-MTRNR2L6	.	n.142308821C>T	.	.	.	.	.
HCC827OR	chr7	142308822	A	C	HET	intergenic_region	TRY2P-MTRNR2L6	intergenic_region	TRY2P-MTRNR2L6	.	n.142308822A>C	.	.	.	.	.
HCC827OR	chr7	142308849	G	A	HET	intergenic_region	TRY2P-MTRNR2L6	intergenic_region	TRY2P-MTRNR2L6	.	n.142308849G>A	.	.	.	.	.
HCC827OR	chr7	142308895	T	C	HET	intergenic_region	TRY2P-MTRNR2L6	intergenic_region	TRY2P-MTRNR2L6	.	n.142308895T>C	.	.	.	.	.
HCC827OR	chr7	142308904	G	T	HET	intergenic_region	TRY2P-MTRNR2L6	intergenic_region	TRY2P-MTRNR2L6	.	n.142308904G>T	.	.	.	.	.
HCC827OR	chr7	142308910	A	G	HET	intergenic_region	TRY2P-MTRNR2L6	intergenic_region	TRY2P-MTRNR2L6	.	n.142308910A>G	.	.	.	.	.
HCC827OR	chr7	142308914	T	C	HET	intergenic_region	TRY2P-MTRNR2L6	intergenic_region	TRY2P-MTRNR2L6	.	n.142308914T>C	.	.	.	.	.
HCC827OR	chr7	142308922	T	C	HET	intergenic_region	TRY2P-MTRNR2L6	intergenic_region	TRY2P-MTRNR2L6	.	n.142308922T>C	.	.	.	.	.
HCC827OR	chr7	142308923	C	A	HET	intergenic_region	TRY2P-MTRNR2L6	intergenic_region	TRY2P-MTRNR2L6	.	n.142308923C>A	.	.	.	.	.
HCC827OR	chr7	142308927	A	T	HET	intergenic_region	TRY2P-MTRNR2L6	intergenic_region	TRY2P-MTRNR2L6	.	n.142308927A>T	.	.	.	.	.
HCC827OR	chr7	142308960	A	G	HET	intergenic_region	TRY2P-MTRNR2L6	intergenic_region	TRY2P-MTRNR2L6	.	n.142308960A>G	.	.	.	.	.
HCC827OR	chr7	142308962	A	C	HET	intergenic_region	TRY2P-MTRNR2L6	intergenic_region	TRY2P-MTRNR2L6	.	n.142308962A>C	.	.	.	.	.
HCC827OR	chr7	142308980	C	T	HET	intergenic_region	TRY2P-MTRNR2L6	intergenic_region	TRY2P-MTRNR2L6	.	n.142308980C>T	.	.	.	.	.
HCC827OR	chr7	142309056	C	T	HET	intergenic_region	TRY2P-MTRNR2L6	intergenic_region	TRY2P-MTRNR2L6	.	n.142309056C>T	.	.	.	.	.
HCC827OR	chr7	142309058	G	A	HET	intergenic_region	TRY2P-MTRNR2L6	intergenic_region	TRY2P-MTRNR2L6	.	n.142309058G>A	.	.	.	.	.
HCC827OR	chr7	142309061	A	G	HET	intergenic_region	TRY2P-MTRNR2L6	intergenic_region	TRY2P-MTRNR2L6	.	n.142309061A>G	.	.	.	.	.
HCC827OR	chr7	142309064	T	C	HET	intergenic_region	TRY2P-MTRNR2L6	intergenic_region	TRY2P-MTRNR2L6	.	n.142309064T>C	.	.	.	.	.
HCC827OR	chr7	142309111	A	T	HET	intergenic_region	TRY2P-MTRNR2L6	intergenic_region	TRY2P-MTRNR2L6	.	n.142309111A>T	.	.	.	.	.
HCC827OR	chr7	142309116	A	C	HET	intergenic_region	TRY2P-MTRNR2L6	intergenic_region	TRY2P-MTRNR2L6	.	n.142309116A>C	.	.	.	.	.
HCC827OR	chr7	142309136	G	A	HET	intergenic_region	TRY2P-MTRNR2L6	intergenic_region	TRY2P-MTRNR2L6	.	n.142309136G>A	.	.	.	.	.
HCC827OR	chr7	142321702	T	TCA	HOM	intergenic_region	TRY2P-MTRNR2L6	intergenic_region	TRY2P-MTRNR2L6	.	n.142321702_142321703insCA	.	.	.	.	.
HCC827OR	chr7	142332291	C	CTG	HOM	intergenic_region	TRY2P-MTRNR2L6	intergenic_region	TRY2P-MTRNR2L6	.	n.142332291_142332292insTG	.	.	.	.	.
HCC827OR	chr7	142345687	G	A	HET	intergenic_region	TRY2P-MTRNR2L6	intergenic_region	TRY2P-MTRNR2L6	.	n.142345687G>A	.	.	.	.	.
HCC827OR	chr7	142345862	C	T	HET	intergenic_region	TRY2P-MTRNR2L6	intergenic_region	TRY2P-MTRNR2L6	.	n.142345862C>T	.	.	.	.	.
HCC827OR	chr7	142384470	ATGTGTG	A	HET	intergenic_region	TRY2P-MTRNR2L6	intergenic_region	TRY2P-MTRNR2L6	.	n.142384471_142384476delTGTGTG	.	.	.	.	.
HCC827OR	chr7	142384470	ATGTGTG	ATGTGTGTG	HET	intergenic_region	TRY2P-MTRNR2L6	intergenic_region	TRY2P-MTRNR2L6	.	n.142384476_142384477insTG	.	.	.	.	.
HCC827OR	chr7	142389210	T	C	HOM	intergenic_region	TRY2P-MTRNR2L6	intergenic_region	TRY2P-MTRNR2L6	.	n.142389210T>C	.	.	.	.	.
HCC827OR	chr7	142421071	C	A	HET	intergenic_region	TRY2P-MTRNR2L6	intergenic_region	TRY2P-MTRNR2L6	.	n.142421071C>A	.	.	.	.	.
HCC827OR	chr7	142451250	A	G	HET	intergenic_region	TRY2P-MTRNR2L6	intergenic_region	TRY2P-MTRNR2L6	.	n.142451250A>G	.	.	.	.	.
HCC827OR	chr7	142451255	A	T	HET	intergenic_region	TRY2P-MTRNR2L6	intergenic_region	TRY2P-MTRNR2L6	.	n.142451255A>T	.	.	.	.	.
HCC827OR	chr7	142451507	TCC	T	HET	intergenic_region	TRY2P-MTRNR2L6	intergenic_region	TRY2P-MTRNR2L6	.	n.142451508_142451509delCC	.	.	.	.	.
HCC827OR	chr7	142451525	G	A	HET	intergenic_region	TRY2P-MTRNR2L6	intergenic_region	TRY2P-MTRNR2L6	.	n.142451525G>A	.	.	.	.	.
HCC827OR	chr7	142463596	G	A	HET	intergenic_region	TRY2P-MTRNR2L6	intergenic_region	TRY2P-MTRNR2L6	.	n.142463596G>A	.	.	.	.	.
HCC827OR	chr7	142463599	T	A	HET	intergenic_region	TRY2P-MTRNR2L6	intergenic_region	TRY2P-MTRNR2L6	.	n.142463599T>A	.	.	.	.	.
HCC827OR	chr7	142463610	A	G	HET	intergenic_region	TRY2P-MTRNR2L6	intergenic_region	TRY2P-MTRNR2L6	.	n.142463610A>G	.	.	.	.	.
HCC827OR	chr7	142463613	C	T	HET	intergenic_region	TRY2P-MTRNR2L6	intergenic_region	TRY2P-MTRNR2L6	.	n.142463613C>T	.	.	.	.	.
HCC827OR	chr7	142463659	C	T	HET	intergenic_region	TRY2P-MTRNR2L6	intergenic_region	TRY2P-MTRNR2L6	.	n.142463659C>T	.	.	.	.	.
HCC827OR	chr7	142463663	G	T	HET	intergenic_region	TRY2P-MTRNR2L6	intergenic_region	TRY2P-MTRNR2L6	.	n.142463663G>T	.	.	.	.	.
HCC827OR	chr7	142463664	T	C	HET	intergenic_region	TRY2P-MTRNR2L6	intergenic_region	TRY2P-MTRNR2L6	.	n.142463664T>C	.	.	.	.	.
HCC827OR	chr7	142482778	A	G	HET	intergenic_region	TRY2P-MTRNR2L6	intergenic_region	TRY2P-MTRNR2L6	.	n.142482778A>G	.	.	.	.	.
HCC827OR	chr7	142483066	G	T	HET	intergenic_region	TRY2P-MTRNR2L6	intergenic_region	TRY2P-MTRNR2L6	.	n.142483066G>T	.	.	.	.	.
HCC827OR	chr7	142483097	C	T	HET	intergenic_region	TRY2P-MTRNR2L6	intergenic_region	TRY2P-MTRNR2L6	.	n.142483097C>T	.	.	.	.	.
HCC827OR	chr7	142483101	G	T	HET	intergenic_region	TRY2P-MTRNR2L6	intergenic_region	TRY2P-MTRNR2L6	.	n.142483101G>T	.	.	.	.	.
HCC827OR	chr7	142483102	T	C	HET	intergenic_region	TRY2P-MTRNR2L6	intergenic_region	TRY2P-MTRNR2L6	.	n.142483102T>C	.	.	.	.	.
HCC827OR	chr7	142488310	G	C	HET	intergenic_region	TRY2P-MTRNR2L6	intergenic_region	TRY2P-MTRNR2L6	.	n.142488310G>C	.	.	.	.	.
HCC827OR	chr7	142492106	A	G	HET	intergenic_region	TRY2P-MTRNR2L6	intergenic_region	TRY2P-MTRNR2L6	.	n.142492106A>G	.	.	.	.	.
HCC827OR	chr7	142492107	T	G	HET	intergenic_region	TRY2P-MTRNR2L6	intergenic_region	TRY2P-MTRNR2L6	.	n.142492107T>G	.	.	.	.	.
HCC827OR	chr7	142492112	C	T	HET	intergenic_region	TRY2P-MTRNR2L6	intergenic_region	TRY2P-MTRNR2L6	.	n.142492112C>T	.	.	.	.	.
HCC827OR	chr7	142492123	G	T	HET	intergenic_region	TRY2P-MTRNR2L6	intergenic_region	TRY2P-MTRNR2L6	.	n.142492123G>T	.	.	.	.	.
HCC827OR	chr7	142492127	C	T	HET	intergenic_region	TRY2P-MTRNR2L6	intergenic_region	TRY2P-MTRNR2L6	.	n.142492127C>T	.	.	.	.	.
HCC827OR	chr7	142492156	T	C	HET	intergenic_region	TRY2P-MTRNR2L6	intergenic_region	TRY2P-MTRNR2L6	.	n.142492156T>C	.	.	.	.	.
HCC827OR	chr7	142492188	T	G	HET	intergenic_region	TRY2P-MTRNR2L6	intergenic_region	TRY2P-MTRNR2L6	.	n.142492188T>G	.	.	.	.	.
HCC827OR	chr7	142492194	A	C	HET	intergenic_region	TRY2P-MTRNR2L6	intergenic_region	TRY2P-MTRNR2L6	.	n.142492194A>C	.	.	.	.	.
HCC827OR	chr7	142492283	CGT	C	HET	intergenic_region	TRY2P-MTRNR2L6	intergenic_region	TRY2P-MTRNR2L6	.	n.142492284_142492285delGT	.	.	.	.	.
HCC827OR	chr7	142492299	T	A	HET	intergenic_region	TRY2P-MTRNR2L6	intergenic_region	TRY2P-MTRNR2L6	.	n.142492299T>A	.	.	.	.	.
HCC827OR	chr7	142492301	T	A	HET	intergenic_region	TRY2P-MTRNR2L6	intergenic_region	TRY2P-MTRNR2L6	.	n.142492301T>A	.	.	.	.	.
HCC827OR	chr7	142492303	T	A	HET	intergenic_region	TRY2P-MTRNR2L6	intergenic_region	TRY2P-MTRNR2L6	.	n.142492303T>A	.	.	.	.	.
HCC827OR	chr7	142492306	G	GGT	HET	intergenic_region	TRY2P-MTRNR2L6	intergenic_region	TRY2P-MTRNR2L6	.	n.142492306_142492307insGT	.	.	.	.	.
HCC827OR	chr7	142492324	G	A	HET	intergenic_region	TRY2P-MTRNR2L6	intergenic_region	TRY2P-MTRNR2L6	.	n.142492324G>A	.	.	.	.	.
HCC827OR	chr7	142492327	C	A	HET	intergenic_region	TRY2P-MTRNR2L6	intergenic_region	TRY2P-MTRNR2L6	.	n.142492327C>A	.	.	.	.	.
HCC827OR	chr7	142492332	G	T	HET	intergenic_region	TRY2P-MTRNR2L6	intergenic_region	TRY2P-MTRNR2L6	.	n.142492332G>T	.	.	.	.	.
HCC827OR	chr7	142492339	G	A	HET	intergenic_region	TRY2P-MTRNR2L6	intergenic_region	TRY2P-MTRNR2L6	.	n.142492339G>A	.	.	.	.	.
HCC827OR	chr7	142492404	T	C	HET	intergenic_region	TRY2P-MTRNR2L6	intergenic_region	TRY2P-MTRNR2L6	.	n.142492404T>C	.	.	.	.	.
HCC827OR	chr7	142492407	C	T	HET	intergenic_region	TRY2P-MTRNR2L6	intergenic_region	TRY2P-MTRNR2L6	.	n.142492407C>T	.	.	.	.	.
HCC827OR	chr7	142492420	A	G	HET	intergenic_region	TRY2P-MTRNR2L6	intergenic_region	TRY2P-MTRNR2L6	.	n.142492420A>G	.	.	.	.	.
HCC827OR	chr7	142492428	G	A	HET	intergenic_region	TRY2P-MTRNR2L6	intergenic_region	TRY2P-MTRNR2L6	.	n.142492428G>A	.	.	.	.	.
HCC827OR	chr7	142492481	A	T	HET	intergenic_region	TRY2P-MTRNR2L6	intergenic_region	TRY2P-MTRNR2L6	.	n.142492481A>T	.	.	.	.	.
HCC827OR	chr7	142492749	T	A	HET	intergenic_region	TRY2P-MTRNR2L6	intergenic_region	TRY2P-MTRNR2L6	.	n.142492749T>A	.	.	.	.	.
HCC827OR	chr7	142499989	C	G	HET	intergenic_region	TRY2P-MTRNR2L6	intergenic_region	TRY2P-MTRNR2L6	.	n.142499989C>G	.	.	.	.	.
HCC827OR	chr7	142500023	G	A	HET	intergenic_region	TRY2P-MTRNR2L6	intergenic_region	TRY2P-MTRNR2L6	.	n.142500023G>A	.	.	.	.	.
HCC827OR	chr7	142500024	A	G	HET	intergenic_region	TRY2P-MTRNR2L6	intergenic_region	TRY2P-MTRNR2L6	.	n.142500024A>G	.	.	.	.	.
HCC827OR	chr7	142500042	A	G	HET	intergenic_region	TRY2P-MTRNR2L6	intergenic_region	TRY2P-MTRNR2L6	.	n.142500042A>G	.	.	.	.	.
HCC827OR	chr7	142500051	T	C	HET	intergenic_region	TRY2P-MTRNR2L6	intergenic_region	TRY2P-MTRNR2L6	.	n.142500051T>C	.	.	.	.	.
HCC827OR	chr7	142500052	T	G	HET	intergenic_region	TRY2P-MTRNR2L6	intergenic_region	TRY2P-MTRNR2L6	.	n.142500052T>G	.	.	.	.	.
HCC827OR	chr7	142500057	T	G	HET	intergenic_region	TRY2P-MTRNR2L6	intergenic_region	TRY2P-MTRNR2L6	.	n.142500057T>G	.	.	.	.	.
HCC827OR	chr7	142500061	T	A	HET	intergenic_region	TRY2P-MTRNR2L6	intergenic_region	TRY2P-MTRNR2L6	.	n.142500061T>A	.	.	.	.	.
HCC827OR	chr7	142500074	C	A	HET	intergenic_region	TRY2P-MTRNR2L6	intergenic_region	TRY2P-MTRNR2L6	.	n.142500074C>A	.	.	.	.	.
HCC827OR	chr7	142500078	G	A	HET	intergenic_region	TRY2P-MTRNR2L6	intergenic_region	TRY2P-MTRNR2L6	.	n.142500078G>A	.	.	.	.	.
HCC827OR	chr7	142500088	G	T	HET	intergenic_region	TRY2P-MTRNR2L6	intergenic_region	TRY2P-MTRNR2L6	.	n.142500088G>T	.	.	.	.	.
HCC827OR	chr7	142500110	G	C	HET	intergenic_region	TRY2P-MTRNR2L6	intergenic_region	TRY2P-MTRNR2L6	.	n.142500110G>C	.	.	.	.	.
HCC827OR	chr7	142500114	G	A	HET	intergenic_region	TRY2P-MTRNR2L6	intergenic_region	TRY2P-MTRNR2L6	.	n.142500114G>A	.	.	.	.	.
HCC827OR	chr7	142500167	T	A	HET	intergenic_region	TRY2P-MTRNR2L6	intergenic_region	TRY2P-MTRNR2L6	.	n.142500167T>A	.	.	.	.	.
HCC827OR	chr7	142500199	C	T	HET	intergenic_region	TRY2P-MTRNR2L6	intergenic_region	TRY2P-MTRNR2L6	.	n.142500199C>T	.	.	.	.	.
HCC827OR	chr7	142500200	A	G	HET	intergenic_region	TRY2P-MTRNR2L6	intergenic_region	TRY2P-MTRNR2L6	.	n.142500200A>G	.	.	.	.	.
HCC827OR	chr7	142500207	C	CT	HET	intergenic_region	TRY2P-MTRNR2L6	intergenic_region	TRY2P-MTRNR2L6	.	n.142500207_142500208insT	.	.	.	.	.
HCC827OR	chr7	142500212	T	A	HET	intergenic_region	TRY2P-MTRNR2L6	intergenic_region	TRY2P-MTRNR2L6	.	n.142500212T>A	.	.	.	.	.
HCC827OR	chr7	142507335	T	C	HET	intergenic_region	TRY2P-MTRNR2L6	intergenic_region	TRY2P-MTRNR2L6	.	n.142507335T>C	.	.	.	.	.
HCC827OR	chr7	142507363	C	A	HET	intergenic_region	TRY2P-MTRNR2L6	intergenic_region	TRY2P-MTRNR2L6	.	n.142507363C>A	.	.	.	.	.
HCC827OR	chr7	142507388	C	A	HET	intergenic_region	TRY2P-MTRNR2L6	intergenic_region	TRY2P-MTRNR2L6	.	n.142507388C>A	.	.	.	.	.
HCC827OR	chr7	142507445	G	GA	HET	intergenic_region	TRY2P-MTRNR2L6	intergenic_region	TRY2P-MTRNR2L6	.	n.142507445_142507446insA	.	.	.	.	.
HCC827OR	chr7	142507501	T	C	HET	intergenic_region	TRY2P-MTRNR2L6	intergenic_region	TRY2P-MTRNR2L6	.	n.142507501T>C	.	.	.	.	.
HCC827OR	chr7	142507620	A	T	HET	intergenic_region	TRY2P-MTRNR2L6	intergenic_region	TRY2P-MTRNR2L6	.	n.142507620A>T	.	.	.	.	.
HCC827OR	chr7	142646070	CTTTGT	C	HOM	intergenic_region	TRY2P-MTRNR2L6	intergenic_region	TRY2P-MTRNR2L6	.	n.142646071_142646075delTTTGT	.	.	.	.	.
HCC827OR	chr7	142749413	T	A	HET	upstream_gene_variant	PRSS1	transcript	NM_002769.4	protein_coding	c.-72T>A	.	.	.	.	.
HCC827OR	chr7	142749434	G	C	HET	upstream_gene_variant	PRSS1	transcript	NM_002769.4	protein_coding	c.-51G>C	.	.	.	.	.
HCC827OR	chr7	142749435	T	A	HET	upstream_gene_variant	PRSS1	transcript	NM_002769.4	protein_coding	c.-50T>A	.	.	.	.	.
HCC827OR	chr7	142749450	A	G	HET	upstream_gene_variant	PRSS1	transcript	NM_002769.4	protein_coding	c.-35A>G	.	.	.	.	.
HCC827OR	chr7	142749452	T	C	HET	upstream_gene_variant	PRSS1	transcript	NM_002769.4	protein_coding	c.-33T>C	.	.	.	.	.
HCC827OR	chr7	142749454	C	T	HET	upstream_gene_variant	PRSS1	transcript	NM_002769.4	protein_coding	c.-31C>T	.	.	.	.	.
HCC827OR	chr7	142749466	T	A	HET	upstream_gene_variant	PRSS1	transcript	NM_002769.4	protein_coding	c.-19T>A	.	.	.	.	.
HCC827OR	chr7	142749472	A	G	HET	5_prime_UTR_variant	PRSS1	transcript	NM_002769.4	protein_coding	c.-13A>G	.	.	.	.	.
HCC827OR	chr7	142750913	A	T	HET	intron_variant	PRSS1	transcript	NM_002769.4	protein_coding	c.200+199A>T	.	.	.	.	.
HCC827OR	chr7	142750975	G	A	HET	intron_variant	PRSS1	transcript	NM_002769.4	protein_coding	c.200+261G>A	.	.	.	.	.
HCC827OR	chr7	142750985	C	A	HET	intron_variant	PRSS1	transcript	NM_002769.4	protein_coding	c.200+271C>A	.	.	.	.	.
HCC827OR	chr7	142750991	T	C	HET	intron_variant	PRSS1	transcript	NM_002769.4	protein_coding	c.200+277T>C	.	.	.	.	.
HCC827OR	chr7	142750996	T	A	HET	intron_variant	PRSS1	transcript	NM_002769.4	protein_coding	c.200+282T>A	.	.	.	.	.
HCC827OR	chr7	142751000	G	A	HET	intron_variant	PRSS1	transcript	NM_002769.4	protein_coding	c.200+286G>A	.	.	.	.	.
HCC827OR	chr7	142751012	A	C	HET	intron_variant	PRSS1	transcript	NM_002769.4	protein_coding	c.200+298A>C	.	.	.	.	.
HCC827OR	chr7	142752316	C	T	HET	intron_variant	PRSS1	transcript	NM_002769.4	protein_coding	c.455-115C>T	.	.	.	.	.
HCC827OR	chr7	142752336	T	A	HET	intron_variant	PRSS1	transcript	NM_002769.4	protein_coding	c.455-95T>A	.	.	.	.	.
HCC827OR	chr7	142752350	G	A	HET	intron_variant	PRSS1	transcript	NM_002769.4	protein_coding	c.455-81G>A	.	.	.	.	.
HCC827OR	chr7	142752352	T	G	HET	intron_variant	PRSS1	transcript	NM_002769.4	protein_coding	c.455-79T>G	.	.	.	.	.
HCC827OR	chr7	142752361	A	T	HET	intron_variant	PRSS1	transcript	NM_002769.4	protein_coding	c.455-70A>T	.	.	.	.	.
HCC827OR	chr7	142752368	T	C	HET	intron_variant	PRSS1	transcript	NM_002769.4	protein_coding	c.455-63T>C	.	.	.	.	.
HCC827OR	chr7	142752404	C	T	HET	intron_variant	PRSS1	transcript	NM_002769.4	protein_coding	c.455-27C>T	.	.	.	.	.
HCC827OR	chr7	142752409	G	A	HET	intron_variant	PRSS1	transcript	NM_002769.4	protein_coding	c.455-22G>A	.	.	.	.	.
HCC827OR	chr7	142752476	G	C	HET	missense_variant	PRSS1	transcript	NM_002769.4	protein_coding	c.500G>C	p.Ser167Thr	.	.	.	.
HCC827OR	chr7	142752490	G	A	HET	missense_variant	PRSS1	transcript	NM_002769.4	protein_coding	c.514G>A	p.Glu172Lys	.	.	.	.
HCC827OR	chr7	142752505	G	T	HET	stop_gained	PRSS1	transcript	NM_002769.4	protein_coding	c.529G>T	p.Gly177*	.	.	.	.
HCC827OR	chr7	142752506	G	T	HET	missense_variant	PRSS1	transcript	NM_002769.4	protein_coding	c.530G>T	p.Gly177Val	.	.	.	.
HCC827OR	chr7	142752522	C	G	HET	missense_variant	PRSS1	transcript	NM_002769.4	protein_coding	c.546C>G	p.Asn182Lys	.	.	.	.
HCC827OR	chr7	142752561	A	C	HET	synonymous_variant	PRSS1	transcript	NM_002769.4	protein_coding	c.585A>C	p.Ser195Ser	.	.	.	.
HCC827OR	chr7	142752574	T	A	HET	splice_region_variant&intron_variant	PRSS1	transcript	NM_002769.4	protein_coding	c.591+7T>A	.	.	.	.	.
HCC827OR	chr7	142752596	G	T	HET	intron_variant	PRSS1	transcript	NM_002769.4	protein_coding	c.591+29G>T	.	.	.	.	.
HCC827OR	chr7	142752598	C	T	HET	intron_variant	PRSS1	transcript	NM_002769.4	protein_coding	c.591+31C>T	.	.	.	.	.
HCC827OR	chr7	142752612	T	C	HET	intron_variant	PRSS1	transcript	NM_002769.4	protein_coding	c.591+45T>C	.	.	.	.	.
HCC827OR	chr7	142752616	C	A	HET	intron_variant	PRSS1	transcript	NM_002769.4	protein_coding	c.591+49C>A	.	.	.	.	.
HCC827OR	chr7	142752651	GT	G	HET	intron_variant	PRSS1	transcript	NM_002769.4	protein_coding	c.591+85delT	.	.	.	.	.
HCC827OR	chr7	142752700	A	G	HET	intron_variant	PRSS1	transcript	NM_002769.4	protein_coding	c.591+133A>G	.	.	.	.	.
HCC827OR	chr7	142752812	A	C	HET	intron_variant	PRSS1	transcript	NM_002769.4	protein_coding	c.592-56A>C	.	.	.	.	.
HCC827OR	chr7	142752844	C	A	HET	intron_variant	PRSS1	transcript	NM_002769.4	protein_coding	c.592-24C>A	.	.	.	.	.
HCC827OR	chr7	142752861	C	A	HET	splice_region_variant&intron_variant	PRSS1	transcript	NM_002769.4	protein_coding	c.592-7C>A	.	.	.	.	.
HCC827OR	chr7	142752862	C	T	HET	splice_region_variant&intron_variant	PRSS1	transcript	NM_002769.4	protein_coding	c.592-6C>T	.	.	.	.	.
HCC827OR	chr7	142752863	C	G	HET	splice_region_variant&intron_variant	PRSS1	transcript	NM_002769.4	protein_coding	c.592-5C>G	.	.	.	.	.
HCC827OR	chr7	142752873	T	C	HET	synonymous_variant	PRSS1	transcript	NM_002769.4	protein_coding	c.597T>C	p.Asp199Asp	.	.	.	.
HCC827OR	chr7	142752906	C	T	HET	synonymous_variant	PRSS1	transcript	NM_002769.4	protein_coding	c.630C>T	p.Leu210Leu	.	.	.	.
HCC827OR	chr7	142752947	A	G	HET	missense_variant	PRSS1	transcript	NM_002769.4	protein_coding	c.671A>G	p.Asn224Ser	.	.	.	.
HCC827OR	chr7	142752948	C	A	HET	missense_variant	PRSS1	transcript	NM_002769.4	protein_coding	c.672C>A	p.Asn224Lys	.	.	.	.
HCC827OR	chr7	142753130	T	C	HET	downstream_gene_variant	PRSS1	transcript	NM_002769.4	protein_coding	c.*110T>C	.	.	.	.	.
HCC827OR	chr7	142753135	G	T	HET	downstream_gene_variant	PRSS1	transcript	NM_002769.4	protein_coding	c.*115G>T	.	.	.	.	.
HCC827OR	chr7	142753137	T	C	HET	downstream_gene_variant	PRSS1	transcript	NM_002769.4	protein_coding	c.*117T>C	.	.	.	.	.
HCC827OR	chr7	142753141	C	T	HET	downstream_gene_variant	PRSS1	transcript	NM_002769.4	protein_coding	c.*121C>T	.	.	.	.	.
HCC827OR	chr7	142753143	C	T	HET	downstream_gene_variant	PRSS1	transcript	NM_002769.4	protein_coding	c.*123C>T	.	.	.	.	.
HCC827OR	chr7	142753148	G	C	HET	downstream_gene_variant	PRSS1	transcript	NM_002769.4	protein_coding	c.*128G>C	.	.	.	.	.
HCC827OR	chr7	142753154	T	C	HET	downstream_gene_variant	PRSS1	transcript	NM_002769.4	protein_coding	c.*134T>C	.	.	.	.	.
HCC827OR	chr7	142760356	A	C	HET	intergenic_region	PRSS1-PRSS2	intergenic_region	PRSS1-PRSS2	.	n.142760356A>C	.	.	.	.	.
HCC827OR	chr7	142760364	A	C	HET	intergenic_region	PRSS1-PRSS2	intergenic_region	PRSS1-PRSS2	.	n.142760364A>C	.	.	.	.	.
HCC827OR	chr7	142760365	G	A	HET	intergenic_region	PRSS1-PRSS2	intergenic_region	PRSS1-PRSS2	.	n.142760365G>A	.	.	.	.	.
HCC827OR	chr7	142760369	G	C	HET	intergenic_region	PRSS1-PRSS2	intergenic_region	PRSS1-PRSS2	.	n.142760369G>C	.	.	.	.	.
HCC827OR	chr7	142760379	A	G	HET	intergenic_region	PRSS1-PRSS2	intergenic_region	PRSS1-PRSS2	.	n.142760379A>G	.	.	.	.	.
HCC827OR	chr7	142760382	T	C	HET	intergenic_region	PRSS1-PRSS2	intergenic_region	PRSS1-PRSS2	.	n.142760382T>C	.	.	.	.	.
HCC827OR	chr7	142760384	C	T	HET	intergenic_region	PRSS1-PRSS2	intergenic_region	PRSS1-PRSS2	.	n.142760384C>T	.	.	.	.	.
HCC827OR	chr7	142760396	T	A	HET	intergenic_region	PRSS1-PRSS2	intergenic_region	PRSS1-PRSS2	.	n.142760396T>A	.	.	.	.	.
HCC827OR	chr7	142760402	A	G	HET	intergenic_region	PRSS1-PRSS2	intergenic_region	PRSS1-PRSS2	.	n.142760402A>G	.	.	.	.	.
HCC827OR	chr7	142760456	C	T	HET	intergenic_region	PRSS1-PRSS2	intergenic_region	PRSS1-PRSS2	.	n.142760456C>T	.	.	.	.	.
HCC827OR	chr7	142762309	G	C	HET	intergenic_region	PRSS1-PRSS2	intergenic_region	PRSS1-PRSS2	.	n.142762309G>C	.	.	.	.	.
HCC827OR	chr7	142762379	G	C	HET	intergenic_region	PRSS1-PRSS2	intergenic_region	PRSS1-PRSS2	.	n.142762379G>C	.	.	.	.	.
HCC827OR	chr7	142762396	T	G	HET	intergenic_region	PRSS1-PRSS2	intergenic_region	PRSS1-PRSS2	.	n.142762396T>G	.	.	.	.	.
HCC827OR	chr7	142762397	G	A	HET	intergenic_region	PRSS1-PRSS2	intergenic_region	PRSS1-PRSS2	.	n.142762397G>A	.	.	.	.	.
HCC827OR	chr7	142762409	G	A	HET	intergenic_region	PRSS1-PRSS2	intergenic_region	PRSS1-PRSS2	.	n.142762409G>A	.	.	.	.	.
HCC827OR	chr7	142762410	G	A	HET	intergenic_region	PRSS1-PRSS2	intergenic_region	PRSS1-PRSS2	.	n.142762410G>A	.	.	.	.	.
HCC827OR	chr7	142762419	G	T	HET	intergenic_region	PRSS1-PRSS2	intergenic_region	PRSS1-PRSS2	.	n.142762419G>T	.	.	.	.	.
HCC827OR	chr7	142762437	A	T	HET	intergenic_region	PRSS1-PRSS2	intergenic_region	PRSS1-PRSS2	.	n.142762437A>T	.	.	.	.	.
HCC827OR	chr7	142762443	A	G	HET	intergenic_region	PRSS1-PRSS2	intergenic_region	PRSS1-PRSS2	.	n.142762443A>G	.	.	.	.	.
HCC827OR	chr7	142772052	C	G	HET	missense_variant	PRSS2	transcript	NM_001303414.1	protein_coding	c.44C>G	p.Ala15Gly	.	.	.	.
HCC827OR	chr7	142772129	T	C	HET	synonymous_variant	PRSS2	transcript	NM_001303414.1	protein_coding	c.121T>C	p.Leu41Leu	.	.	.	.
HCC827OR	chr7	142772154	G	T	HET	missense_variant	PRSS2	transcript	NM_001303414.1	protein_coding	c.146G>T	p.Gly49Val	.	.	.	.
HCC827OR	chr7	142772166	T	A	HET	missense_variant	PRSS2	transcript	NM_001303414.1	protein_coding	c.158T>A	p.Ile53Asn	.	.	.	.
HCC827OR	chr7	142772170	C	G	HET	missense_variant	PRSS2	transcript	NM_001303414.1	protein_coding	c.162C>G	p.Ser54Arg	.	.	.	.
HCC827OR	chr7	142772193	G	C	HET	missense_variant	PRSS2	transcript	NM_001303414.1	protein_coding	c.185G>C	p.Gly62Ala	.	.	.	.
HCC827OR	chr7	142772219	G	T	HET	intron_variant	PRSS2	transcript	NM_001303414.1	protein_coding	c.200+11G>T	.	.	.	.	.
HCC827OR	chr7	142772223	C	A	HET	intron_variant	PRSS2	transcript	NM_001303414.1	protein_coding	c.200+15C>A	.	.	.	.	.
HCC827OR	chr7	142772235	A	G	HET	intron_variant	PRSS2	transcript	NM_001303414.1	protein_coding	c.200+27A>G	.	.	.	.	.
HCC827OR	chr7	142772253	T	G	HET	intron_variant	PRSS2	transcript	NM_001303414.1	protein_coding	c.200+45T>G	.	.	.	.	.
HCC827OR	chr7	142772266	A	C	HET	intron_variant	PRSS2	transcript	NM_001303414.1	protein_coding	c.200+58A>C	.	.	.	.	.
HCC827OR	chr7	142774340	C	T	HET	intron_variant	PRSS2	transcript	NM_001303414.1	protein_coding	c.634-16C>T	.	.	.	.	.
HCC827OR	chr7	142774347	T	C	HET	intron_variant	PRSS2	transcript	NM_001303414.1	protein_coding	c.634-9T>C	.	.	.	.	.
HCC827OR	chr7	142774349	C	T	HET	splice_region_variant&intron_variant	PRSS2	transcript	NM_001303414.1	protein_coding	c.634-7C>T	.	.	.	.	.
HCC827OR	chr7	142774350	C	T	HET	splice_region_variant&intron_variant	PRSS2	transcript	NM_001303414.1	protein_coding	c.634-6C>T	.	.	.	.	.
HCC827OR	chr7	142774361	T	C	HET	synonymous_variant	PRSS2	transcript	NM_001303414.1	protein_coding	c.639T>C	p.Asp213Asp	.	.	.	.
HCC827OR	chr7	142774373	T	A	HET	synonymous_variant	PRSS2	transcript	NM_001303414.1	protein_coding	c.651T>A	p.Pro217Pro	.	.	.	.
HCC827OR	chr7	142774381	C	G	HET	missense_variant	PRSS2	transcript	NM_001303414.1	protein_coding	c.659C>G	p.Ser220Cys	.	.	.	.
HCC827OR	chr7	142774386	G	A	HET	missense_variant	PRSS2	transcript	NM_001303414.1	protein_coding	c.664G>A	p.Gly222Arg	.	.	.	.
HCC827OR	chr7	142774389	G	C	HET	missense_variant	PRSS2	transcript	NM_001303414.1	protein_coding	c.667G>C	p.Glu223Gln	.	.	.	.
HCC827OR	chr7	142774394	C	T	HET	synonymous_variant	PRSS2	transcript	NM_001303414.1	protein_coding	c.672C>T	p.Leu224Leu	.	.	.	.
HCC827OR	chr7	142774423	GT	G	HET	frameshift_variant	PRSS2	transcript	NM_001303414.1	protein_coding	c.702delT	p.Cys234fs	.	.	.	.
HCC827OR	chr7	142774433	G	A	HET	synonymous_variant	PRSS2	transcript	NM_001303414.1	protein_coding	c.711G>A	p.Lys237Lys	.	.	.	.
HCC827OR	chr7	142774435	A	G	HET	missense_variant	PRSS2	transcript	NM_001303414.1	protein_coding	c.713A>G	p.Asn238Ser	.	.	.	.
HCC827OR	chr7	142774436	C	A	HET	missense_variant	PRSS2	transcript	NM_001303414.1	protein_coding	c.714C>A	p.Asn238Lys	.	.	.	.
HCC827OR	chr7	142774511	C	T	HET	3_prime_UTR_variant	PRSS2	transcript	NM_001303414.1	protein_coding	c.*3C>T	.	.	.	.	.
HCC827OR	chr7	142774515	T	C	HET	3_prime_UTR_variant	PRSS2	transcript	NM_001303414.1	protein_coding	c.*7T>C	.	.	.	.	.
HCC827OR	chr7	142774516	G	A	HET	3_prime_UTR_variant	PRSS2	transcript	NM_001303414.1	protein_coding	c.*8G>A	.	.	.	.	.
HCC827OR	chr7	142774654	A	C	HOM	downstream_gene_variant	PRSS2	transcript	NM_001303414.1	protein_coding	c.*146A>C	.	.	.	.	.
HCC827OR	chr7	142797443	G	T	HET	intergenic_region	PRSS2-EPHB6	intergenic_region	PRSS2-EPHB6	.	n.142797443G>T	.	.	.	.	.
HCC827OR	chr7	142801067	A	G	HOM	intergenic_region	PRSS2-EPHB6	intergenic_region	PRSS2-EPHB6	.	n.142801067A>G	.	.	.	.	.
HCC827OR	chr7	142864293	CCCT	C	HOM	disruptive_inframe_deletion	EPHB6	transcript	NM_004445.5	protein_coding	c.519_521delCTC	p.Ser174del	.	.	.	.
HCC827OR	chr7	142868929	CCT	C	HOM	downstream_gene_variant	TRPV6	transcript	NM_018646.5	protein_coding	c.*2776_*2777delAG	.	.	.	.	.
HCC827OR	chr7	142940106	GGTGTGTGTGT	G	HET	downstream_gene_variant	KEL	transcript	NM_000420.2	protein_coding	c.*1136_*1145delACACACACAC	.	.	.	.	.
HCC827OR	chr7	143852425	C	T	HET	3_prime_UTR_variant	TCAF1	transcript	NM_014719.2	protein_coding	c.*1708G>A	.	.	.	.	.
HCC827OR	chr7	144276776	C	T	HET	intron_variant	LOC101928605	transcript	NR_126022.1	pseudogene	n.494-3696C>T	.	.	.	.	.
HCC827OR	chr7	144362670	A	ATGGAGGCTGAGGAGGCCCAGCG	HET	frameshift_variant&stop_gained	ARHGEF5	transcript	NM_005435.3	protein_coding	c.7_28dupGCTGAGGAGGCCCAGCGTGGAG	p.Ala10fs	.	.	.	.
HCC827OR	chr7	145010100	C	T	HET	intergenic_region	TPK1-CNTNAP2	intergenic_region	TPK1-CNTNAP2	.	n.145010100C>T	.	.	.	.	.
HCC827OR	chr7	149239671	A	ACGGCGGCGG	HET	5_prime_UTR_variant	ZNF212	transcript	NM_012256.3	protein_coding	c.-97_-89dupGGCGGCGGC	.	.	.	.	.
HCC827OR	chr7	149721375	G	A	HET	splice_region_variant&intron_variant	KRBA1	transcript	NM_001290187.1	protein_coding	c.416-8G>A	.	.	.	.	.
HCC827OR	chr7	149818100	T	TA	HET	frameshift_variant&stop_gained	SSPO	transcript	NM_198455.2	protein_coding	c.11582dupA	p.Tyr3861fs	.	.	.	.
HCC827OR	chr7	149824681	G	T	HET	intron_variant	SSPO	transcript	NM_198455.2	protein_coding	c.13846+9G>T	.	.	.	.	.
HCC827OR	chr7	149825816	T	C	HET	synonymous_variant	SSPO	transcript	NM_198455.2	protein_coding	c.14130T>C	p.Pro4710Pro	.	.	.	.
HCC827OR	chr7	150687105	CGTGT	C	HOM	intron_variant	GIMAP2	transcript	NM_015660.2	protein_coding	c.28+65_28+68delGTGT	.	.	.	.	.
HCC827OR	chr7	150802076	T	TTTCTCTTCTC	HET	upstream_gene_variant	TMEM176B	transcript	NM_001101311.1	protein_coding	c.-5517_-5508dupGAGAAGAGAA	.	.	.	.	.
HCC827OR	chr7	151048929	C	G	HET	missense_variant	ASIC3	transcript	NM_020321.3	protein_coding	c.44C>G	p.Ser15Trp	.	.	.	.
HCC827OR	chr7	151086669	TGCCGCC	T	HOM	5_prime_UTR_variant	AGAP3	transcript	NM_031946.6	protein_coding	c.-54_-49delGCCGCC	.	.	.	.	.
HCC827OR	chr7	151148600	C	G	HET	missense_variant	GBX1	transcript	NM_001098834.2	protein_coding	c.1081G>C	p.Ala361Pro	.	.	.	.
HCC827OR	chr7	151221852	T	G	HET	intron_variant	ABCF2	transcript	NM_005692.4	protein_coding	c.819-172A>C	.	.	.	.	.
HCC827OR	chr7	151221854	T	G	HET	intron_variant	ABCF2	transcript	NM_005692.4	protein_coding	c.819-174A>C	.	.	.	.	.
HCC827OR	chr7	151221855	T	G	HET	intron_variant	ABCF2	transcript	NM_005692.4	protein_coding	c.819-175A>C	.	.	.	.	.
HCC827OR	chr7	151221856	T	G	HET	intron_variant	ABCF2	transcript	NM_005692.4	protein_coding	c.819-176A>C	.	.	.	.	.
HCC827OR	chr7	152235629	G	A	HET	intron_variant	KMT2C	transcript	NM_170606.2	protein_coding	c.2769+188C>T	.	.	.	.	.
HCC827OR	chr7	152264983	T	C	HET	intron_variant	KMT2C	transcript	NM_170606.2	protein_coding	c.1184+55A>G	.	.	.	.	.
HCC827OR	chr7	154052720	C	CT	HET	5_prime_UTR_variant	DPP6	transcript	NM_130797.3	protein_coding	c.-88dupT	.	.	.	.	.
HCC827OR	chr7	154669538	TTGTG	TTG	HET	intron_variant	DPP6	transcript	NM_130797.3	protein_coding	c.762+125_762+126delGT	.	.	.	.	.
HCC827OR	chr7	154727887	G	T	HET	structural_interaction_variant	DPP6	interaction	1XFD:A_295-A_825:NM_130797.3	protein_coding	c.883G>T	.	.	.	.	.
HCC827OR	chr7	154889432	C	CT	HET	splice_region_variant&intron_variant	DPP6	transcript	NM_130797.3	protein_coding	c.2378-7dupT	.	.	.	.	.
HCC827OR	chr7	155672744	CAAAA	C	HET	sequence_feature	RBM33	modified-residue:Phosphoserine	NM_053043.2	protein_coding	c.123-122_123-119delAAAA	.	.	.	.	.
HCC827OR	chr7	155672761	A	G	HET	sequence_feature	RBM33	modified-residue:Phosphoserine	NM_053043.2	protein_coding	c.123-106A>G	.	.	.	.	.
HCC827OR	chr7	156833579	ATTG	A	HET	intron_variant	LMBR1	transcript	NM_022458.3	protein_coding	c.179+171_179+173delCAA	.	.	.	.	.
HCC827OR	chr7	156833583	G	GAACCAGTGCTAA	HET	intron_variant	LMBR1	transcript	NM_022458.3	protein_coding	c.179+169_179+170insTTAGCACTGGTT	.	.	.	.	.
HCC827OR	chr7	156892844	TCCGGGGA	T	HET	intron_variant	LMBR1	transcript	NM_022458.3	protein_coding	c.66+77_66+83delTCCCCGG	.	.	.	.	.
HCC827OR	chr8	2085457	C	T	HOM	intron_variant	MYOM2	transcript	NM_003970.3	protein_coding	c.1644+67C>T	.	.	.	.	.
HCC827OR	chr8	2085500	T	C	HOM	intron_variant	MYOM2	transcript	NM_003970.3	protein_coding	c.1644+110T>C	.	.	.	.	.
HCC827OR	chr8	2164155	GTT	G	HOM	intergenic_region	MYOM2-LOC101927815	intergenic_region	MYOM2-LOC101927815	.	n.2164156_2164157delTT	.	.	.	.	.
HCC827OR	chr8	2200791	A	ATGTGTGTGCATATGTATAGTTGTGTGTGTGCATGTGTATGTATGCGTGTGTGTACATATGTGCGCATATGTACTTGTGTGTGCAAG	HOM	intergenic_region	MYOM2-LOC101927815	intergenic_region	MYOM2-LOC101927815	.	n.2200791_2200792insTGTGTGTGCATATGTATAGTTGTGTGTGTGCATGTGTATGTATGCGTGTGTGTACATATGTGCGCATATGTACTTGTGTGTGCAAG	.	.	.	.	.
HCC827OR	chr8	3753894	G	GT	HET	intron_variant	CSMD1	transcript	NM_033225.5	protein_coding	c.931+35dupA	.	.	.	.	.
HCC827OR	chr8	3997875	C	A	HET	intron_variant	CSMD1	transcript	NM_033225.5	protein_coding	c.818+28G>T	.	.	.	.	.
HCC827OR	chr8	8377352	CGCCGCT	C	HOM	conservative_inframe_deletion	SGK223	transcript	NM_001080826.2	protein_coding	c.1051_1056delAGCGGC	p.Ser351_Gly352del	.	.	.	.
HCC827OR	chr8	9710461	A	G	HOM	intron_variant	TNKS	transcript	NM_003747.2	protein_coding	c.1749+241A>G	.	.	.	.	.
HCC827OR	chr8	10608493	GCTGGGCCTCCCCTTCAGCCTC	G	HOM	conservative_inframe_deletion	RP1L1	transcript	NM_178857.5	protein_coding	c.5584_5604delGAGGCTGAAGGGGAGGCCCAG	p.Glu1862_Gln1868del	.	.	.	.
HCC827OR	chr8	10610141	C	CCCCTCTTCTT	HOM	frameshift_variant	RP1L1	transcript	NM_178857.5	protein_coding	c.3956_3957insAAGAAGAGGG	p.Val1320fs	.	.	.	.
HCC827OR	chr8	10610142	G	GCAGCCCTTCTTCTGTTTTAGTTTCCTCTAACTGCACCCTCTCTTCTTGCAGCCCTTCTATTACTTTAGTCCCCTCTAACTGCACCC	HOM	frameshift_variant	RP1L1	transcript	NM_178857.5	protein_coding	c.3955_3956insGGGTGCAGTTAGAGGGGACTAAAGTAATAGAAGGGCTGCAAGAAGAGAGGGTGCAGTTAGAGGAAACTAAAACAGAAGAAGGGCTG	p.Ala1319fs	.	.	.	.
HCC827OR	chr8	10726598	G	T	HET	missense_variant	SOX7	transcript	NM_031439.3	protein_coding	c.307C>A	p.Leu103Met	.	.	.	.
HCC827OR	chr8	11332172	A	G	HET	3_prime_UTR_variant	SLC35G5	transcript	NM_054028.1	protein_coding	c.*49A>G	.	.	.	.	.
HCC827OR	chr8	12359533	G	T	HOM	upstream_gene_variant	FAM66A	transcript	NR_026789.1	pseudogene	n.-2486G>T	.	.	.	.	.
HCC827OR	chr8	12659540	G	C	HET	non_coding_transcript_exon_variant	LOC729732	transcript	NR_047662.2	pseudogene	n.624C>G	.	.	.	.	.
HCC827OR	chr8	13099586	C	G	HET	missense_variant	DLC1	transcript	NM_182643.2	protein_coding	c.2751G>C	p.Gln917His	.	.	.	.
HCC827OR	chr8	14554688	T	C	HOM	intron_variant	SGCZ	transcript	NM_139167.3	protein_coding	c.234+44A>G	.	.	.	.	.
HCC827OR	chr8	17562180	ATTTTTTTTTTTTTTTTTTT	A	HOM	intron_variant	SLC7A2	transcript	NM_001164771.1	protein_coding	c.1791+87_1791+105delTTTTTTTTTTTTTTTTTTT	.	.	.	.	.
HCC827OR	chr8	17649766	C	A	HOM	intron_variant	MTUS1	transcript	NM_001001924.2	protein_coding	c.3501+80G>T	.	.	.	.	.
HCC827OR	chr8	22073630	CAA	C	HOM	intron_variant	DMTN	transcript	NM_001114135.4	protein_coding	c.730-79_730-78delAA	.	.	.	.	.
HCC827OR	chr8	22073655	AAGAAAAAAAAAAAGAG	A	HOM	intron_variant	DMTN	transcript	NM_001114135.4	protein_coding	c.730-73_730-58delGAAAAAAAAAAAGAGA	.	.	.	.	.
HCC827OR	chr8	23132713	TGTGTGC	T	HET	downstream_gene_variant	TNFRSF10D	transcript	NM_003840.4	protein_coding	c.*5151_*5156delGCACAC	.	.	.	.	.
HCC827OR	chr8	23328709	A	ATGTGTGTG	HOM	intron_variant	LOXL2	transcript	NM_002318.2	protein_coding	c.967-152_967-145dupCACACACA	.	.	.	.	.
HCC827OR	chr8	24329884	T	TGA	HOM	intron_variant	ADAM28	transcript	NM_014265.5	protein_coding	c.973-100_973-99insAG	.	.	.	.	.
HCC827OR	chr8	25410966	TGTGTGTGCGC	T	HOM	intron_variant	DOCK5	transcript	NM_024940.7	protein_coding	c.5509-226_5509-217delTGTGTGCGCG	.	.	.	.	.
HCC827OR	chr8	25410989	ACG	A	HOM	intron_variant	DOCK5	transcript	NM_024940.7	protein_coding	c.5509-203_5509-202delGC	.	.	.	.	.
HCC827OR	chr8	25410993	ACG	A	HOM	intron_variant	DOCK5	transcript	NM_024940.7	protein_coding	c.5509-199_5509-198delGC	.	.	.	.	.
HCC827OR	chr8	25444243	C	CTTT	HOM	intron_variant	KCTD9	transcript	NM_017634.3	protein_coding	c.214+46_214+48dupAAA	.	.	.	.	.
HCC827OR	chr8	27444042	G	A	HOM	intron_variant	PTK2B	transcript	NM_004103.4	protein_coding	c.2149-164G>A	.	.	.	.	.
HCC827OR	chr8	29047564	CTT	C	HOM	intron_variant	HMBOX1	transcript	NM_001324383.1	protein_coding	c.1030+130_1030+131delTT	.	.	.	.	.
HCC827OR	chr8	29165904	T	TTCGACTGTAGATCGAAGTACC	HOM	intron_variant	KIF13B	transcript	NM_015254.3	protein_coding	c.1159-133_1159-132insGGTACTTCGATCTACAGTCGA	.	.	.	.	.
HCC827OR	chr8	29196244	TAA	T	HOM	intron_variant	KIF13B	transcript	NM_015254.3	protein_coding	c.150-47_150-46delTT	.	.	.	.	.
HCC827OR	chr8	30709906	TA	T	HET	splice_region_variant&intron_variant	GSR	transcript	NM_000637.3	protein_coding	c.334-5delT	.	Benign	MedGen:CN169374	not_specified	criteria_provided,_single_submitter
HCC827OR	chr8	35750639	G	C	HET	missense_variant	UNC5D	transcript	NM_080872.3	protein_coding	c.1993G>C	p.Ala665Pro	.	.	.	.
HCC827OR	chr8	35767242	A	G	HET	intron_variant	UNC5D	transcript	NM_080872.3	protein_coding	c.2478+176A>G	.	.	.	.	.
HCC827OR	chr8	38060030	G	A	HET	3_prime_UTR_variant	EIF4EBP1	transcript	NM_004095.3	protein_coding	c.*95G>A	.	.	.	.	.
HCC827OR	chr8	38060050	T	C	HET	3_prime_UTR_variant	EIF4EBP1	transcript	NM_004095.3	protein_coding	c.*115T>C	.	.	.	.	.
HCC827OR	chr8	38060052	G	A	HET	3_prime_UTR_variant	EIF4EBP1	transcript	NM_004095.3	protein_coding	c.*117G>A	.	.	.	.	.
HCC827OR	chr8	38060054	A	T	HET	3_prime_UTR_variant	EIF4EBP1	transcript	NM_004095.3	protein_coding	c.*119A>T	.	.	.	.	.
HCC827OR	chr8	39918767	AAAC	A	HOM	intron_variant	IDO1	transcript	NM_002164.5	protein_coding	c.304-30_304-28delCAA	.	.	.	.	.
HCC827OR	chr8	42164934	AAGGGAGAGAGAGGAAGGGG	A	HOM	intron_variant	AP3M2	transcript	NM_001134296.1	protein_coding	c.584-119_584-101delGGAGGGAGAGAGAGGAAGG	.	.	.	.	.
HCC827OR	chr8	42317209	TA	T	HET	intron_variant	IKBKB	transcript	NM_001556.2	protein_coding	c.1125+322delA	.	.	.	.	.
HCC827OR	chr8	42318884	G	A	HOM	intron_variant	IKBKB	transcript	NM_001556.2	protein_coding	c.1364+209G>A	.	.	.	.	.
HCC827OR	chr8	46845969	C	T	HET	intron_variant	LINC00293	transcript	NR_027012.1	pseudogene	n.286-60C>T	.	.	.	.	.
HCC827OR	chr8	47396317	G	C	HET	intron_variant	SPIDR	transcript	NM_001080394.3	protein_coding	c.526-59G>C	.	.	.	.	.
HCC827OR	chr8	47702081	TCTCTCTCTCTCTCTCTTA	T	HOM	intron_variant	SPIDR	transcript	NM_001080394.3	protein_coding	c.1977+68_1977+85delTCTCTCTCTCTCTCTTAC	.	.	.	.	.
HCC827OR	chr8	53879443	G	C	HET	synonymous_variant	RGS20	transcript	NM_170587.3	protein_coding	c.351G>C	p.Ser117Ser	.	.	.	.
HCC827OR	chr8	56390368	ATT	A	HET	intron_variant	SDR16C6P	transcript	NR_103832.1	pseudogene	n.110-116_110-115delAA	.	.	.	.	.
HCC827OR	chr8	56423397	CT	C	HET	intergenic_region	SDR16C6P-PENK	intergenic_region	SDR16C6P-PENK	.	n.56423398delT	.	.	.	.	.
HCC827OR	chr8	58605880	C	CA	HET	sequence_feature	NSMAF	domain:BEACH	NM_001144772.1	protein_coding	c.961+46dupT	.	.	.	.	.
HCC827OR	chr8	58635433	AG	A	HOM	intron_variant	NSMAF	transcript	NM_001144772.1	protein_coding	c.321+34delC	.	.	.	.	.
HCC827OR	chr8	59119148	GA	G	HOM	5_prime_UTR_variant	TOX	transcript	NM_014729.2	protein_coding	c.-162delT	.	.	.	.	.
HCC827OR	chr8	61579270	G	A	HOM	intron_variant	ASPH	transcript	NM_004318.3	protein_coding	c.1063-2412C>T	.	.	.	.	.
HCC827OR	chr8	66453840	C	T	HOM	intron_variant	ADHFE1	transcript	NM_144650.2	protein_coding	c.888-219C>T	.	.	.	.	.
HCC827OR	chr8	69705308	G	GC	HOM	intron_variant	SLCO5A1	transcript	NM_030958.2	protein_coding	c.1424-80_1424-79insG	.	.	.	.	.
HCC827OR	chr8	70162911	ATTT	A	HET	intron_variant	NCOA2	transcript	NM_001321703.1	protein_coding	c.833-60_833-58delAAA	.	.	.	.	.
HCC827OR	chr8	71269791	G	T	HET	synonymous_variant	EYA1	transcript	NM_000503.5	protein_coding	c.999C>A	p.Ile333Ile	.	.	.	.
HCC827OR	chr8	78804861	G	T	HET	intron_variant	IL7	transcript	NM_000880.3	protein_coding	c.10+52C>A	.	.	.	.	.
HCC827OR	chr8	85663122	G	GCAGT	HET	upstream_gene_variant	REXO1L2P	transcript	NR_003594.1.2	pseudogene	n.-610_-609insACTG	.	.	.	.	.
HCC827OR	chr8	87428488	T	TA	HOM	intergenic_region	CNBD1-DCAF4L2	intergenic_region	CNBD1-DCAF4L2	.	n.87428488_87428489insA	.	.	.	.	.
HCC827OR	chr8	87428489	T	TCTTTTTA	HOM	intergenic_region	CNBD1-DCAF4L2	intergenic_region	CNBD1-DCAF4L2	.	n.87428489_87428490insCTTTTTA	.	.	.	.	.
HCC827OR	chr8	88326959	GA	G	HET	intron_variant	MMP16	transcript	NM_005941.4	protein_coding	c.132+115delT	.	.	.	.	.
HCC827OR	chr8	88326966	C	G	HET	intron_variant	MMP16	transcript	NM_005941.4	protein_coding	c.132+109G>C	.	.	.	.	.
HCC827OR	chr8	88326967	G	C	HET	intron_variant	MMP16	transcript	NM_005941.4	protein_coding	c.132+108C>G	.	.	.	.	.
HCC827OR	chr8	88326968	T	A	HET	intron_variant	MMP16	transcript	NM_005941.4	protein_coding	c.132+107A>T	.	.	.	.	.
HCC827OR	chr8	90646004	C	A	HOM	upstream_gene_variant	TMEM64	transcript	NM_001008495.3	protein_coding	c.-99G>T	.	.	.	.	.
HCC827OR	chr8	91960133	T	C	HOM	3_prime_UTR_variant	RUNX1T1	transcript	NM_001198679.1	protein_coding	c.*109A>G	.	.	.	.	.
HCC827OR	chr8	94194395	T	C	HOM	intron_variant	CDH17	transcript	NM_001144663.1	protein_coding	c.51+240A>G	.	.	.	.	.
HCC827OR	chr8	94260565	C	T	HET	intron_variant	GEM	transcript	NM_005261.3	protein_coding	c.-9-53G>A	.	.	.	.	.
HCC827OR	chr8	96231446	G	A	HET	missense_variant	UQCRB	transcript	NM_001254752.1	protein_coding	c.328C>T	p.Pro110Ser	.	.	.	.
HCC827OR	chr8	98140992	TA	T	HOM	intron_variant	POP1	transcript	NM_001145860.1	protein_coding	c.1594+110delA	.	.	.	.	.
HCC827OR	chr8	104094539	A	G	HOM	intron_variant	RIMS2	transcript	NM_001100117.2	protein_coding	c.3334+79924A>G	.	.	.	.	.
HCC827OR	chr8	104251859	C	CA	HET	3_prime_UTR_variant	RIMS2	transcript	NM_001100117.2	protein_coding	c.*56dupA	.	.	.	.	.
HCC827OR	chr8	104588967	CCGA	C	HOM	5_prime_UTR_variant	LRP12	transcript	NM_013437.4	protein_coding	c.-73_-71delTCG	.	.	.	.	.
HCC827OR	chr8	107303371	CA	C	HET	splice_region_variant&intron_variant	ANGPT1	transcript	NM_001146.4	protein_coding	c.809-5delT	.	.	.	.	.
HCC827OR	chr8	109400006	C	T	HET	intron_variant	PKHD1L1	transcript	NM_177531.4	protein_coding	c.1013-70C>T	.	.	.	.	.
HCC827OR	chr8	109508069	G	T	HET	intron_variant	PKHD1L1	transcript	NM_177531.4	protein_coding	c.11228-28G>T	.	.	.	.	.
HCC827OR	chr8	109607808	T	TCACACACA	HOM	intron_variant	SYBU	transcript	NM_001099744.1	protein_coding	c.427+11026_427+11033dupTGTGTGTG	.	.	.	.	.
HCC827OR	chr8	113278794	TA	T	HET	intron_variant	CSMD3	transcript	NM_198123.1	protein_coding	c.402-91delT	.	.	.	.	.
HCC827OR	chr8	117799554	A	T	HET	3_prime_UTR_variant	EXT1	transcript	NM_000127.2	protein_coding	c.*158T>A	.	.	.	.	.
HCC827OR	chr8	120445374	A	G	HOM	5_prime_UTR_variant	MRPL13	transcript	NM_014078.5	protein_coding	c.-280T>C	.	.	.	.	.
HCC827OR	chr8	123144926	AT	A	HET	intron_variant	TBC1D31	transcript	NM_145647.3	protein_coding	c.2974+86delT	.	.	.	.	.
HCC827OR	chr8	123429906	CA	C	HET	intron_variant	WDYHV1	transcript	NM_018024.2	protein_coding	c.184-64delA	.	.	.	.	.
HCC827OR	chr8	130128139	ATT	A	HET	intron_variant	ASAP1	transcript	NM_018482.3	protein_coding	c.1218-51_1218-50delAA	.	.	.	.	.
HCC827OR	chr8	132172397	TACAC	T	HET	intron_variant	KCNQ3	transcript	NM_004519.3	protein_coding	c.1140+197_1140+200delGTGT	.	.	.	.	.
HCC827OR	chr8	132172397	TACAC	TAC	HET	intron_variant	KCNQ3	transcript	NM_004519.3	protein_coding	c.1140+197_1140+198delGT	.	.	.	.	.
HCC827OR	chr8	133296694	GACACAC	G	HOM	intron_variant	NDRG1	transcript	NM_001135242.1	protein_coding	c.-19+37_-19+42delGTGTGT	.	.	.	.	.
HCC827OR	chr8	138676454	A	AAAGG	HOM	intron_variant	COL22A1	transcript	NM_152888.2	protein_coding	c.3150+100_3150+103dupCCTT	.	.	.	.	.
HCC827OR	chr8	141478577	G	T	HET	intron_variant	MROH5	transcript	NM_207414.2	protein_coding	c.1242+42C>A	.	.	.	.	.
HCC827OR	chr8	142913562	CAAA	C	HOM	intron_variant	CYP11B2	transcript	NM_000498.3	protein_coding	c.955-114_955-112delTTT	.	.	.	.	.
HCC827OR	chr8	142913566	A	ACG	HOM	intron_variant	CYP11B2	transcript	NM_000498.3	protein_coding	c.955-116_955-115insCG	.	.	.	.	.
HCC827OR	chr8	143082648	G	C	HET	intergenic_region	C8orf31-LY6H	intergenic_region	C8orf31-LY6H	.	n.143082648G>C	.	.	.	.	.
HCC827OR	chr8	143567206	C	A	HOM	3_prime_UTR_variant	MROH6	transcript	NM_001100878.1	protein_coding	c.*33G>T	.	.	.	.	.
HCC827OR	chr8	143578343	C	CCCGA	HOM	5_prime_UTR_variant	NAPRT	transcript	NM_145201.5	protein_coding	c.-26_-25insTCGG	.	.	.	.	.
HCC827OR	chr8	143839312	A	ACCGGAG	HOM	splice_donor_variant&intron_variant	NRBP2	transcript	NM_178564.3	protein_coding	c.576_580+1dupCTCCGG	.	.	.	.	.
HCC827OR	chr8	144096765	CAGTGGGCATGTGGAATACTTCTCCA	C	HOM	downstream_gene_variant	SHARPIN	transcript	NM_030974.3	protein_coding	c.*2088_*2112delTGGAGAAGTATTCCACATGCCCACT	.	.	.	.	.
HCC827OR	chr8	144113510	A	C	HET	missense_variant	WDR97	transcript	NM_001316309.1	protein_coding	c.3176A>C	p.Asn1059Thr	.	.	.	.
HCC827OR	chr8	144254922	C	T	HOM	missense_variant	MROH1	transcript	NM_032450.2	protein_coding	c.3538C>T	p.Arg1180Trp	.	.	.	.
HCC827OR	chr8	144260823	C	T	HOM	synonymous_variant	MROH1	transcript	NM_032450.2	protein_coding	c.4527C>T	p.Thr1509Thr	.	.	.	.
HCC827OR	chr8	144262803	GCC	G	HOM	upstream_gene_variant	MIR7112	transcript	NR_107057.1	pseudogene	n.-68_-67delGG	.	.	.	.	.
HCC827OR	chr8	144263177	G	A	HOM	upstream_gene_variant	MIR7112	transcript	NR_107057.1	pseudogene	n.-440C>T	.	.	.	.	.
HCC827OR	chr8	144276329	C	T	HOM	intron_variant	BOP1	transcript	NM_015201.4	protein_coding	c.310-25G>A	.	.	.	.	.
HCC827OR	chr8	144313628	CCCGCCGCCCCGCCTCCCCGCCCCGCCTCCCCGCCGCGCCGCCCCGCCTCCCCGCCCCGCCTCCCCGCCTCCCCGCG	C	HOM	downstream_gene_variant	DGAT1	transcript	NM_012079.5	protein_coding	c.*2850_*2925delCGCGGGGAGGCGGGGAGGCGGGGCGGGGAGGCGGGGCGGCGCGGCGGGGAGGCGGGGCGGGGAGGCGGGGCGGCGG	.	.	.	.	.
HCC827OR	chr8	144313795	C	T	HOM	downstream_gene_variant	DGAT1	transcript	NM_012079.5	protein_coding	c.*2759G>A	.	.	.	.	.
HCC827OR	chr8	144355665	C	T	HOM	missense_variant	FBXL6	transcript	NM_012162.3	protein_coding	c.1486G>A	p.Gly496Ser	.	.	.	.
HCC827OR	chr8	144356289	G	GGCCGCT	HOM	upstream_gene_variant	TMEM249	transcript	NM_001252402.2	protein_coding	c.-1523_-1522insAGCGGC	.	.	.	.	.
HCC827OR	chr8	144356291	A	ACC	HOM	splice_region_variant&intron_variant	FBXL6	transcript	NM_012162.3	protein_coding	c.1225+8_1225+9insGG	.	.	.	.	.
HCC827OR	chr8	144356294	G	GGCACGGCACAAGGGCCCCCACACCTCACGTGCCTGGCCACAACCCAGAACAA	HOM	splice_region_variant&intron_variant	FBXL6	transcript	NM_012162.3	protein_coding	c.1225+5_1225+6insTTGTTCTGGGTTGTGGCCAGGCACGTGAGGTGTGGGGGCCCTTGTGCCGTGC	.	.	.	.	.
HCC827OR	chr8	144360538	A	G	HOM	upstream_gene_variant	FBXL6	transcript	NM_012162.3	protein_coding	c.-2091T>C	.	.	.	.	.
HCC827OR	chr8	144398268	A	G	HET	upstream_gene_variant	MIR939	transcript	NR_030635.1	pseudogene	n.-4038T>C	.	.	.	.	.
HCC827OR	chr8	144398287	AC	A	HET	upstream_gene_variant	MIR939	transcript	NR_030635.1	pseudogene	n.-4058delG	.	.	.	.	.
HCC827OR	chr8	144400134	G	GCC	HOM	downstream_gene_variant	MIR6849	transcript	NR_106908.1	pseudogene	n.*142_*143insGG	.	.	.	.	.
HCC827OR	chr8	144400135	G	C	HOM	downstream_gene_variant	MIR6849	transcript	NR_106908.1	pseudogene	n.*142C>G	.	.	.	.	.
HCC827OR	chr8	144408988	C	G	HOM	downstream_gene_variant	SLC39A4	transcript	NM_130849.3	protein_coding	c.*3550G>C	.	.	.	.	.
HCC827OR	chr8	144413722	T	C	HOM	upstream_gene_variant	CPSF1	transcript	NM_013291.2	protein_coding	c.-4564A>G	.	.	.	.	.
HCC827OR	chr8	144414202	C	T	HOM	upstream_gene_variant	CPSF1	transcript	NM_013291.2	protein_coding	c.-5044G>A	.	.	.	.	.
HCC827OR	chr8	144414297	C	G	HOM	missense_variant	SLC39A4	transcript	NM_130849.3	protein_coding	c.1114G>C	p.Val372Leu	.	.	.	.
HCC827OR	chr8	144415811	A	G	HOM	missense_variant&splice_region_variant	SLC39A4	transcript	NM_130849.3	protein_coding	c.473T>C	p.Met158Thr	.	.	.	.
HCC827OR	chr8	144424239	A	G	HOM	synonymous_variant	VPS28	transcript	NM_183057.2	protein_coding	c.432T>C	p.Arg144Arg	.	.	.	.
HCC827OR	chr8	144425132	A	G	HOM	downstream_gene_variant	TONSL	transcript	NM_013432.4	protein_coding	c.*4011T>C	.	.	.	.	.
HCC827OR	chr8	144828704	GTTATTTAAC	G	HOM	intron_variant	ZNF7	transcript	NM_001282795.1	protein_coding	c.-45-337_-45-329delTATTTAACT	.	.	.	.	.
HCC827OR	chr9	161467	CAA	C	HOM	intron_variant	CBWD1	transcript	NM_018491.3	protein_coding	c.528+963_528+964delTT	.	.	.	.	.
HCC827OR	chr9	3266332	T	TA	HOM	downstream_gene_variant	RFX3	transcript	NM_001282117.1	protein_coding	c.*4630dupT	.	.	.	.	.
HCC827OR	chr9	4703356	GAA	G	HET	intron_variant	CDC37L1	transcript	NM_017913.3	protein_coding	c.912+1343_912+1344delAA	.	.	.	.	.
HCC827OR	chr9	6874931	TA	T	HET	intron_variant	KDM4C	transcript	NM_015061.3	protein_coding	c.630-5063delA	.	.	.	.	.
HCC827OR	chr9	12775527	C	T	HOM	5_prime_UTR_variant	LURAP1L	transcript	NM_203403.1	protein_coding	c.-189C>T	.	.	.	.	.
HCC827OR	chr9	15214315	A	AGTGT	HOM	intron_variant	TTC39B	transcript	NM_152574.2	protein_coding	c.372-70_372-67dupACAC	.	.	.	.	.
HCC827OR	chr9	17494876	CTT	C	HET	intron_variant	CNTLN	transcript	NM_017738.3	protein_coding	c.4120-7654_4120-7653delTT	.	.	.	.	.
HCC827OR	chr9	19395662	TCTCCTTC	T	HOM	intergenic_region	RPS6-ACER2	intergenic_region	RPS6-ACER2	.	n.19395663_19395669delCTCCTTC	.	.	.	.	.
HCC827OR	chr9	19573485	A	AACACACAC	HOM	intron_variant	SLC24A2	transcript	NM_020344.3	protein_coding	c.1229-24_1229-17dupGTGTGTGT	.	.	.	.	.
HCC827OR	chr9	20622065	C	CGG	HOM	upstream_gene_variant	MLLT3	transcript	NM_001286691.1	protein_coding	c.-292_-291dupCC	.	.	.	.	.
HCC827OR	chr9	20913145	TACAC	T	HOM	intron_variant	FOCAD	transcript	NM_017794.4	protein_coding	c.2807+232_2807+235delACAC	.	.	.	.	.
HCC827OR	chr9	22452046	T	G	HET	3_prime_UTR_variant	DMRTA1	transcript	NM_022160.2	protein_coding	c.*135T>G	.	.	.	.	.
HCC827OR	chr9	27180104	C	T	HOM	sequence_feature	TEK	domain:EGF-like_3	NM_000459.4	protein_coding	c.902-136C>T	.	.	.	.	.
HCC827OR	chr9	28148953	A	G	HET	intron_variant	LINGO2	transcript	NM_001258282.1	protein_coding	c.-36+146255T>C	.	.	.	.	.
HCC827OR	chr9	32973711	CAA	C	HET	intron_variant	APTX	transcript	NM_001195248.1	protein_coding	c.917-61_917-60delTT	.	.	.	.	.
HCC827OR	chr9	32973711	CAA	CA	HET	intron_variant	APTX	transcript	NM_001195248.1	protein_coding	c.917-61delT	.	.	.	.	.
HCC827OR	chr9	33104822	CT	C	HET	intergenic_region	SMU1-B4GALT1	intergenic_region	SMU1-B4GALT1	.	n.33104823delT	.	.	.	.	.
HCC827OR	chr9	33794892	T	A	HET	upstream_gene_variant	PRSS3	transcript	NM_002771.3	protein_coding	c.-682T>A	.	.	.	.	.
HCC827OR	chr9	33794896	T	C	HET	upstream_gene_variant	PRSS3	transcript	NM_002771.3	protein_coding	c.-678T>C	.	.	.	.	.
HCC827OR	chr9	33794925	CTT	C	HET	upstream_gene_variant	PRSS3	transcript	NM_002771.3	protein_coding	c.-648_-647delTT	.	.	.	.	.
HCC827OR	chr9	33794929	T	C	HET	upstream_gene_variant	PRSS3	transcript	NM_002771.3	protein_coding	c.-645T>C	.	.	.	.	.
HCC827OR	chr9	33794977	A	G	HET	upstream_gene_variant	PRSS3	transcript	NM_002771.3	protein_coding	c.-597A>G	.	.	.	.	.
HCC827OR	chr9	33794983	A	G	HET	upstream_gene_variant	PRSS3	transcript	NM_002771.3	protein_coding	c.-591A>G	.	.	.	.	.
HCC827OR	chr9	33795339	T	G	HET	upstream_gene_variant	PRSS3	transcript	NM_002771.3	protein_coding	c.-235T>G	.	.	.	.	.
HCC827OR	chr9	33795344	A	G	HET	upstream_gene_variant	PRSS3	transcript	NM_002771.3	protein_coding	c.-230A>G	.	.	.	.	.
HCC827OR	chr9	33795345	G	C	HET	upstream_gene_variant	PRSS3	transcript	NM_002771.3	protein_coding	c.-229G>C	.	.	.	.	.
HCC827OR	chr9	33795643	C	A	HET	intron_variant	PRSS3	transcript	NM_007343.3	protein_coding	c.212-1000C>A	.	.	.	.	.
HCC827OR	chr9	33795646	A	AC	HET	intron_variant	PRSS3	transcript	NM_007343.3	protein_coding	c.212-992dupC	.	.	.	.	.
HCC827OR	chr9	33795652	T	G	HET	intron_variant	PRSS3	transcript	NM_007343.3	protein_coding	c.212-991T>G	.	.	.	.	.
HCC827OR	chr9	33795655	C	A	HET	intron_variant	PRSS3	transcript	NM_007343.3	protein_coding	c.212-988C>A	.	.	.	.	.
HCC827OR	chr9	33795666	C	T	HET	intron_variant	PRSS3	transcript	NM_007343.3	protein_coding	c.212-977C>T	.	.	.	.	.
HCC827OR	chr9	33795677	A	G	HET	intron_variant	PRSS3	transcript	NM_007343.3	protein_coding	c.212-966A>G	.	.	.	.	.
HCC827OR	chr9	33795706	G	T	HET	intron_variant	PRSS3	transcript	NM_007343.3	protein_coding	c.212-937G>T	.	.	.	.	.
HCC827OR	chr9	33795719	A	G	HET	intron_variant	PRSS3	transcript	NM_007343.3	protein_coding	c.212-924A>G	.	.	.	.	.
HCC827OR	chr9	33795733	A	G	HET	intron_variant	PRSS3	transcript	NM_007343.3	protein_coding	c.212-910A>G	.	.	.	.	.
HCC827OR	chr9	33795737	A	C	HET	intron_variant	PRSS3	transcript	NM_007343.3	protein_coding	c.212-906A>C	.	.	.	.	.
HCC827OR	chr9	33795749	T	C	HET	intron_variant	PRSS3	transcript	NM_007343.3	protein_coding	c.212-894T>C	.	.	.	.	.
HCC827OR	chr9	33795762	C	G	HET	intron_variant	PRSS3	transcript	NM_007343.3	protein_coding	c.212-881C>G	.	.	.	.	.
HCC827OR	chr9	33796662	T	C	HET	synonymous_variant	PRSS3	transcript	NM_007343.3	protein_coding	c.231T>C	p.Asp77Asp	.	.	.	.
HCC827OR	chr9	33796804	TAAGTG	T	HET	splice_region_variant&intron_variant	PRSS3	transcript	NM_007343.3	protein_coding	c.371+3_371+7delAAGTG	.	.	.	.	.
HCC827OR	chr9	33797859	C	T	HET	synonymous_variant	PRSS3	transcript	NM_007343.3	protein_coding	c.402C>T	p.Asn134Asn	.	.	.	.
HCC827OR	chr9	33798039	T	C	HET	synonymous_variant	PRSS3	transcript	NM_007343.3	protein_coding	c.582T>C	p.Thr194Thr	.	.	.	.
HCC827OR	chr9	33798048	C	T	HET	synonymous_variant	PRSS3	transcript	NM_007343.3	protein_coding	c.591C>T	p.Leu197Leu	.	.	.	.
HCC827OR	chr9	33798066	C	T	HET	synonymous_variant	PRSS3	transcript	NM_007343.3	protein_coding	c.609C>T	p.Asn203Asn	.	.	.	.
HCC827OR	chr9	33798069	T	C	HET	synonymous_variant	PRSS3	transcript	NM_007343.3	protein_coding	c.612T>C	p.Thr204Thr	.	.	.	.
HCC827OR	chr9	33798075	C	T	HET	synonymous_variant	PRSS3	transcript	NM_007343.3	protein_coding	c.618C>T	p.Ser206Ser	.	.	.	.
HCC827OR	chr9	33798077	T	C	HET	missense_variant	PRSS3	transcript	NM_007343.3	protein_coding	c.620T>C	p.Phe207Ser	.	.	.	.
HCC827OR	chr9	33798078	T	A	HET	missense_variant	PRSS3	transcript	NM_007343.3	protein_coding	c.621T>A	p.Phe207Leu	.	.	.	.
HCC827OR	chr9	33798091	G	C	HET	intron_variant	PRSS3	transcript	NM_007343.3	protein_coding	c.625+9G>C	.	.	.	.	.
HCC827OR	chr9	33798114	C	T	HET	intron_variant	PRSS3	transcript	NM_007343.3	protein_coding	c.625+32C>T	.	.	.	.	.
HCC827OR	chr9	33798332	G	A	HET	intron_variant	PRSS3	transcript	NM_007343.3	protein_coding	c.626-154G>A	.	.	.	.	.
HCC827OR	chr9	33798349	G	T	HET	intron_variant	PRSS3	transcript	NM_007343.3	protein_coding	c.626-137G>T	.	.	.	.	.
HCC827OR	chr9	33798365	TAC	T	HET	intron_variant	PRSS3	transcript	NM_007343.3	protein_coding	c.626-120_626-119delAC	.	.	.	.	.
HCC827OR	chr9	33798918	C	T	HET	intron_variant	PRSS3	transcript	NM_007343.3	protein_coding	c.763-110C>T	.	.	.	.	.
HCC827OR	chr9	33799012	C	T	HET	intron_variant	PRSS3	transcript	NM_007343.3	protein_coding	c.763-16C>T	.	.	.	.	.
HCC827OR	chr9	33938795	CAAA	C	HET	upstream_gene_variant	SNORD121B	transcript	NR_102370.1	pseudogene	n.-4423_-4421delTTT	.	.	.	.	.
HCC827OR	chr9	33938795	CAAA	CA	HET	upstream_gene_variant	SNORD121B	transcript	NR_102370.1	pseudogene	n.-4423_-4422delTT	.	.	.	.	.
HCC827OR	chr9	34650282	C	CAAAAAA	HOM	upstream_gene_variant	IL11RA	transcript	NM_001142784.2	protein_coding	c.-4936_-4935insAAAAAA	.	.	.	.	.
HCC827OR	chr9	34833859	G	C	HOM	non_coding_transcript_exon_variant	FAM205BP	transcript	NR_024481.1	pseudogene	n.2538C>G	.	.	.	.	.
HCC827OR	chr9	35556418	GCCATTT	G	HOM	conservative_inframe_deletion	RUSC2	transcript	NM_001135999.1	protein_coding	c.2959_2964delTCCATT	p.Ser987_Ile988del	.	.	.	.
HCC827OR	chr9	35906607	ACCG	A	HOM	disruptive_inframe_deletion	HRCT1	transcript	NM_001039792.1	protein_coding	c.323_325delGCC	p.Arg108del	.	.	.	.
HCC827OR	chr9	35906617	T	C	HOM	synonymous_variant	HRCT1	transcript	NM_001039792.1	protein_coding	c.330T>C	p.His110His	.	.	.	.
HCC827OR	chr9	35906622	G	A	HOM	missense_variant	HRCT1	transcript	NM_001039792.1	protein_coding	c.335G>A	p.Arg112His	.	.	.	.
HCC827OR	chr9	36823510	C	A	HET	downstream_gene_variant	MIR4475	transcript	NR_039686.1	pseudogene	n.*29G>T	.	.	.	.	.
HCC827OR	chr9	36882267	TACACAC	T	HOM	intron_variant	PAX5	transcript	NM_016734.2	protein_coding	c.911-168_911-163delGTGTGT	.	.	.	.	.
HCC827OR	chr9	38414033	T	TCA	HET	intron_variant	IGFBPL1	transcript	NM_001007563.2	protein_coding	c.570+59_570+60dupTG	.	.	.	.	.
HCC827OR	chr9	39073749	CT	C	HET	3_prime_UTR_variant	CNTNAP3	transcript	NM_033655.3	protein_coding	c.*140delA	.	.	.	.	.
HCC827OR	chr9	39078329	G	A	HET	intron_variant	CNTNAP3	transcript	NM_033655.3	protein_coding	c.3745+56C>T	.	.	.	.	.
HCC827OR	chr9	39078480	ATGTT	A	HET	intron_variant	CNTNAP3	transcript	NM_033655.3	protein_coding	c.3674-28_3674-25delAACA	.	.	.	.	.
HCC827OR	chr9	39078499	A	T	HET	intron_variant	CNTNAP3	transcript	NM_033655.3	protein_coding	c.3674-43T>A	.	.	.	.	.
HCC827OR	chr9	39078723	G	A	HET	missense_variant	CNTNAP3	transcript	NM_033655.3	protein_coding	c.3640C>T	p.Arg1214Trp	.	.	.	.
HCC827OR	chr9	39078724	C	A	HET	synonymous_variant	CNTNAP3	transcript	NM_033655.3	protein_coding	c.3639G>T	p.Ala1213Ala	.	.	.	.
HCC827OR	chr9	39078736	G	A	HET	synonymous_variant	CNTNAP3	transcript	NM_033655.3	protein_coding	c.3627C>T	p.Ser1209Ser	.	.	.	.
HCC827OR	chr9	39078846	A	G	HET	missense_variant	CNTNAP3	transcript	NM_033655.3	protein_coding	c.3517T>C	p.Phe1173Leu	.	.	.	.
HCC827OR	chr9	39447273	C	A	HOM	non_coding_transcript_exon_variant	ZNF658B	transcript	NR_003528.3	pseudogene	n.570G>T	.	.	.	.	.
HCC827OR	chr9	41009836	G	A	HET	intron_variant	LOC102725126	transcript	NR_136306.1	pseudogene	n.707+830G>A	.	.	.	.	.
HCC827OR	chr9	41009910	T	C	HET	intron_variant	LOC102725126	transcript	NR_136306.1	pseudogene	n.707+904T>C	.	.	.	.	.
HCC827OR	chr9	41039941	T	A	HET	intron_variant	PGM5P2	transcript	NR_002836.2	pseudogene	n.1066-176A>T	.	.	.	.	.
HCC827OR	chr9	41040359	C	T	HET	splice_donor_variant&intron_variant	PGM5P2	transcript	NR_002836.2	pseudogene	n.1065+1G>A	.	.	.	.	.
HCC827OR	chr9	41047480	C	G	HET	intron_variant	PGM5P2	transcript	NR_002836.2	pseudogene	n.748+63G>C	.	.	.	.	.
HCC827OR	chr9	41047537	T	C	HET	splice_region_variant&intron_variant	PGM5P2	transcript	NR_002836.2	pseudogene	n.748+6A>G	.	.	.	.	.
HCC827OR	chr9	41215844	T	TTA	HET	intergenic_region	CBWD5-MIR4477A	intergenic_region	CBWD5-MIR4477A.2	.	n.41215844_41215845insTA	.	.	.	.	.
HCC827OR	chr9	41215909	A	AT	HET	intergenic_region	CBWD5-MIR4477A	intergenic_region	CBWD5-MIR4477A.2	.	n.41215909_41215910insT	.	.	.	.	.
HCC827OR	chr9	41479968	A	G	HOM	intergenic_region	MIR4477A-FAM27E2	intergenic_region	MIR4477A.2-FAM27E2	.	n.41479968A>G	.	.	.	.	.
HCC827OR	chr9	41644642	CG	C	HET	upstream_gene_variant	FAM27E2	transcript	NR_103714.2	pseudogene	n.-3031delG	.	.	.	.	.
HCC827OR	chr9	41648256	C	T	HET	non_coding_transcript_exon_variant	FAM27E2	transcript	NR_103714.2	pseudogene	n.583C>T	.	.	.	.	.
HCC827OR	chr9	41648373	C	G	HET	non_coding_transcript_exon_variant	FAM27E2	transcript	NR_103714.2	pseudogene	n.700C>G	.	.	.	.	.
HCC827OR	chr9	41648390	A	G	HET	non_coding_transcript_exon_variant	FAM27E2	transcript	NR_103714.2	pseudogene	n.717A>G	.	.	.	.	.
HCC827OR	chr9	41652064	G	A	HET	downstream_gene_variant	FAM27E2	transcript	NR_103714.2	pseudogene	n.*2624G>A	.	.	.	.	.
HCC827OR	chr9	41652098	C	T	HET	downstream_gene_variant	FAM27E2	transcript	NR_103714.2	pseudogene	n.*2658C>T	.	.	.	.	.
HCC827OR	chr9	41652159	A	G	HET	downstream_gene_variant	FAM27E2	transcript	NR_103714.2	pseudogene	n.*2719A>G	.	.	.	.	.
HCC827OR	chr9	41938485	A	G	HET	intron_variant	CNTNAP3B	transcript	NM_001201380.2	protein_coding	c.2081-85T>C	.	.	.	.	.
HCC827OR	chr9	41953308	A	C	HET	missense_variant	CNTNAP3B	transcript	NM_001201380.2	protein_coding	c.1955T>G	p.Leu652Arg	.	.	.	.
HCC827OR	chr9	42891087	G	GTT	HOM	intergenic_region	XLOC_007697-SPATA31A7	intergenic_region	XLOC_007697-SPATA31A7	.	n.42891087_42891088insTT	.	.	.	.	.
HCC827OR	chr9	42891099	G	GT	HOM	intergenic_region	XLOC_007697-SPATA31A7	intergenic_region	XLOC_007697-SPATA31A7	.	n.42891099_42891100insT	.	.	.	.	.
HCC827OR	chr9	42894462	AAG	A	HOM	intergenic_region	XLOC_007697-SPATA31A7	intergenic_region	XLOC_007697-SPATA31A7	.	n.42894463_42894464delAG	.	.	.	.	.
HCC827OR	chr9	42903476	A	AT	HET	intergenic_region	XLOC_007697-SPATA31A7	intergenic_region	XLOC_007697-SPATA31A7	.	n.42903476_42903477insT	.	.	.	.	.
HCC827OR	chr9	42903513	A	G	HET	intergenic_region	XLOC_007697-SPATA31A7	intergenic_region	XLOC_007697-SPATA31A7	.	n.42903513A>G	.	.	.	.	.
HCC827OR	chr9	42903523	C	T	HET	intergenic_region	XLOC_007697-SPATA31A7	intergenic_region	XLOC_007697-SPATA31A7	.	n.42903523C>T	.	.	.	.	.
HCC827OR	chr9	42903528	A	G	HET	intergenic_region	XLOC_007697-SPATA31A7	intergenic_region	XLOC_007697-SPATA31A7	.	n.42903528A>G	.	.	.	.	.
HCC827OR	chr9	42903549	G	A	HET	intergenic_region	XLOC_007697-SPATA31A7	intergenic_region	XLOC_007697-SPATA31A7	.	n.42903549G>A	.	.	.	.	.
HCC827OR	chr9	42903554	T	C	HET	intergenic_region	XLOC_007697-SPATA31A7	intergenic_region	XLOC_007697-SPATA31A7	.	n.42903554T>C	.	.	.	.	.
HCC827OR	chr9	42903559	T	G	HET	intergenic_region	XLOC_007697-SPATA31A7	intergenic_region	XLOC_007697-SPATA31A7	.	n.42903559T>G	.	.	.	.	.
[truncated: 7,139 more rows]
