# Supplementary material for: MET Dependence Oversteps EGFR Dependence via Balancing Dimerization of the Receptor Tyrosine Kinases in Osimertinib‐Resistant MET‐Amplified, EGFR‐Mutated Non‐Small Cell Lung Cancer
Source: Thorac Cancer. 2026 Jun 30;17(13):e70334. doi: 10.1111/1759-7714.70334 (PMC13319413; doi:10.1111/1759-7714.70334)
Supplement: Supplementary file 7 — Table S3: (A) Copy number variations in HCC827Pa and HCC827OR cells. (B) Copy number comparison between HCC827Pa and HCC827OR cells. copy. number: CNV call. 1 = deletion, 2 = normal, 3 and more = amplification. [file TCA-17-e70334-s007.xlsx]

## Sheet: Table S3A
Supplementary Table S3A. Copy number variations in HCC827Pa and HCC827OR cells.
Sample	chromosome	start	end	log2	cn	depth	probes	weight	gene
HCC827Pa	chr1	12,080	728,872	-1.44524	0	45.8611	90	38.2209	DDX11L1,WASH7P,WASH7P,MIR6859-1,MIR6859-2,MIR6859-3,MIR6859-4,MIR1302-2,MIR1302-9,MIR1302-10,MIR1302-11,FAM138A,FAM138F,FAM138C,OR4F5,LOC729737,LOC102725121,MIR6859-1,MIR6859-2,MIR6859-3,MIR6859-4,FAM138D,OR4F16,OR4F3,OR4F29,LOC100132287,LOC100132062,OR4F3,OR4F16,OR4F29,LOC100133331
HCC827Pa	chr1	728,872	16,483,429	-0.394995	1	63.6863	2,868	1178.33	LOC100133331,FAM87B,LINC00115,LINC01128,FAM41C,SAMD11,SAMD11,NOC2L,NOC2L,KLHL17,PLEKHN1,PERM1,HES4,ISG15,AGRN,RNF223,C1orf159,LINC01342,MIR200B,MIR200A,MIR429,TTLL10,TNFRSF18,TNFRSF4,SDF4,C1QTNF12,UBE2J2,SCNN1D,ACAP3,ACAP3,MIR6726,PUSL1,PUSL1,INTS11,INTS11,INTS11,MIR6727,CPTP,TAS1R3,DVL1,DVL1,MIR6808,MXRA8,AURKAIP1,CCNL2,MRPL20-AS1,MRPL20,ANKRD65,VWA1,ATAD3C,ATAD3B,ATAD3A,TMEM240,SSU72,MIB2,MMP23…
HCC827Pa	chr1	16,535,872	16,761,126	1.51664	6	277.834	74	27.7011	NBPF1,CROCCP2,MST1P2,ESPNP,MST1L
HCC827Pa	chr1	16,764,404	40,067,799	-0.430421	1	59.13	4,087	1674.99	MST1L,CROCC,MFAP2,ATP13A2,SDHB,PADI2,PADI1,PADI3,PADI3,MIR3972,PADI4,PADI6,RCC2,ARHGEF10L,ACTL8,IGSF21,KLHDC7A,PAX7,TAS1R2,ALDH4A1,ALDH4A1,MIR4695,IFFO2,UBR4,EMC1-AS1,EMC1,EMC1,MRTO4,AKR7L,AKR7A3,AKR7A2,SLC66A1,CAPZB,LOC105378614,MICOS10,MICOS10-NBL1,MICOS10,MICOS10-NBL1,MICOS10,MICOS10-NBL1,RPS14P3,MICOS10-NBL1,NBL1,HTR6,TMCO4,RNF186,OTUD3,PLA2G2E,PLA2G2A,PLA2G5,PLA2G2D,PLA2G2F,PLA2G2C,UBXN10,VW…
HCC827Pa	chr1	40,069,739	42,653,633	0.477785	3	95.6907	335	137.903	CAP1,PPT1,RLF,TMCO2,ZMPSTE24,COL9A2,SMAP2,ZFP69B,ZFP69,EXO5,ZNF684,RIMS3,NFYC-AS1,NFYC,NFYC,NFYC,MIR30E,NFYC,MIR30C1,KCNQ4,CTPS1,SLFNL1-AS1,SLFNL1,SLFNL1-AS1,SCMH1,SCMH1,FOXO6,EDN2,HIVEP3,GUCA2B,GUCA2A,FOXJ3,RIMKLA,ZMYND12,CCDC30,PPCS,CCDC30
HCC827Pa	chr1	42,653,823	47,305,047	0.724331	4	132.67	1,120	466.56	CCDC30,PPIH,YBX1,CLDN19,P3H1,C1orf50,TMEM269,SVBP,SVBP,ERMAP,ERMAP,ZNF691,SLC2A1,FAM183A,EBNA1BP2,EBNA1BP2,MIR6733,EBNA1BP2,CFAP57,CFAP57,TMEM125,C1orf210,TIE1,MPL,CDC20,ELOVL1,ELOVL1,MIR6734,MED8,SZT2,SZT2,SZT2-AS1,SZT2,SZT2-AS1,MIR6735,SZT2,HYI,PTPRF,KDM4A,KDM4A,KDM4A-AS1,ST3GAL3,ST3GAL3,MIR6079,ARTN,IPO13,DPH2,ATP6V0B,B4GALT2,CCDC24,SLC6A9,KLF17,DMAP1,ERI3,RNF220,RNF220,MIR5584,TMEM53,ARMH1,KI…
HCC827Pa	chr1	47,310,209	94,030,636	0.549337	3	83.5566	3,192	1267.11	STIL,CMPK1,FOXD2,TRABD2B,SLC5A9,SPATA6,AGBL4,AGBL4,BEND5,ELAVL4,DMRTA2,FAF1,CDKN2C,MIR4421,C1orf185,RNF11,TTC39A,TTC39A,TTC39A-AS1,EPS15,OSBPL9,NRDC,NRDC,MIR761,RAB3B,TXNDC12,TXNDC12,KTI12,TXNDC12,TXNDC12-AS1,BTF3L4,ZFYVE9,CC2D1B,ORC1,PRPF38A,TUT4,GPX7,SHISAL2A,COA7,ZYG11B,ZYG11A,ECHDC2,SCP2,PODN,SLC1A7,CPT2,CZIB,MAGOH,LOC100507564,LRP8,SLC25A3P1,DMRTB1,GLIS1,NDC1,YIPF1,DIO1,HSPB11,LRRC42,LDLRAD1…
HCC827Pa	chr1	94,030,994	120,030,075	0.205888	3	75.0372	2,275	920.161	ABCA4,ARHGAP29,ABCD3,F3,SLC44A3-AS1,MIR378G,SLC44A3,CNN3,LOC729970,ALG14,ALG14,LOC101928098,TLCD4,TLCD4-RWDD3,TLCD4,TLCD4-RWDD3,LOC101928118,TLCD4-RWDD3,LOC101928118,TLCD4-RWDD3,RWDD3,RWDD3,LINC02790,PTBP2,DPYD,DPYD,DPYD-AS1,MIR137HG,MIR137HG,MIR2682,MIR137HG,MIR137,SNX7,PLPPR5,PLPPR5,LOC100129620,PLPPR4,MIR548N,PALMD,MIR548N,FRRS1,FRRS1,AGL,SLC35A3,MFSD14A,SASS6,TRMT13,TRMT13,LRRC39,LRRC39,DBT,R…
HCC827Pa	chr1	120,068,785	121,568,946	-0.539438	1	54.0248	210	77.3253	NOTCH2,SEC22B,NBPF8,LOC100996724,NOTCH2NLR,NBPF26,PPIAL4A,LOC101929798,HIST2H3DP1,FCGR1B,HIST2H3DP1,FCGR1B,LOC100996318,HIST2H3DP1,LOC100996318,HIST2H3DP1,HIST2H3DP1,HIST2H2BA,FAM72B,SRGAP2C,SRGAP2C,SRGAP2-AS1,EMBP1
HCC827Pa	chr1	143,343,169	145,291,817	-0.141007	2	73.0357	107	35.8747	LOC644634,HIST2H2BB,FCGR1CP,HIST2H2BB,HIST2H2BB,HIST2H3PS2,HIST2H3PS2,FAM72C,FAM72C,SRGAP2D,SRGAP2D,LOC101060524,DRD5P2,LOC101927429,PPIAL4F,PPIAL4D,PPIAL4E,NBPF15,SRGAP2-AS1,SRGAP2-AS1,LOC101927429,SRGAP2-AS1,LOC101060524,DRD5P2,SRGAP2-AS1,SRGAP2B,SRGAP2B,SRGAP2B,FAM72D,FAM72D,FAM72C,LINC01145,LOC644634,LINC01145,PPIAL4F,PPIAL4E,PPIAL4D,NBPF20
HCC827Pa	chr1	145,292,469	145,393,227	-1.02514	1	34.013	157	55.0147	NBPF20
HCC827Pa	chr1	145,393,728	146,066,609	0.140756	2	80.7132	220	89.8496	NBPF20,NBPF25P,GPR89A,PDZK1,CD160,RNF115,POLR3C,NUDT17,NUDT17,PIAS3,PIAS3,PIAS3,MIR6736,ANKRD35,ITGA10,PEX11B,GNRHR2,GNRHR2,RBM8A,RBM8A,RBM8A,LIX1L-AS1,LIX1L-AS1,LIX1L,LIX1L,ANKRD34A,POLR3GL,TXNIP,HJV,NBPF10
HCC827Pa	chr1	146,067,370	146,125,635	-0.994497	1	35.6335	67	17.1614	NBPF10
HCC827Pa	chr1	146,126,163	149,489,036	-0.0407291	2	72.6536	513	190.341	NBPF10,NOTCH2NLA,NUDT4P2,NUDT4B,PPIAL4H,HYDIN2,NBPF12,LOC728989,PRKAB2,CHD1L,PDIA3P1,CHD1L,FMO5,CHD1L,BCL9,ACP6,GJA5,GJA8,GPR89B,PDZK1P1,PDE4DIPP1,NBPF11,MIR5087,MIR6077,PPIAL4G,NBPF14,NOTCH2NLB,SEC22B2P,SEC22B3P,PDE4DIP,PDE4DIP,LOC653513,NBPF9,LOC653513,SEC22B3P,SEC22B2P,NOTCH2NLC,NBPF19
HCC827Pa	chr1	149,489,036	149,551,836	-1.30519	0	29.4802	129	45.2897	NBPF19
HCC827Pa	chr1	149,552,173	149,794,016	-0.0263518	2	71.1749	19	6.62114	NBPF19,PPIAL4C,LOC644634,HIST2H2BF,FCGR1A,HIST2H2BF
HCC827Pa	chr1	149,812,005	149,887,664	1.35355	6	226.525	25	8.51084	HIST2H2BF,HIST2H3D,HIST2H4B,HIST2H4A,HIST2H3C,HIST2H3A,HIST2H2AA3,HIST2H2AA4,HIST2H2BC,HIST2H2BE,HIST2H2AC,HIST2H2AB
HCC827Pa	chr1	149,887,798	152,114,061	0.155713	2	83.5557	795	324.135	HIST2H2AB,BOLA1,SV2A,SF3B4,MTMR11,OTUD7B,VPS45,PLEKHO1,ANP32E,CA14,APH1A,C1orf54,CIART,MRPS21,PRPF3,RPRD2,TARS2,TARS2,MIR6878,ECM1,ADAMTSL4,ADAMTSL4,MIR4257,ADAMTSL4-AS1,MCL1,ENSA,GOLPH3L,HORMAD1,CTSS,CTSK,ARNT,SETDB1,CERS2,ANXA9,MINDY1,PRUNE1,BNIPL,C1orf56,CDC42SE1,MLLT11,GABPB2,SEMA6C,TNFAIP8L2,TNFAIP8L2-SCNM1,TNFAIP8L2-SCNM1,LYSMD1,TNFAIP8L2-SCNM1,SCNM1,TNFAIP8L2-SCNM1,SCNM1,TMOD4,TMOD4,VPS72,…
HCC827Pa	chr1	152,154,766	152,213,702	1.49337	6	199.109	11	4.47443	RPTN,HRNR
HCC827Pa	chr1	152,213,702	152,216,978	3.4539	22	1005.88	12	5.85434	HRNR
HCC827Pa	chr1	152,216,978	152,357,168	1.95508	8	335.413	87	33.9819	HRNR,FLG,FLG,FLG-AS1,FLG-AS1,FLG2
HCC827Pa	chr1	152,357,168	247,948,961	0.188739	2	79.5798	10,524	4279.49	FLG-AS1,FLG2,CRNN,LCE5A,CRCT1,LCE3E,LCE3D,LCE3C,LCE3B,LCE3A,LCE2D,LCE2C,LCE2B,LCE2A,LCE4A,C1orf68,KPRP,LCE1F,LCE1E,LCE1D,LCE1C,LCE1B,LCE1A,LCE6A,SMCP,IVL,SPRR4,SPRR1A,SPRR3,SPRR1B,SPRR2D,SPRR2A,SPRR2B,SPRR2E,SPRR2F,SPRR2C,SPRR2G,LELP1,PRR9,LOR,PGLYRP3,PGLYRP4,S100A9,S100A12,S100A8,S100A8,S100A7A,S100A7,S100A6,S100A5,S100A4,LOC101928034,S100A3,S100A2,S100A16,S100A14,S100A13,S100A13,S100A1,CHTOP,SN…
HCC827Pa	chr1	247,949,130	248,574,814	1.3202	5	184.232	108	42.8393	OR2L13,OR2L8,OR2L13,OR2AK2,OR2L13,OR2L1P,OR2L13,OR2L13,OR2L5,OR2L13,OR2L2,OR2L13,OR2L3,OR2M1P,OR2M5,OR2M2,OR2M3,OR2M4,OR2T33,OR2T12,OR2M7,OR14C36,OR2T4,OR2T6,OR2T1,OR2T7,OR2T2,OR2T3,OR2T5,OR2G6,OR2T5,OR2T29,OR2T34
HCC827Pa	chr1	248,592,652	248,937,047	0.144653	2	92.9697	63	28.3398	OR2T10,OR2T11,OR2T35,OR2T27,OR14I1,LYPD8,SH3BP5L,MIR3124,ZNF672,ZNF692,PGBD2
HCC827Pa	chr2	41,449	178,502,491	0.18736	2	73.1086	13,261	5298.71	FAM110C,SH3YL1,ACP1,ALKAL2,TMEM18,SNTG2,TPO,PXDN,MYT1L,EIPR1,TRAPPC12,ADI1,RNASEH1,RPS7,COLEC11,ALLC,DCDC2C,SOX11,SILC1,MIR7158,MIR7515HG,MIR7515,CMPK2,RSAD2,RNF144A,RNF144A,LOC101929452,LINC00298,LINC00299,ID2,KIDINS220,MBOAT2,ASAP2,ITGB1BP1,CPSF3,IAH1,ADAM17,YWHAQ,TAF1B,GRHL1,KLF11,CYS1,RRM2,C2orf48,C2orf48,MIR4261,HPCAL1,ODC1,ODC1,SNORA80B,ODC1-DT,NOL10,ATP6V1C2,ATP6V1C2,PDIA6,PDIA6,KCNF1,FLJ3…
HCC827Pa	chr2	178,503,670	178,636,347	0.695529	3	82.2229	297	140.525	PLEKHA3,TTN-AS1,TTN,TTN
HCC827Pa	chr2	178,636,382	178,694,680	-0.151098	2	41.5521	91	36.9605	TTN
HCC827Pa	chr2	178,694,795	178,799,961	0.570608	3	72.9512	174	81.8259	TTN,TTN,LOC101927055
HCC827Pa	chr2	178,800,338	185,789,001	0.164196	2	54.9381	308	121.074	TTN,CCDC141,SESTD1,ZNF385B,ZNF385B,MIR1258,CWC22,UBE2E3,LINC01934,MIR4437,ITGA4,ITGA4,CERKL,CERKL,NEUROD1,ITPRID2,PPP1R1C,PDE1A,DNAJC10,FRZB,NCKAP1,DUSP19,NUP35,MIR548AE1,ZNF804A,FSIP2-AS2,FSIP2-AS2,FSIP2,FSIP2,FSIP2,FSIP2-AS1
HCC827Pa	chr2	185,789,004	187,431,428	0.495914	3	56.6773	154	66.7044	FSIP2,FSIP2-AS1,FSIP2,ZC3H15,ITGAV,FAM171B,ZSWIM2,CALCRL
HCC827Pa	chr2	187,467,788	192,194,495	0.0779749	2	54.2843	418	163.665	TFPI,GULP1,MIR561,GULP1,DIRC1,COL3A1,COL3A1,MIR1245A,MIR1245B,COL3A1,MIR3606,COL5A2,COL5A2,MIR3129,WDR75,SLC40A1,ASDURF,ASNSD1,ASNSD1,ANKAR,ANKAR,OSGEPL1,OSGEPL1,ORMDL1,PMS1,MSTN,C2orf88,HIBCH,INPP1,MFSD6,NEMP2,NAB1,GLS,STAT1,LOC105373805,STAT4,STAT4,MYO1B,NABP1,CAVIN2,TMEFF2
HCC827Pa	chr2	195,680,029	242,175,633	0.132789	2	76.3669	5,212	2105.7	SLC39A10,DNAH7,STK17B,HECW2,CCDC150,CCDC150,LOC100130452,GTF3C3,C2orf66,PGAP1,ANKRD44,SF3B1,COQ10B,HSPD1,HSPE1,HSPE1-MOB4,HSPE1-MOB4,MOB4,RFTN2,MARS2,BOLL,PLCL1,SATB2,FTCDNL1,C2orf69,TYW5,TYW5,MAIP1,MAIP1,SPATS2L,KCTD18,SGO2,AOX1,BZW1,CLK1,PPIL3,NIF3L1,ORC2,FAM126B,NDUFB3,CFLAR,CFLAR,CFLAR-AS1,CASP10,CASP8,FLACC1,TRAK2,STRADB,C2CD6,TMEM237,MPP4,ALS2,CDK15,FZD7,KIAA2012,KIAA2012,KIAA2012-AS1,SUMO1…
HCC827Pa	chr3	197,667	48,961,622	-0.36913	1	55.5949	4,523	1855.73	CHL1,CHL1,CHL1-AS1,CNTN6,CNTN4,CNTN4,CNTN4-AS1,IL5RA,TRNT1,TRNT1,CRBN,CRBN,LRRN1,SETMAR,SUMF1,ITPR1,BHLHE40-AS1,BHLHE40-AS1,BHLHE40,BHLHE40,ARL8B,EDEM1,MIR4790,GRM7-AS3,GRM7,LMCD1-AS1,LMCD1,SSUH2,CAV3,OXTR,RAD18,SRGAP3,THUMPD3,THUMPD3-AS1,SETD5,LHFPL4,MTMR14,CPNE9,BRPF1,OGG1,OGG1,CAMK1,CAMK1,TADA3,TADA3,ARPC4,ARPC4-TTLL3,ARPC4,ARPC4-TTLL3,ARPC4-TTLL3,TTLL3,RPUSD3,CIDEC,JAGN1,IL17RE,IL17RC,CRELD1,…
HCC827Pa	chr3	48,961,627	49,723,728	-0.0336319	2	89.8335	422	183.162	ARIH2,P4HTM,WDR6,WDR6,DALRD3,DALRD3,DALRD3,MIR425,DALRD3,NDUFAF3,MIR191,DALRD3,NDUFAF3,NDUFAF3,IMPDH2,QRICH1,QARS,QARS,MIR6890,USP19,LAMB2,CCDC71,KLHDC8B,C3orf84,CCDC36,C3orf62,C3orf62,MIR4271,C3orf62,USP4,USP4,GPX1,RHOA,TCTA,AMT,AMT,NICN1,NICN1,DAG1,BSN,APEH,APEH,MST1,MST1,RNF123,RNF123,AMIGO3,RNF123,GMPPB,GMPPB
HCC827Pa	chr3	49,727,140	81,761,618	-0.348229	1	58.6093	2,584	1062.43	IP6K1,CDHR4,INKA1,UBA7,UBA7,MIR5193,TRAIP,CAMKV,MST1R,MON1A,RBM6,RBM5,RBM5,RBM5-AS1,RBM5,SEMA3F-AS1,SEMA3F,GNAT1,SLC38A3,GNAI2,SEMA3B,SEMA3B,MIR6872,LSMEM2,IFRD2,HYAL3,HYAL3,NAA80,HYAL1,HYAL2,TUSC2,RASSF1,RASSF1,RASSF1-AS1,ZMYND10,NPRL2,NPRL2,CYB561D2,CYB561D2,CYB561D2,TMEM115,CYB561D2,CACNA2D2,CACNA2D2,C3orf18,C3orf18,HEMK1,HEMK1,CISH,MAPKAPK3,DOCK3,MANF,RBM15B,DCAF1,RAD54L2,TEX264,GRM2,IQCF6,IQ…
HCC827Pa	chr3	84,913,770	89,472,655	0.226859	3	61.8471	87	33.3771	CADM2,CADM2,MIR5688,CADM2,CADM2-AS2,VGLL3,MIR4795,CHMP2B,POU1F1,HTR1F,CGGBP1,CGGBP1,ZNF654,C3orf38,EPHA3
HCC827Pa	chr3	89,472,663	93,995,995	-0.873916	1	26.4583	31	10.2997	EPHA3,PROS1,ARL13B
HCC827Pa	chr3	93,996,647	125,594,880	0.256733	3	69.9128	2,313	942.728	ARL13B,ARL13B,STX19,DHFR2,NSUN3,MIR8060,EPHA6,ARL6,CRYBG3,CRYBG3,RIOX2,RIOX2,GABRR3,OR5AC2,OR5H1,OR5H14,OR5H15,OR5H6,OR5H2,OR5K4,OR5K3,OR5K1,OR5K2,CLDND1,GPR15,CPOX,ST3GAL6,DCBLD2,COL8A1,HP09053,CMSS1,CMSS1,CMSS1,FILIP1L,CMSS1,FILIP1L,MIR3921,TMEM30CP,TBC1D23,NIT2,TOMM70,LNP1,TMEM45A,ADGRG7,TFG,ABI3BP,IMPG2,SENP7,FAM172BP,TRMT10C,PCNP,ZBTB11,ZBTB11,ZBTB11-AS1,RPL24,CEP97,NXPE3,NFKBIZ,ZPLD1,ALCAM,…
HCC827Pa	chr3	125,722,521	125,934,462	-2.17275	0	24.7345	13	3.04852	LOC105374312,MIR548I1,FAM86JP,FAM86JP,ALG1L,ALG1L
HCC827Pa	chr3	125,972,144	195,778,614	0.229928	3	74.6492	4,999	2005.98	ROPN1B,SLC41A3,ALDH1L1,ALDH1L1-AS1,ALDH1L1,ALDH1L1,ALDH1L1-AS2,KLF15,CFAP100,ZXDC,UROC1,CHST13,C3orf22,C3orf22,TXNRD3,NUP210P1,CHCHD6,PLXNA1,C3orf56,LINC02016,TPRA1,TPRA1,MIR6825,TPRA1,MIR7976,MCM2,PODXL2,ABTB1,MGLL,KBTBD12,SEC61A1,SEC61A1,RUVBL1,RUVBL1,EEFSEC,DNAJB8,GATA2,LINC01565,RPN1,RAB7A,LOC653712,ACAD9,ACAD9,KIAA1257,KIAA1257,KIAA1257,EFCC1,EFCC1,GP9,RAB43,ISY1-RAB43,ISY1-RAB43,ISY1,CNBP,C…
HCC827Pa	chr3	195,778,766	195,788,458	2.14968	9	394.905	36	17.2103	MUC4
HCC827Pa	chr3	195,788,628	198,038,813	0.179323	2	77.9212	395	157.994	MUC4,TNK2,TNK2,MIR6829,TNK2-AS1,SDHAP1,TFRC,ZDHHC19,SLC51A,PCYT1A,TCTEX1D2,TCTEX1D2,TM4SF19-TCTEX1D2,TM4SF19-TCTEX1D2,TM4SF19-AS1,TM4SF19,TM4SF19-TCTEX1D2,TM4SF19,UBXN7,UBXN7,UBXN7-AS1,RNF168,SMCO1,WDR53,FBXO45,NRROS,CEP19,PIGX,PAK2,SENP5,NCBP2,NCBP2,NCBP2-AS1,PIGZ,MELTF,MELTF-AS1,MELTF,DLG1,DLG1,MIR4797,BDH1,LOC220729,RUBCN,MIR922,RUBCN,RUBCN,FYTTD1,FYTTD1,LRCH3,IQCG,IQCG,RPL35A,LMLN,LMLN,LMLN-A…
HCC827Pa	chr3	198,119,710	198,228,341	-2.20662	0	20.3797	17	7.49964	FAM157A
HCC827Pa	chr4	53,344	3,768,003	0.243099	3	94.478	804	321.334	ZNF595,ZNF718,ZNF876P,ZNF732,ZNF141,ZNF141,MIR571,ABCA11P,ABCA11P,ZNF721,PIGG,PDE6B,ATP5ME,MYL5,MYL5,SLC49A3,SLC49A3,PCGF3,LOC100129917,CPLX1,GAK,TMEM175,DGKQ,SLC26A1,SLC26A1,IDUA,IDUA,FGFRL1,RNF212,SPON2,SPON2,LOC100130872,CTBP1-AS,CTBP1,CTBP1,CTBP1-DT,MAEA,UVSSA,FAM53A,SLBP,TMEM129,TACC3,FGFR3,LETM1,NSD2,NSD2,SCARNA22,NELFA,NELFA,MIR943,C4orf48,NAT8L,POLN,POLN,HAUS3,MXD4,MIR4800,MXD4,ZFYVE28,CF…
HCC827Pa	chr4	3,768,170	4,189,050	-1.55183	0	32.1863	14	3.76128	ADRA2C,FAM86EP,OTOP1
HCC827Pa	chr4	4,197,228	8,950,332	0.214646	3	93.7735	498	202.681	OTOP1,TMEM128,LYAR,ZBTB49,NSG1,STX18,LOC101928279,MSX1,CYTL1,STK32B,LINC01587,EVC2,EVC,CRMP1,MIR378D1,C4orf50,JAKMIP1,LINC02495,WFS1,PPP2R2C,MAN2B2,MRFAP1,S100P,MRFAP1L1,BLOC1S4,KIAA0232,TBC1D14,TBC1D14,LOC100129931,LOC100129931,CCDC96,TADA2B,GRPEL1,SORCS2,MIR4798,SORCS2,SORCS2,PSAPL1,SORCS2,MIR4274,AFAP1-AS1,AFAP1,AFAP1,AFAP1,LOC389199,ABLIM2,ABLIM2,MIR95,SH3TC1,HTRA3,ACOX3,TRMT44,GPR78,CPZ,HMX1
HCC827Pa	chr4	8,961,612	9,212,062	-2.71162	0	13.3922	10	5.7268	FAM90A26,USP17L10
HCC827Pa	chr4	9,215,372	9,385,745	0.821637	4	206.868	146	65.0815	USP17L20,USP17L18,USP17L11,USP17L12,USP17L21,USP17L13,USP17L15,USP17L17,USP17L18,USP17L11,USP17L19,USP17L11,USP17L22,USP17L20,USP17L22,USP17L20,USP17L30,USP17L25,USP17L28,USP17L26,USP17L29,USP17L24,USP17L27,USP17L5,USP17L29,USP17L30,USP17L25,USP17L27,USP17L28,USP17L26,USP17L24,USP17L5,USP17L29,USP17L28,USP17L25,USP17L27,USP17L26,USP17L30,USP17L24,USP17L5,USP17L29,USP17L25,USP17L27,USP17L26,USP17L…
HCC827Pa	chr4	9,386,198	30,721,459	0.0915626	2	62.8532	806	323.384	DRD5,SLC2A9,WDR1,WDR1,MIR3138,ZNF518B,CLNK,HS3ST1,RAB28,LINC01097,NKX3-2,LINC01096,BOD1L1,MIR5091,CPEB2-DT,CPEB2,CPEB2,LOC101929095,LOC101929095,C1QTNF7,C1QTNF7,CC2D2A,FBXL5,FAM200B,BST1,CD38,FGFBP1,FGFBP2,PROM1,TAPT1,TAPT1-AS1,LDB2,QDPR,CLRN2,LAP3,MED28,MED28,FAM184B,FAM184B,DCAF16,NCAPG,NCAPG,LCORL,LCORL,SLIT2,SLIT2,MIR218-1,PACRGL,PACRGL,KCNIP4,KCNIP4,KCNIP4,MIR7978,ADGRA3,GBA3,PPARGC1A,MIR573…
HCC827Pa	chr4	30,721,459	31,142,839	0.825464	4	150.876	22	8.53008	PCDH7
HCC827Pa	chr4	36,067,938	53,476,977	0.221079	3	65.2051	1,058	425.173	ARAP2,LOC439933,DTHD1,MIR1255B1,MIR4801,NWD2,C4orf19,C4orf19,RELL1,RELL1,PGM2,TBC1D1,TBC1D1,PTTG2,KLF3,TLR10,TLR1,TLR6,FAM114A1,MIR574,FAM114A1,TMEM156,KLHL5,WDR19,RFC1,KLB,KLB,MIR5591,RPL9,LIAS,UGDH,UGDH-AS1,SMIM14,SMIM14,UBE2K,PDS5A,LOC344967,N4BP2,RHOH,CHRNA9,RBM47,RBM47,MIR4802,NSUN7,APBB2,UCHL1,LIMCH1,PHOX2B,TMEM33,DCAF4L1,SLC30A9,BEND4,SHISA3,ATP8A1,GRXCR1,KCTD8,YIPF7,GUF1,GNPDA2,GABRG1,GAB…
HCC827Pa	chr4	53,478,551	190,060,385	-0.187971	2	49.4538	6,881	2728.87	LNX1,LNX1,LNX1-AS1,RPL21P44,CHIC2,GSX2,PDGFRA,KIT,KDR,SRD5A3,SRD5A3,SRD5A3-AS1,TMEM165,CLOCK,PDCL2,NMU,EXOC1L,EXOC1,CEP135,KIAA1211,AASDH,PPAT,PAICS,SRP72,ARL9,THEGL,HOPX,SPINK2,REST,NOA1,POLR2B,POLR2B,IGFBP7,IGFBP7,MIR548AG1,ADGRL3,TECRL,EPHA5,MIR1269A,CENPC,STAP1,UBA6,UBA6-AS1,GNRHR,TMPRSS11D,TMPRSS11A,TMPRSS11F,LOC550113,TMPRSS11F,LOC550113,SYT14P1,TMPRSS11F,FTLP10,TMPRSS11BNL,TMPRSS11BNL,TMPR…
HCC827Pa	chr4	190,065,991	190,196,187	-2.30812	0	28.433	38	14.1059	DBET,DUX4,DBET,DUX4
HCC827Pa	chr5	140,269	34,182,093	0.204933	3	80.7121	1,368	548.307	PLEKHG4B,LRRC14B,CCDC127,SDHA,PDCD6,PDCD6,AHRR,AHRR,EXOC3-AS1,EXOC3,SLC9A3,PP7080,SLC9A3,SLC9A3-AS1,SLC9A3,MIR4456,CEP72,TPPP,ZDHHC11B,ZDHHC11,BRD9,TRIP13,LOC100506688,NKD2,SLC12A7,SLC12A7,MIR4635,SLC6A19,SLC6A18,TERT,MIR4457,CLPTM1L,LINC01511,SLC6A3,LPCAT1,LPCAT1,MIR6075,SDHAP3,LOC728613,MIR4277,MRPL36,NDUFS6,IRX4,IRX2,C5orf38,LINC01019,IRX1,ADAMTS16,ICE1,LINC02145,MED10,UBE2QL1,NSUN2,SRD5A1,TEN…
HCC827Pa	chr5	34,182,730	34,193,613	2.53687	12	507.79	13	4.38041	C1QTNF3,C1QTNF3,LOC646652
HCC827Pa	chr5	34,686,703	45,695,825	0.162798	2	59.1842	919	363.247	RAI14,TTC23L,RAD1,BRIX1,DNAJC21,AGXT2,PRLR,SPEF2,IL7R,CAPSL,UGT3A1,UGT3A2,LMBRD2,LMBRD2,MIR580,SKP2,NADK2,RANBP3L,SLC1A3,NIPBL,CPLANE1,NUP155,WDR70,GDNF,GDNF-AS1,EGFLAM,LIFR,LIFR,LIFR-AS1,MIR3650,OSMR-AS1,OSMR,RICTOR,FYB1,C9,DAB2,PTGER4,TTC33,PRKAA1,RPL37,SNORD72,RPL37,CARD6,C7,MROH2B,C6,PLCXD3,OXCT1,OXCT1,OXCT1-AS1,C5orf51,FBXO4,GHR,CCDC152,CCDC152,SELENOP,SELENOP,LOC648987,ANXA2R,LOC648987,LOC1…
HCC827Pa	chr5	50,399,119	69,567,832	0.149066	2	59.8452	1,043	406.021	EMB,PARP8,ISL1,LINC02118,PELO,ITGA1,ITGA1,ITGA2,MOCS2,FST,NDUFS4,ARL15,ARL15,MIR581,HSPB3,SNX18,ESM1,GZMK,GZMA,CDC20B,CDC20B,GPX8,CDC20B,MIR449A,MIR449B,CDC20B,MIR449C,MCIDAS,CCNO,DHX29,MTREX,MTREX,PLPP1,PLPP1,PLPP1,MIR5687,PLPP1,RNF138P1,SLC38A9,DDX4,IL31RA,IL6ST,FLJ31104,ANKRD55,LINC01948,C5orf67,MAP3K1,SETD9,SETD9,MIER3,MIER3,GPBP1,ACTBL2,PLK2,GAPT,MIR548AE2,LINC02108,RAB3C,PDE4D,PDE4D,MIR582,…
HCC827Pa	chr5	69,568,137	70,980,008	-0.458959	1	55.811	216	83.1079	GTF2H2C_2,GTF2H2B,GTF2H2C,LOC101929599,GUSBP3,LOC653080,SMA4,LOC101929599,LOC102724995,LOC653080,SMA4,LOC101929599,LOC653080,SMA4,LOC653080,SERF1A,SERF1B,SMN1,SMN2,SMA4,SMA4,GUSBP3,GUSBP3,GTF2H2,GTF2H2B,GUSBP3,SMA5,LOC441081,GUSBP3,SMA5,GUSBP9,GUSBP3,SMA5,LOC653080,LOC101929599,LOC102724995,LOC653080,LOC101929599,NAIP
HCC827Pa	chr5	70,983,732	71,110,712	0.44224	3	75.3968	45	17.6773	NAIP,GTF2H2,GTF2H2C_2,GTF2H2C,OCLNP1
HCC827Pa	chr5	71,112,616	71,234,472	-1.18402	0	38.5151	24	7.79999	NAIP,LOC653080,LOC653080,GUSBP1,LOC653080,GUSBP9
HCC827Pa	chr5	71,455,895	98,904,995	0.129957	2	59.6278	1,715	682.796	BDP1,MCCC2,CARTPT,MAP1B,MAP1B,MIR4803,MRPS27,PTCD2,ZNF366,TNPO1,TNPO1,MIR4804,FCHO2,TMEM171,TMEM174,FOXD1,BTF3,ANKRA2,UTP15,ARHGEF28,ENC1,HEXB,HEXB,GFM2,GFM2,GFM2,NSA2,NSA2,FAM169A,GCNT4,ANKRD31,HMGCR,CERT1,CERT1,POLK,POLK,ANKDD1B,POC5,SV2C,IQGAP2,IQGAP2,F2RL2,F2R,F2RL1,S100Z,CRHBP,AGGF1,ZBED3,SNORA47,PDE8B,WDR41,OTP,TBCA,AP3B1,SCAMP1,LHFPL2,ARSB,DMGDH,BHMT2,BHMT,JMY,HOMER1,TENT2,CMYA5,MTX3,MTX3,…
HCC827Pa	chr5	98,904,999	100,392,715	-0.971566	1	45.254	27	9.08539	CHD1,LINC02113,LOC100133050
HCC827Pa	chr5	100,535,508	140,787,142	0.17624	2	70.4227	2,489	991.654	FAM174A,ST8SIA4,SLCO4C1,SLCO6A1,PAM,GIN1,PPIP5K2,C5orf30,NUDT12,EFNA5,FBXL17,FER,PJA2,MAN2A1,LINC01848,TMEM232,TMEM232,MIR548F3,SLC25A46,TSLP,WDR36,CAMK4,STARD4,STARD4-AS1,STARD4-AS1,NREP,NREP,NREP,NREP-AS1,EPB41L4A,EPB41L4A,EPB41L4A-AS1,EPB41L4A,EPB41L4A-AS1,SNORA13,EPB41L4A,LOC101927023,EPB41L4A-DT,APC,SRP19,SRP19,REEP5,REEP5,DCP2,MCC,MCC,TSSK1B,YTHDC2,KCNN2,KCNN2,LOC101927078,TRIM36,PGGT1B,CCD…
HCC827Pa	chr5	140,787,142	140,928,094	1.17966	5	173.192	123	46.6057	PCDHA1,PCDHA1,PCDHA2,PCDHA1,PCDHA2,PCDHA3,PCDHA1,PCDHA2,PCDHA3,PCDHA4,PCDHA1,PCDHA2,PCDHA3,PCDHA4,PCDHA5,PCDHA1,PCDHA2,PCDHA3,PCDHA4,PCDHA5,PCDHA6,PCDHA1,PCDHA2,PCDHA3,PCDHA4,PCDHA5,PCDHA6,PCDHA7,PCDHA1,PCDHA2,PCDHA3,PCDHA4,PCDHA5,PCDHA6,PCDHA7,PCDHA8,PCDHA1,PCDHA2,PCDHA3,PCDHA4,PCDHA5,PCDHA6,PCDHA7,PCDHA8,PCDHA9,PCDHA1,PCDHA2,PCDHA3,PCDHA4,PCDHA5,PCDHA6,PCDHA7,PCDHA8,PCDHA9,PCDHA10,PCDHA1,PCDHA2…
HCC827Pa	chr5	140,928,098	141,339,228	0.530556	3	100.536	174	79.1612	PCDHA1,PCDHA2,PCDHA3,PCDHA4,PCDHA5,PCDHA6,PCDHA7,PCDHA8,PCDHA9,PCDHA10,PCDHA11,PCDHA12,PCDHA13,PCDHAC1,PCDHA1,PCDHA2,PCDHA3,PCDHA4,PCDHA5,PCDHA6,PCDHA7,PCDHA8,PCDHA9,PCDHA10,PCDHA11,PCDHA12,PCDHA13,PCDHAC1,PCDHAC2,LOC101926905,PCDHB1,PCDHB2,PCDHB3,PCDHB4,PCDHB5,PCDHB6,PCDHB17P,PCDHB7,PCDHB8,PCDHB16,PCDHB9,PCDHB10,PCDHB11,PCDHB12,PCDHB13,PCDHB14,PCDHB18P,PCDHB19P,PCDHB15,SLC25A2,TAF7,PCDHGA1,PCDHG…
HCC827Pa	chr5	141,339,231	141,491,878	0.93192	4	146.316	202	86.1919	PCDHGA1,PCDHGA2,PCDHGA1,PCDHGA2,PCDHGA3,PCDHGA1,PCDHGA2,PCDHGA3,PCDHGB1,PCDHGA1,PCDHGA2,PCDHGA3,PCDHGB1,PCDHGA4,PCDHGA1,PCDHGA2,PCDHGA3,PCDHGB1,PCDHGA4,PCDHGB2,PCDHGA1,PCDHGA2,PCDHGA3,PCDHGB1,PCDHGA4,PCDHGB2,PCDHGA5,PCDHGA1,PCDHGA2,PCDHGA3,PCDHGB1,PCDHGA4,PCDHGB2,PCDHGA5,PCDHGB3,PCDHGA1,PCDHGA2,PCDHGA3,PCDHGB1,PCDHGA4,PCDHGB2,PCDHGA5,PCDHGB3,PCDHGA6,PCDHGA1,PCDHGA2,PCDHGA3,PCDHGB1,PCDHGA4,PCDHGB2…
HCC827Pa	chr5	141,494,585	181,472,427	0.121631	2	81.7339	3,625	1489.12	PCDHGA1,PCDHGA2,PCDHGA3,PCDHGB1,PCDHGA4,PCDHGB2,PCDHGA5,PCDHGB3,PCDHGA6,PCDHGA7,PCDHGB4,PCDHGA8,PCDHGB5,PCDHGA9,PCDHGB6,PCDHGA10,PCDHGB7,PCDHGA11,PCDHGA12,PCDHGC3,PCDHGC4,PCDHGC5,DIAPH1,DIAPH1,LOC100505658,HDAC3,RELL2,RELL2,FCHSD1,FCHSD1,ARAP3,PCDH1,DELE1,PCDH12,RNF14,GNPDA1,NDFIP1,SPRY4,FGF1,ARHGAP26,NR3C1,MIR5197,HMHB1,YIPF5,KCTD16,PRELID2,GRXCR2,SH3RF2,PLAC8L1,LARS,RBM27,POU4F3,TCERG1,GPR151,P…
HCC827Pa	chr6	105,929	11,306,124	-0.345536	1	51.7436	712	285.682	LINC00266-3,LOC285766,DUSP22,IRF4,EXOC2,EXOC2,HUS1B,LINC01622,FOXQ1,FOXF2,MIR6720,FOXF2,FOXC1,GMDS,LINC01600,MYLK4,MYLK4,WRNIP1,WRNIP1,SERPINB1,MIR4645,LOC101927730,SERPINB9,SERPINB6,LINC01011,NQO2,NQO2,HTATSF1P2,RIPK1,BPHL,TUBB2A,TUBB2B,LOC100422781,PSMG4,SLC22A23,SLC22A23,LOC643327,PXDC1,FAM50B,PRPF4B,FAM217A,C6orf201,C6orf201,ECI2,ECI2,CDYL,RPP40,RPP40,LYRM4-AS1,LYRM4-AS1,LYRM4-AS1,LYRM4,PPP1R…
HCC827Pa	chr6	11,538,263	11,778,775	3.33431	21	557.581	11	4.93371	TMEM170B,ADTRP
HCC827Pa	chr6	12,015,556	15,374,280	-0.338874	1	52.4623	146	60.6337	HIVEP1,EDN1,PHACTR1,PHACTR1,TBC1D7-LOC100130357,PHACTR1,TBC1D7-LOC100130357,LOC100130357,TBC1D7-LOC100130357,LOC100130357,TBC1D7-LOC100130357,TBC1D7,GFOD1,SIRT5,NOL7,NOL7,RANBP9,RANBP9,MCUR1,RNF182,CD83,JARID2
HCC827Pa	chr6	15,400,941	18,463,464	-0.970766	1	32.8736	242	93.0604	JARID2,DTNBP1,MYLIP,MYLIP,MIR4639,GMPR,ATXN1,ATXN1,LOC101928433,STMND1,RBM24,CAP2,CAP2,LOC101928491,FAM8A1,NUP153,KIF13A,NHLRC1,TPMT,KDM1B,DEK,RNF144B
HCC827Pa	chr6	18,464,758	20,758,728	0.949123	4	110.722	35	13.6412	RNF144B,MIR548A1HG,MIR548A1,ID4,MBOAT1,E2F3,CDKAL1
HCC827Pa	chr6	20,780,957	25,915,718	-0.46999	1	44.1333	284	116.9	CDKAL1,SOX4,CASC15,NBAT1,PRL,HDGFL1,NRSN1,DCDC2,DCDC2,KAAG1,MRS2,GPLD1,ALDH5A1,KIAA0319,TDP2,ACOT13,C6orf62,GMNN,ARMH2,RIPOR2,CMAHP,CARMIL1,SCGN,HIST1H2AA,HIST1H2BA,SLC17A4,SLC17A1,SLC17A3,SLC17A2
HCC827Pa	chr6	25,915,718	30,062,402	-0.104455	2	70.4824	694	264.243	SLC17A2,TRIM38,HIST1H1A,HIST1H3A,HIST1H4A,HIST1H4B,HIST1H3B,HIST1H2AB,HIST1H2BB,HIST1H3C,HIST1H1C,LOC108783645,HFE,HFE,HIST1H4C,HIST1H1T,HIST1H2BC,HIST1H2AC,HIST1H1E,HIST1H2BD,HIST1H2BE,HIST1H4D,HIST1H3D,HIST1H3D,HIST1H2AD,HIST1H2BF,HIST1H4E,HIST1H2BG,HIST1H2AE,HIST1H3E,HIST1H1D,HIST1H4F,HIST1H4G,HIST1H3F,HIST1H2BH,HIST1H3G,HIST1H2BI,HIST1H4H,BTN3A2,BTN2A2,BTN3A1,BTN2A3P,BTN3A3,BTN2A1,BTN2A1,LOC2…
HCC827Pa	chr6	30,064,624	30,949,298	-0.390188	1	63.9174	356	151.549	ZNRD1,PPP1R11,RNF39,TRIM31,TRIM31,TRIM31-AS1,TRIM40,TRIM10,TRIM15,TRIM26,HCG17,HLA-L,TRIM39,TRIM39,TRIM39-RPP21,TRIM39-RPP21,RPP21,HLA-E,GNL1,GNL1,PRR3,PRR3,ABCF1,ABCF1,MIR877,PPP1R10,MRPS18B,ATAT1,C6orf136,C6orf136,DHX16,DHX16,PPP1R18,NRM,MDC1,MDC1,MDC1-AS1,TUBB,FLOT1,IER3,LINC00243,DDR1,DDR1,MIR4640,GTF2H4,VARS2,SFTA2,MUCL3,MUCL3,HCG21
HCC827Pa	chr6	30,949,403	31,010,784	0.507806	3	111.455	22	8.66493	MUCL3,HCG21,MUC21,MUC22
HCC827Pa	chr6	31,025,506	31,030,126	1.59055	7	256.801	17	6.39867	MUC22
HCC827Pa	chr6	31,032,094	31,810,409	-0.42092	1	66.0102	398	169.694	MUC22,C6orf15,PSORS1C1,PSORS1C1,CDSN,PSORS1C1,PSORS1C2,CCHCR1,TCF19,POU5F1,HCG27,HLA-C,HLA-B,HLA-B,MIR6891,MICA,HCP5,MICB,MCCD1,ATP6V1G2-DDX39B,DDX39B,ATP6V1G2-DDX39B,DDX39B,SNORD117,ATP6V1G2-DDX39B,DDX39B,SNORD84,ATP6V1G2-DDX39B,ATP6V1G2-DDX39B,DDX39B-AS1,ATP6V1G2-DDX39B,ATP6V1G2,NFKBIL1,LOC100287329,LTA,LTA,TNF,LTB,LST1,LST1,NCR3,NCR3,AIF1,PRRC2A,PRRC2A,SNORA38,PRRC2A,MIR6832,BAG6,APOM,APOM,C6o…
HCC827Pa	chr6	31,810,461	31,829,636	1.31149	5	223.767	20	8.44784	HSPA1L,HSPA1A,HSPA1B
HCC827Pa	chr6	31,829,793	32,082,234	-0.0954105	2	86.4549	306	130.438	HSPA1B,SNHG32,SNHG32,SNORD48,SNHG32,SNORD52,NEU1,SLC44A4,EHMT2,EHMT2,C2,C2,ZBTB12,C2,C2,C2-AS1,CFB,NELFE,NELFE,MIR1236,SKIV2L,DXO,DXO,STK19,STK19,C4A,LOC110384692,C4B_2,C4B,CYP21A1P,CYP21A1P,TNXA,TNXB,TNXA,TNXB,C4B_2,C4B,CYP21A2,CYP21A2,TNXB,TNXB
HCC827Pa	chr6	32,082,234	102,068,609	-0.369775	1	52.2882	5,536	2265.69	TNXB,ATF6B,FKBPL,PRRT1,LOC100507547,LOC100507547,PPT2,PPT2,PPT2-EGFL8,PPT2-EGFL8,EGFL8,AGPAT1,AGPAT1,MIR6721,RNF5,RNF5,MIR6833,AGER,PBX2,GPSM3,GPSM3,NOTCH4,NOTCH4,TSBP1-AS1,TSBP1-AS1,TSBP1,TSBP1-AS1,BTNL2,HLA-DRA,HLA-DRB5,HLA-DRB1,HLA-DQA1,HLA-DQB1,HLA-DQB1-AS1,HLA-DQB1,HLA-DQA2,MIR3135B,HLA-DQB2,HLA-DOB,TAP2,PSMB8,PSMB8,PSMB8-AS1,PSMB8-AS1,TAP1,TAP1,PSMB9,HLA-DMB,HLA-DMA,BRD2,HLA-DOA,HLA-DPA1,HL…
HCC827Pa	chr6	104,729,543	170,745,979	-0.330843	1	49.2255	4,590	1831.18	HACE1,LIN28B-AS1,LIN28B,BVES,BVES-AS1,BVES-AS1,POPDC3,PREP,PRDM1,ATG5,CRYBG1,LOC105377924,CRYBG1,RTN4IP1,RTN4IP1,QRSL1,QRSL1,LINC02532,LINC02532,MIR587,CD24,MTRES1,BEND3,PDSS2,SOBP,SCML4,SEC63,OSTM1,NR2E1,SNX3,AFG1L,FOXO3,LINC00222,ARMC2,ARMC2,ARMC2-AS1,SESN1,CEP57L1,CCDC162P,CD164,PPIL6,PPIL6,SMPD2,SMPD2,MICAL1,MICAL1,ZBTB24,ZBTB24,AK9,FIG4,GPR6,WASF1,CDC40,METTL24,DDO,SLC22A16,CDK19,CDK19,AMD1,…
HCC827Pa	chr7	13,744	43,993,061	0.217916	3	79.1211	3,114	1234.23	FAM20C,PDGFA,PRKAR1B,PRKAR1B,LOC101926963,DNAAF5,SUN1,GET4,ADAP1,COX19,C7orf50,CYP2W1,C7orf50,C7orf50,MIR339,C7orf50,GPR146,C7orf50,GPER1,ZFAND2A,UNCX,MICALL2,INTS1,MAFK,LOC100128653,MAFK,TMEM184A,PSMG3,PSMG3-AS1,ELFN1,MAD1L1,MAD1L1,MIR4655,MRM2,NUDT1,SNX8,SNX8,MIR6836,EIF3B,CHST12,GRIFIN,LFNG,LFNG,MIR4648,BRAT1,IQCE,TTYH3,AMZ1,AMZ1,GNA12,GNA12,CARD11,LOC100129603,SDK1,SDK1,LOC105375131,FOXK1,AP5…
HCC827Pa	chr7	43,995,070	44,045,049	-1.54717	0	44.0738	24	7.88967	POLR2J4,POLR2J4,SPDYE1,RASA4CP,RASA4CP,LINC00957,LINC00957,DBNL
HCC827Pa	chr7	44,050,141	53,036,674	0.161498	2	87.2352	763	317.824	DBNL,DBNL,MIR6837,DBNL,PGAM2,POLM,MIR6838,POLM,AEBP1,AEBP1,MIR4649,POLD2,MYL7,GCK,YKT6,CAMK2B,NUDCD3,NPC1L1,DDX56,TMED4,OGDH,ZMIZ2,PPIA,H2AFV,PURB,MIR4657,PURB,MYO1G,SNHG15,SNHG15,SNORA9,CCM2,NACAD,TBRG4,TBRG4,SNORA5A,TBRG4,SNORA5C,TBRG4,SNORA5B,RAMP3,ADCY1,SEPTIN7P2,LOC730234,IGFBP1,IGFBP3,LOC730338,TNS3,C7orf65,PKD1L1,PKD1L1,C7orf69,HUS1,SUN3,C7orf57,UPP1,ABCA13,CDC14C,VWC2,ZPBP,SPATA48,IKZF1,F…
HCC827Pa	chr7	53,862,439	55,699,171	3.79274	28	949.53	78	31.0845	VSTM2A,VSTM2A,VSTM2A-OT1,SEC61G,EGFR,EGFR,EGFR-AS1,LANCL2,VOPP1,FKBP9P1
HCC827Pa	chr7	55,707,135	56,378,217	1.89502	8	246.37	102	36.6494	SEPTIN14,ZNF713,MRPS17,NIPSNAP2,PSPH,CCT6A,CCT6A,SNORA15,SUMF2,PHKG1,CHCHD2,NUPR2
HCC827Pa	chr7	56,378,256	57,469,958	1.29156	5	204.876	45	13.3639	LOC100240728,LOC401357,MIR4283-1,MIR4283-2,ZNF479,GUSBP10,LOC100653233,MIR3147,ZNF716
HCC827Pa	chr7	63,248,171	73,003,140	0.0482832	2	78.87	424	145.849	ZNF733P,LOC102724738,LOC100287704,LOC100287834,LOC100287834,MIR4283-1,MIR4283-2,ZNF727,ZNF735,ZNF679,ZNF736,ZNF680,ZNF107,ZNF107,MIR6839,ZNF138,ZNF273,ZNF117,ERV3-1-ZNF117,ERV3-1-ZNF117,ERV3-1,CCT6P3,CCT6P3,SNORA22C,INTS4P1,ZNF92,LOC101929322,LOC441242,INTS4P2,LOC441242,CCT6P1,SNORA22,LOC441242,VKORC1L1,GUSB,ASL,CRCP,TPST1,LINC00174,GS1-124K5.11,KCTD7,RABGEF1,TMEM248,SBDS,TYW1,TYW1,MIR4650-1,MIR4…
HCC827Pa	chr7	73,009,414	73,183,249	-1.31758	0	36.6572	53	17.332	PMS2P7,SPDYE8P,SPDYE14P,SPDYE13P,SPDYE15P,SPDYE11,SPDYE17,SPDYE10P,SPDYE11,SPDYE17,SPDYE10P,GTF2IP4,GTF2IP1,GTF2IP4,GTF2IP1
HCC827Pa	chr7	73,184,549	75,208,126	0.0284057	2	93.5402	513	190.371	GTF2IP4,GTF2IP1,NCF1B,NSUN5,TRIM50,FKBP6,FZD9,BAZ1B,BCL7B,TBL2,MLXIPL,VPS37D,DNAJC30,BUD23,STX1A,STX1A,MIR4284,ABHD11,CLDN3,CLDN4,METTL27,TMEM270,ELN,LIMK1,EIF4H,EIF4H,MIR590,LAT2,RFC2,CLIP2,GTF2IRD1,GTF2I,LOC101926943,GTF2I,NCF1,GTF2IRD2,STAG3L2,PMS2P5,CASTOR2,CASTOR2,RCC1L,RCC1L,GTF2IRD2B,NCF1C,GTF2IP1
HCC827Pa	chr7	75,209,424	75,355,717	-1.61881	0	30.1984	41	13.3488	GTF2IP1,GTF2IP1,SPDYE10P,SPDYE10P,SPDYE17,SPDYE14P,SPDYE13P,SPDYE15P,SPDYE11,SPDYE10P,SPDYE10P,SPDYE8P,SPDYE17,SPDYE14P,SPDYE13P,SPDYE15P,SPDYE11,PMS2P7,PMS2P7,SPDYE8P,SPDYE17,SPDYE14P,SPDYE13P,SPDYE15P,SPDYE11,PMS2P7,SPDYE8P,SPDYE17,SPDYE14P,SPDYE13P,SPDYE15P,SPDYE11,PMS2P2,PMS2P7,PMS2P2
HCC827Pa	chr7	75,361,968	76,515,204	0.186562	2	104.459	218	85.7929	STAG3L1,LOC100101148,LOC541473,TRIM74,TRIM73,NSUN5P1,POM121C,SPDYE5,PMS2P3,HIP1,CCL26,CCL24,RHBDD2,POR,POR,SNORA14A,TMEM120A,STYXL1,STYXL1,MDH2,MDH2,SRRM3,HSPB1,YWHAG,SSC4D,SSC4D,ZP3,ZP3,DTX2,UPK3B
HCC827Pa	chr7	76,521,930	77,099,023	-1.43406	0	37.5873	59	21.2641	UPK3B,SPDYE16,LOC100133091,LOC100133091,POMZP3,DTX2P1-UPK3BP1-PMS2P11,DTX2P1-UPK3BP1-PMS2P11,SPDYE11,SPDYE17,SPDYE11,SPDYE17,PMS2P9,PMS2P9,SPDYE18,SPDYE18,FAM185BP
HCC827Pa	chr7	77,109,898	100,949,821	0.194688	2	74.1826	2,255	910.172	FAM185BP,CCDC146,CCDC146,FGL2,GSAP,PTPN12,APTR,RSBN1L,RSBN1L,TMEM60,PHTF2,MAGI2,MAGI2,MAGI2-AS3,GNAI1,GNAT3,CD36,SEMA3C,HGF,CACNA2D1,CACNA2D1,LOC101927356,PCLO,SEMA3E,SEMA3A,SEMA3D,GRM3,KIAA1324L,LOC101927420,LOC101927420,DMTF1,DMTF1,TMEM243,CROT,ABCB4,ABCB1,ABCB1,RUNDC3B,RUNDC3B,SLC25A40,DBF4,ADAM22,SRI,SRI,LOC102723885,STEAP4,ZNF804B,ZNF804B,TEX47,STEAP2-AS1,STEAP2-AS1,STEAP1,STEAP2,CFAP69,LOC1…
HCC827Pa	chr7	100,951,771	101,032,012	1.19618	5	248.884	97	41.4308	MUC3A,MUC12,MUC12,LOC102724094,MUC17
HCC827Pa	chr7	101,032,065	101,043,834	2.48012	12	397.789	41	15.4024	MUC17
HCC827Pa	chr7	101,047,816	143,609,657	0.178152	2	75.7248	3,788	1505.17	MUC17,TRIM56,SERPINE1,AP1S1,AP1S1,MIR4653,VGF,NAT16,MOGAT3,PLOD3,ZNHIT1,CLDN15,FIS1,LOC101927746,LOC101927746,IFT22,IFT22,COL26A1,MYL10,CUX1,SH2B2,SPDYE6,LOC100630923,LOC100289561,LOC100630923,LOC100630923,PRKRIP1,LOC100630923,PRKRIP1,MIR548O,ORAI2,ALKBH4,LRWD1,MIR5090,LRWD1,LRWD1,MIR4467,LRWD1,POLR2J,POLR2J,RASA4B,UPK3BL2,POLR2J3,POLR2J3,POLR2J3,SPDYE2B,SPDYE2,RASA4,RASA4,RASA4B,POLR2J2,UPK3BL1,…
HCC827Pa	chr7	143,620,968	143,723,506	-1.7758	0	33.4907	27	10.5518	TCAF2,TCAF2,TCAF2P1
HCC827Pa	chr7	143,724,442	143,857,401	-0.14965	2	72.408	29	12.4475	TCAF2,TCAF2,CTAGE6,TCAF2,TCAF2P1,TCAF2,TCAF2P1,LOC154761,TCAF2,LOC154761,TCAF1
HCC827Pa	chr7	143,858,825	144,375,639	1.00947	5	162.39	132	55.4982	TCAF1,OR2F2,OR2F1,OR6B1,OR2A5,OR2A25,OR2A12,OR2A2,OR2A14,CTAGE8,CTAGE4,ARHGEF35,LOC101928605,OR2A1-AS1,OR2A1,OR2A42,LOC101928605,OR2A1-AS1,OR2A9P,OR2A20P,LOC101928605,OR2A1-AS1,OR2A7,LOC101928605,OR2A1-AS1,OR2A7,ARHGEF34P,LOC101928605,OR2A1-AS1,ARHGEF34P,CTAGE4,CTAGE8,LOC101928605,OR2A1-AS1,ARHGEF34P,LOC101928605,OR2A1-AS1,OR2A1-AS1,LOC101928605,OR2A20P,OR2A9P,OR2A1-AS1,LOC101928605,OR2A1,OR2A42,…
HCC827Pa	chr7	144,377,104	159,144,451	0.112936	2	82.7948	1,315	547.599	ARHGEF5,ARHGEF34P,ARHGEF5,NOBOX,TPK1,CNTNAP2,C7orf33,CUL1,EZH2,RNY5,PDIA4,ZNF786,ZNF425,ZNF398,ZNF282,ZNF212,ZNF783,LOC155060,ZNF777,ZNF746,ZNF767P,KRBA1,ZNF467,SSPO,ZNF862,ATP6V0E2,ACTR3C,ACTR3C,LRRC61,LRRC61,LRRC61,ZBED6CL,RARRES2,REPIN1,ZNF775,GIMAP8,GIMAP7,GIMAP4,GIMAP6,GIMAP2,GIMAP1-GIMAP5,GIMAP1,GIMAP1-GIMAP5,GIMAP5,TMEM176B,TMEM176A,AOC1,KCNH2,NOS3,NOS3,ATG9B,ATG9B,ABCB8,ASIC3,CDK5,SLC4A2,…
HCC827Pa	chr8	64,084	6,936,810	-0.35599	1	53.2056	316	127.613	OR4F21,RPL23AP53,ZNF596,FAM87A,FBXO25,TDRP,ERICH1,DLGAP2,DLGAP2,DLGAP2-AS1,CLN8,MIR3674,MIR596,ARHGEF10,MYOM2,MYOM2,MIR7160,CSMD1,MCPH1,MCPH1,ANGPT2,MCPH1,MCPH1-AS1,MCPH1,MCPH1-AS1,MIR8055,AGPAT5,AGPAT5,MIR4659A,MIR4659B,XKR5,GS1-24F4.2,DEFB1,DEFA6,DEFA4
HCC827Pa	chr8	6,977,737	7,298,022	-3.52522	0	11.4086	59	24.1088	DEFA1,DEFA1B,DEFA1B,DEFA1,DEFA3,DEFA1,DEFA1B,DEFA5,LINC00965,FAM90A7P
HCC827Pa	chr8	7,312,831	7,541,818	-0.0582507	2	73.8786	53	22.1322	FAM66B,DEFB109B,FAM66B,FAM66B,USP17L3,USP17L1,FAM66B,USP17L4,ZNF705G,DEFB4B,DEFB103B,DEFB103A,SPAG11A,SPAG11B,SPAG11B,DEFB104B,DEFB104A,DEFB106B,DEFB106A,DEFB105A,DEFB105B,DEFB107A,DEFB107B,PRR23D1,PRR23D2
HCC827Pa	chr8	7,546,985	7,774,055	-3.06458	0	16.8052	105	46.9493	FAM90A7P,FAM90A10P
HCC827Pa	chr8	7,779,222	7,938,919	0.240286	3	89.5784	29	11.7825	PRR23D2,PRR23D1,DEFB107B,DEFB107A,DEFB105B,DEFB105A,DEFB106A,DEFB106B,DEFB104A,DEFB104B,SPAG11B,SPAG11B,SPAG11A,SPAG11A,DEFB103B,DEFB103A,DEFB4A,ZNF705B
HCC827Pa	chr8	7,947,384	8,241,045	-2.67112	0	27.5834	61	23.4503	ZNF705B,FAM66E,FAM66E,USP17L8,FAM66E,USP17L3,FAM66E,DEFB109B,MIR548I3,FAM85B,FAM86B3P
HCC827Pa	chr8	8,317,998	12,146,055	-0.411483	1	58.2856	306	124.09	PRAG1,CLDN23,MFHAS1,ERI1,ERI1,MIR4660,PPP1R3B,TNKS,TNKS,MIR597,LINC00599,MIR124-1,MSRA,PRSS55,RP1L1,MIR4286,C8orf74,SOX7,LOC102723313,PINX1,PINX1,PINX1,MIR1322,XKR6,XKR6,MIR598,XKR6,LOC101929269,MTMR9,SLC35G5,TDH,LOC100129129,FAM167A-AS1,FAM167A,FAM167A,BLK,GATA4,C8orf49,NEIL2,FDFT1,CTSB,DEFB136,DEFB135,DEFB134,ZNF705D,FAM66D,LOC392196,FAM66D,USP17L7,FAM66D,USP17L2,FAM66D
HCC827Pa	chr8	12,146,330	12,727,311	-1.82005	0	29.1468	59	19.2094	FAM66D,FAM90A2P,FAM86B1,FAM86B2,FAM86B1,FAM86B2,FAM85A,FAM66A,FAM66A,LOC649352,FAM90A25P,FAM86B2,LOC100506990,LOC100506990,LOC729732,LOC729732,MIR5692A1,MIR5692A2,LONRF1,LONRF1,MIR3926-1,MIR3926-2
HCC827Pa	chr8	12,728,908	30,842,334	-0.382513	1	53.1889	1,593	644.308	LONRF1,TRMT9B,DLC1,DLC1,C8orf48,SGCZ,SGCZ,MIR383,TUSC3,MSR1,FGF20,MICU3,ZDHHC2,CNOT7,VPS37A,VPS37A,MTMR7,MTMR7,SLC7A2,PDGFRL,MTUS1,MTUS1,MIR548V,FGL1,PCM1,ASAH1,NAT1,NAT2,PSD3,SH2D4A,CSGALNACT1,INTS10,LPL,SLC18A1,ATP6V1B2,LZTS1,GFRA2,DOK2,XPO7,NPM2,FGF17,DMTN,FAM160B2,NUDT18,HR,REEP4,LGI3,SFTPC,BMP1,PHYHIP,MIR320A,POLR3D,PIWIL2,SLC39A14,PPP3CC,SORBS3,PDLIM2,C8orf58,C8orf58,LOC107986876,CCAR2,CCAR…
HCC827Pa	chr8	30,842,334	30,849,335	0.520682	3	50.4467	26	12.2692	TEX15
HCC827Pa	chr8	30,858,666	43,356,907	-0.394006	1	48.8682	944	374.307	TEX15,PURG,WRN,NRG1,FUT10,MAK16,MAK16,TTI2,TTI2,SNORD13,RNF122,DUSP26,UNC5D,UNC5D,LOC101929550,KCNU1,LINC01605,ZNF703,LOC102723701,ERLIN2,ERLIN2,LOC728024,PLPBP,ADGRA2,ADGRA2,BRF2,BRF2,RAB11FIP1,GOT1L1,ADRB3,EIF4EBP1,ASH2L,STAR,LSM1,BAG4,DDHD2,PLPP5,NSD3,LETM2,FGFR1,C8orf86,RNF5P1,TACC1,PLEKHA2,HTRA4,TM2D2,ADAM9,ADAM32,ADAM3A,ADAM18,ADAM2,IDO1,IDO2,TCIM,ZMAT4,SFRP1,SFRP1,MIR548AO,GOLGA7,GINS4,GIN…
HCC827Pa	chr8	46,841,113	58,571,039	-0.358677	1	45.5448	533	211.459	LINC00293,LOC100287846,SPIDR,CEBPD,PRKDC,MCM4,UBE2V2,EFCAB1,SNAI2,PPDPFL,SNTG1,PXDNL,PCMTD1,ST18,ALKAL1,RB1CC1,NPBWR1,OPRK1,ATP6V1H,RGS20,TCEA1,LYPLA1,MRPL15,SOX17,RP1,XKR4,TMEM68,TGS1,LYN,RPS20,RPS20,SNORD54,MOS,PLAG1,CHCHD7,SDR16C5,SDR16C6P,PENK,PENK,LOC101929415,IMPAD1,FAM110B,UBXN2B,CYP7A1,SDCBP
HCC827Pa	chr8	58,572,280	61,689,940	0.916577	4	109.474	175	69.7963	SDCBP,NSMAF,TOX,CA8,RAB2A,CHD7,LOC100130298,CLVS1,ASPH
HCC827Pa	chr8	61,714,731	65,709,168	-0.592443	1	36.656	71	27.317	MIR4470,NKAIN3,NKAIN3,NKAIN3-IT1,GGH,TTPA,YTHDF3,MIR124-2HG,MIR124-2HG,MIR124-2,LOC401463,LOC401463,BHLHE22,CYP7B1,LINC01299,ARMC1,MTFR1
HCC827Pa	chr8	65,719,281	66,566,994	0.663512	3	101.35	82	31.9981	PDE7A,DNAJC5B,TRIM55,CRH,LINC00967,RRS1-AS1,RRS1,ADHFE1,VXN,MYBL1
HCC827Pa	chr8	66,572,475	67,518,140	1.48937	6	135.351	171	66.5734	MYBL1,VCPIP1,C8orf44,C8orf44-SGK3,C8orf44-SGK3,SGK3,PTTG3P,C8orf44-SGK3,SGK3,MCMDC2,SNHG6,SNORD87,TCF24,PPP1R42,COPS5,CSPP1,ARFGEF1,LOC102724708,CPA6,CPA6
HCC827Pa	chr8	67,624,050	69,624,254	0.334956	3	65.9937	89	34.4696	CPA6,PREX2,C8orf34-AS1,C8orf34-AS1,C8orf34,C8orf34,SULF1
HCC827Pa	chr8	69,627,175	70,216,797	1.36305	6	159.462	61	26.4893	SULF1,SLCO5A1,PRDM14,NCOA2
HCC827Pa	chr8	70,574,881	71,844,475	-0.322205	1	44.099	49	19.4025	TRAM1,LACTB2-AS1,LACTB2,LACTB2,XKR9,EYA1,MSC,MSC,MSC-AS1
HCC827Pa	chr8	71,962,814	73,291,300	1.07386	5	120.801	68	26.4796	MSC-AS1,MSC-AS1,TRPA1,TRPA1,LOC392232,KCNB2,TERF1,SBSPON,C8orf89,RPL7
HCC827Pa	chr8	73,291,640	75,540,086	2.27432	10	268.325	106	40.3769	RPL7,RDH10,RDH10,RDH10-AS1,STAU2-AS1,STAU2-AS1,STAU2,STAU2,UBE2W,ELOC,TMEM70,LY96,JPH1,GDAP1,MIR5681A,MIR5681B,MIR2052HG,MIR2052HG,MIR2052,PI15,CRISPLD1,HNF4G
HCC827Pa	chr8	75,543,788	79,767,829	0.141019	2	66.1769	108	44.8393	HNF4G,ZFHX4,PEX2,PKIA,ZC2HC1A,IL7,STMN2,HEY1
HCC827Pa	chr8	79,918,981	81,840,055	1.59262	7	166.797	114	43.6634	MRPS28,TPD52,MIR5708,ZBTB10,ZNF704,PAG1,FABP5,PMP2,FABP9,FABP4,FABP12,IMPA1,SLC10A5,ZFAND1,CHMP4C,SNX16
HCC827Pa	chr8	82,291,725	85,480,858	-0.548194	1	33.6161	79	31.6936	RALYL,LRRCC1,E2F5,E2F5,RBIS,RBIS,CA13,CA1,CA3,CA3,CA3-AS1,CA2
HCC827Pa	chr8	85,642,752	85,828,661	1.42692	6	270.405	91	42.8303	REXO1L2P
HCC827Pa	chr8	86,048,377	94,543,987	-0.362144	1	40.8023	436	171.548	PSKH2,ATP6V0D2,SLC7A13,WWP1,RMDN1,CPNE3,CNGB3,CNBD1,DCAF4L2,MMP16,RIPK2,OSGIN2,NBN,DECR1,CALB1,TMEM64,NECAB1,C8orf88,PIP4P2,OTUD6B,LRRC69,LRRC69,MIR4661,LRRC69,SLC26A7,SLC26A7,RUNX1T1,FLJ46284,TRIQK,MIR8084,C8orf87,LINC00535,FAM92A,RBM12B,RBM12B,RBM12B-AS1,TMEM67,MIR378D2,PDP1,CDH17,GEM,RAD54B,RAD54B,FSBP,VIRMA
HCC827Pa	chr8	94,546,760	95,301,298	1.17077	5	113.868	107	40.7606	VIRMA,LOC100288748,ESRP1,DPY19L4,INTS8,INTS8,CCNE2,CCNE2,NDUFAF6,TP53INP1,NDUFAF6,NDUFAF6,MIR3150BHG,MIR3150B,MIR3150A,PLEKHF2,C8orf37,C8orf37,C8orf37-AS1,C8orf37-AS1
HCC827Pa	chr8	95,610,562	101,201,033	-0.414012	1	44.0572	383	150.482	C8orf37-AS1,GDF6,UQCRB,MTERF3,PTDSS1,LOC102724804,SDC2,CPQ,CPQ,LOC101927066,LOC101927066,TSPYL5,MTDH,LAPTM4B,MATN2,RPL30,SNORA72,RPL30,ERICH5,RIDA,POP1,NIPAL2,KCNS2,STK3,OSR2,VPS13B,VPS13B,MIR599,MIR875,COX6C,RGS22,FBXO43,POLR2K,SPAG1,RNF19A,ANKRD46,SNX31,PABPC1,YWHAZ,ZNF706
HCC827Pa	chr8	101,201,696	102,125,558	0.700262	4	100.025	28	11.6444	ZNF706,NACA4P,GRHL2,NCALD,MIR5680
HCC827Pa	chr8	102,208,085	103,133,460	2.01092	9	229.875	111	44.6732	RRM2B,UBR5,ODF1,KLF10,GASAL1,AZIN1,ATP6V1C1,LINC01181,LINC01181,BAALC-AS2
HCC827Pa	chr8	103,154,513	123,396,447	-0.368678	1	43.783	851	339.581	BAALC,MIR3151,BAALC,FZD6,CTHRC1,SLC25A32,SLC25A32,DCAF13,DCAF13,LOC105375690,RIMS2,RIMS2,DCSTAMP,DPYS,MIR548A3,LRP12,ZFPM2,ZFPM2,ZFPM2-AS1,OXR1,ABRA,ANGPT1,RSPO2,EIF3E,EMC2,TMEM74,TRHR,NUDCD1,ENY2,PKHD1L1,EBAG9,SYBU,SYBU,LOC100132813,KCNV1,CSMD3,CSMD3,MIR2053,TRPS1,EIF3H,UTP23,RAD21,RAD21,RAD21-AS1,MIR3610,RAD21-AS1,AARD,SLC30A8,MED30,EXT1,SAMD12,SAMD12,SAMD12-AS1,TNFRSF11B,COLEC10,LOC101927513,C…
HCC827Pa	chr8	123,427,930	123,534,812	2.35084	11	279.443	16	6.62276	WDYHV1,FBXO32
HCC827Pa	chr8	123,540,857	125,436,497	-0.35886	1	48.5382	208	82.0543	FBXO32,KLHL38,ANXA13,FAM91A1,FER1L6,FER1L6,FER1L6-AS1,FER1L6,FER1L6-AS2,TMEM65,TRMT12,RNF139,TATDN1,TATDN1,MIR6844,TATDN1,NDUFB9,NDUFB9,MTSS1,MIR4662B,MIR4662A,ZNF572,SQLE,WASHC5,NSMCE2,TRIB1
HCC827Pa	chr8	126,556,582	132,675,618	1.70909	7	214.014	223	89.471	LRATD2,PRNCR1,CASC8,POU5F1B,MYC,PVT1,MIR1204,PVT1,TMEM75,PVT1,MIR1205,PVT1,MIR1206,PVT1,MIR1207,MIR1208,CCDC26,MIR3686,CCDC26,GSDMC,FAM49B,FAM49B,MIR5194,ASAP1,ASAP1,ASAP1-IT1,ADCY8,EFR3A,OC90,HHLA1,KCNQ3,LRRC6
HCC827Pa	chr8	132,687,573	133,466,144	-0.364557	1	54.3268	146	61.2605	TMEM71,PHF20L1,TG,TG,SLA,TG,SLA,MIR7848,CCN4,NDRG1,ST3GAL1
HCC827Pa	chr8	133,475,731	135,647,151	1.86802	8	267.675	55	22.3995	ST3GAL1,ZFAT,ZFAT,ZFAT-AS1,MIR30B,MIR30D,LINC01591,KHDRBS3
HCC827Pa	chr8	138,132,362	143,607,111	-0.464381	1	61.8243	568	235.22	FAM135B,COL22A1,KCNK9,TRAPPC9,CHRAC1,AGO2,PTK2,PTK2,MIR151A,DENND3,SLC45A4,SLC45A4,LOC105375787,LOC105375787,GPR20,PTP4A3,MROH5,MIR1302-7,MIR4472-1,TSNARE1,ADGRB1,ARC,JRK,PSCA,LY6K,LY6K,LNCOC1,THEM6,SLURP1,LYPD2,SLURP2,LYNX1-SLURP2,LYNX1-SLURP2,LYNX1,LY6D,GML,CYP11B1,CYP11B2,LY6E-DT,LY6E,C8orf31,LY6L,LY6H,GPIHBP1,ZFP41,GLI4,ZNF696,TOP1MT,RHPN1-AS1,RHPN1,MAFA,ZC3H3,GSDMD,GSDMD,LOC100310756,MROH6,N…
HCC827Pa	chr8	143,607,394	144,521,309	-0.133804	2	82.0863	534	240.398	PYCR3,TSTA3,ZNF623,ZNF707,CCDC166,MAPK15,FAM83H,FAM83H,MIR4664,FAM83H-AS1,SCRIB,SCRIB,MIR937,PUF60,NRBP2,NRBP2,MIR6845,EPPK1,PLEC,PLEC,MIR661,PARP10,GRINA,SPATC1,OPLAH,OPLAH,MIR6846,EXOSC4,MIR6847,EXOSC4,GPAA1,CYC1,SHARPIN,MAF1,WDR97,HGH1,MROH1,BOP1,BOP1,MIR7112,BOP1,SCX,HSF1,DGAT1,DGAT1,MIR6848,SCRT1,TMEM249,TMEM249,FBXL6,FBXL6,SLC52A2,ADCK5,ADCK5,CPSF1,CPSF1,CPSF1,MIR939,CPSF1,MIR1234,MIR6849,S…
HCC827Pa	chr8	144,521,309	145,054,157	-0.484206	1	57.0294	122	51.9188	LRRC14,LRRC14,LRRC24,C8orf82,ARHGAP39,ZNF251,ZNF34,RPL8,RPL8,MIR6850,ZNF517,ZNF517,LOC100130027,ZNF7,COMMD5,ZNF250,ZNF16,ZNF252P,ZNF252P,TMED10P1,ZNF252P-AS1,C8orf33
HCC827Pa	chr9	12,193	382,831	-0.624278	1	46.2052	67	27.3786	DDX11L5,WASHC1,MIR1302-2,MIR1302-9,MIR1302-10,MIR1302-11,FAM138A,FAM138F,FAM138C,FOXD4,CBWD1,DOCK8-AS1,DOCK8
HCC827Pa	chr9	386,231	21,141,601	-0.196832	2	51.0766	1,096	435.098	DOCK8,KANK1,DMRT1,DMRT3,DMRT2,SMARCA2,VLDLR-AS1,VLDLR,VLDLR,KCNV2,PUM3,RFX3,GLIS3,GLIS3,GLIS3-AS1,SLC1A1,SPATA6L,SPATA6L,PLPP6,CDC37L1,AK3,RCL1,RCL1,MIR101-2,JAK2,INSL6,INSL4,RLN2,RLN1,PLGRKT,CD274,PDCD1LG2,RIC1,ERMP1,MLANA,KIAA2026,RANBP6,IL33,TPD52L3,UHRF2,GLDC,KDM4C,DMAC1,PTPRD,TYRP1,TYRP1,LURAP1L-AS1,LURAP1L-AS1,LURAP1L,LURAP1L,MPDZ,LINC01235,LINC00583,NFIB,ZDHHC21,CER1,FREM1,TTC39B,SNAPC3,SN…
HCC827Pa	chr9	21,165,942	21,441,169	0.957642	4	121.244	38	15.043	IFNA21,IFNA4,IFNA7,IFNA10,IFNA16,IFNA17,IFNA14,IFNA5,KLHL9,IFNA6,IFNA13,IFNA2,IFNA8,IFNA1
HCC827Pa	chr9	21,481,025	34,723,609	-0.103513	2	64.1704	659	264.19	MIR31HG,IFNE,MIR31HG,MIR31,MTAP,CDKN2A-DT,CDKN2A,CDKN2B-AS1,CDKN2B,CDKN2B-AS1,DMRTA1,ELAVL2,IZUMO3,LOC100506422,CAAP1,PLAA,PLAA,IFT74,IFT74,IFT74,LRRC19,TEK,EQTN,MOB3B,MOB3B,IFNK,C9orf72,LINGO2,LINGO2,MIR876,LINGO2,MIR873,ACO1,DDX58,TOPORS,TOPORS,SMIM27,SMIM27,SMIM27,NDUFB6,NDUFB6,TAF1L,TMEM215,APTX,DNAJA1,SMU1,B4GALT1,B4GALT1,B4GALT1-AS1,SPINK4,BAG1,CHMP5,NFX1,AQP7,AQP3,NOL6,NOL6,MIR6851,ANKRD18…
HCC827Pa	chr9	34,723,695	34,835,588	0.804116	4	155.922	25	11.3841	FAM205A,FAM205BP
HCC827Pa	chr9	34,835,827	39,088,583	-0.104861	2	72.3211	718	299.095	FAM205BP,PHF24,DNAJB5,C9orf131,VCP,FANCG,PIGO,STOML2,FAM214B,UNC13B,RUSC2,RUSC2,FAM166B,FAM166B,TESK1,TESK1,MIR4667,CD72,SIT1,CCDC107,CCDC107,ARHGEF39,ARHGEF39,CA9,TPM2,TLN1,TLN1,MIR6852,CREB3,MIR6853,CREB3,CREB3,GBA2,GBA2,RGP1,RGP1,MSMP,NPR2,NPR2,SPAG8,SPAG8,HINT2,FAM221B,TMEM8B,OR13J1,HRCT1,SPAAR,OR2S2,RECK,GLIPR2,CCIN,CLTA,GNE,RNF38,MELK,MIR4475,PAX5,PAX5,MIR4540,PAX5,MIR4476,ZCCHC7,GRHPR,ZBTB…
HCC827Pa	chr9	39,099,832	39,358,363	-1.31189	0	32.7009	22	7.52885	CNTNAP3,SPATA31A1
HCC827Pa	chr9	39,358,363	39,456,556	0.248264	3	82.1772	26	12.2097	SPATA31A1,FAM74A1,ZNF658B
HCC827Pa	chr9	39,456,900	43,136,261	-0.696867	1	48.2487	144	51.4723	ZNF658B,GLIDR,FGF7P3,LOC102724238,LOC554249,LOC102724238,LOC554249,ANKRD20A2,ANKRD20A3,AQP7P3,LOC105379443,LOC101929583,LOC102724580,LOC102724580,MIR1299,PGM5P2,FOXD4L6,CBWD6,CBWD6,CBWD5,MIR4477A,MIR4477B,LOC107984035,FAM27E2,CNTNAP3B,SPATA31A6,FAM74A7,LOC103908605,LOC102724904
HCC827Pa	chr9	60,832,669	68,243,321	-0.812943	1	50.4771	305	111.525	SPATA31A7,SPATA31A5,FAM74A1,FAM74A6,FAM74A4,FAM74A1,FAM74A6,FAM27C,LOC105379807,LOC102724238,LOC554249,LOC102724238,LOC554249,FGF7P6,FGF7P6,LINC01189,LOC103908605,LOC103908605,LOC103908604,LINC01410,PTGER4P2-CDK2AP2P2,LERFS,LERFS,LOC728673,LOC728673,LOC101929583,LOC101928195,LOC286297,AQP7P3,AQP7P1,LOC100996643,LOC105379443,LOC100996643,LINC00537,MIR4477A,MIR4477B,FRG1JP,ANKRD20A4-ANKRD20A20P,ANK…
HCC827Pa	chr9	68,245,210	138,121,968	0.430412	3	100.851	7,716	3126.57	CBWD5,CBWD3,CBWD3,FOXD4L3,PGM5,TMEM252,PIP5K1B,FAM122A,PIP5K1B,PIP5K1B,LOC101927069,PRKACG,FXN,TJP2,FAM189A2,APBA1,PTAR1,C9orf135,MAMDC2,MAMDC2,MAMDC2-AS1,MAMDC2,SMC5-AS1,SMC5,KLF9,TRPM3,TRPM3,MIR204,CEMIP2,ABHD17B,C9orf85,C9orf57,GDA,ZFAND5,TMC1,ALDH1A1,ANXA1,RORB-AS1,RORB,RORB,TRPM6,C9orf40,CARNMT1-AS1,CARNMT1,CARNMT1,NMRK1,OSTF1,PCSK5,RFK,RPSAP9,GCNT1,PRUNE2,FOXB2,VPS13A-AS1,VPS13A,VPS13A,GNA1…
HCC827Pa	chr9	138,174,632	138,320,875	-1.10957	0	57.4925	25	10.0368	TUBBP5,FAM157B
HCC827Pa	chr10	47,062	18,402,203	-1.36783	0	24.9589	1,321	521.495	TUBB8,ZMYND11,DIP2C,DIP2C,MIR5699,DIP2C,PRR26,LARP4B,GTPBP4,GTPBP4,IDI2,IDI2,IDI2,IDI2-AS1,IDI2-AS1,IDI2-AS1,IDI1,IDI1,WDR37,ADARB2,ADARB2,ADARB2-AS1,LINC00700,MIR6072,PFKP,PFKP,SNORD142,PITRM1,PITRM1,PITRM1-AS1,KLF6,MIR6078,AKR1E2,AKR1C1,AKR1C2,AKR1C3,AKR1C8P,AKR1C4,UCN3,TUBAL3,NET1,CALML5,CALML3-AS1,CALML3-AS1,CALML3,ASB13,TASOR2,GDI2,ANKRD16,FBH1,IL15RA,IL2RA,RBM17,PFKFB3,PFKFB3,MIR3155A,MIR31…
HCC827Pa	chr10	18,498,202	38,393,139	0.192903	2	66.4133	1,187	460.66	CACNB2,NSUN6,ARL5B,MALRD1,PLXDC2,MIR4675,NEBL,NEBL-AS1,LINC02643,MIR1915HG,MIR1915HG,MIR1915,SKIDA1,MLLT10,DNAJC1,EBLN1,LOC100130992,COMMD3-BMI1,COMMD3,COMMD3-BMI1,BMI1,SPAG6,LOC100499489,PIP4K2A,ARMC3,MSRB2,PTF1A,C10orf67,C10orf67,LOC105376453,OTUD1,KIAA1217,KIAA1217,MIR603,ARHGAP21,PRTFDC1,ENKUR,ENKUR,THNSL1,GPR158-AS1,GPR158,GPR158,MYO3A,GAD2,APBB1IP,PDSS1,ABI1,ANKRD26,YME1L1,MASTL,MASTL,ACBD5…
HCC827Pa	chr10	38,447,638	38,851,202	-1.39553	0	29.4295	16	5.09318	LINC00999,ACTR3BP5
HCC827Pa	chr10	42,185,419	46,838,009	-0.377466	1	57.3965	471	175.891	CCNYL2,ZNF37BP,ZNF33B,BMS1,MIR5100,RET,CSGALNACT2,RASGEF1A,FXYD4,HNRNPF,ZNF487,ZNF239,ZNF485,ZNF32-AS3,ZNF32,ZNF32-AS1,ZNF32-AS3,ZNF32,ZNF32-AS2,HNRNPA3P1,LINC00619,C10orf142,CXCL12,TMEM72-AS1,TMEM72,RASSF4,RASSF4,DEPP1,C10orf25,ZNF22,RSU1P2,ANKRD30BP3,MIR3156-1,OR13A1,ALOX5,ALOX5,LOC102724323,MARCHF8,ZFAND4,AGAP10P,WASHC2C,FAM25E,AGAP4,PARGP1-AGAP4,PARGP1-AGAP4,PARGP1,TIMM23,NCOA4,MSMB,AGAP7P,AN…
HCC827Pa	chr10	46,870,884	46,968,163	-2.05507	0	18.2124	18	4.74238	FRMPD2B,PTPN20
HCC827Pa	chr10	46,984,234	79,706,758	-0.410462	1	53.2681	2,569	1036.6	PTPN20,GDF10,GDF2,RBP3,ZNF488,ANXA8,FAM25C,FAM25G,BMS1P2-AGAP9,AGAP9,BMS1P2-AGAP9,BMS1P2-AGAP9,BMS1P2,SHLD2P3,LOC102724593,LOC102724488,LOC102724593,LOC102724488,SYT15,LOC102724488,SYT15,NPY4R2,NPY4R,AGAP12P,FRMPD2,MAPK8,ARHGAP22,WDFY4,WDFY4,LRRC18,MIR4294,VSTM4,FAM170B-AS1,FAM170B,TMEM273,C10orf71,DRGX,ERCC6,ERCC6,PGBD3,CHAT,SLC18A3,CHAT,C10orf53,OGDHL,PARG,TIMM23B,TIMM23B-AGAP6,TIMM23B-AGAP6,AG…
HCC827Pa	chr10	79,708,638	79,851,111	-1.71854	0	29.3947	20	8.17042	NUTM2B-AS1,NUTM2B,NUTM2B-AS1,NUTM2E
HCC827Pa	chr10	79,906,609	87,216,125	-0.375106	1	58.0788	360	143.766	BMS1P21,BMS1P21,MBL1P,SFTPD,TMEM254-AS1,TMEM254,TMEM254,PLAC9,ANXA11,LOC100130698,MAT1A,DYDC1,DYDC1,DYDC2,DYDC2,PRXL2A,TSPAN14,SH2D4B,NRG3,NRG3,NRG3-AS1,GHITM,C10orf99,CDHR1,LRIT2,LRIT1,RGR,CCSER2,GRID1-AS1,GRID1,GRID1,GRID1,MIR346,WAPL,OPN4,LDB3,BMPR1A,MMRN2,MMRN2,SNCG,SNCG,ADIRF,ADIRF,AGAP11,AGAP11,FAM25A,GLUD1,SHLD2
HCC827Pa	chr10	87,225,853	87,365,788	-1.96829	0	29.8321	20	8.25974	NUTM2A,NUTM2D
HCC827Pa	chr10	87,366,162	128,104,214	-0.409606	1	50.373	4,325	1757.46	NUTM2D,MIR4678,MINPP1,PAPSS2,ATAD1,CFL1P1,KLLN,PTEN,RNLS,LIPJ,LIPF,LIPK,LIPN,LIPM,LIPM,ANKRD22,ANKRD22,STAMBPL1,ACTA2-AS1,ACTA2,ACTA2,ACTA2,FAS,FAS,MIR4679-2,MIR4679-1,CH25H,LIPA,IFIT2,IFIT3,IFIT1B,IFIT1,IFIT5,SLC16A12,SLC16A12,SLC16A12-AS1,PANK1,PANK1,MIR107,KIF20B,HTR7,RPP30,ANKRD1,NUDT9P1,PCGF5,HECTD2-AS1,HECTD2,PPP1R3C,TNKS2,FGFBP3,BTAF1,CPEB3,MARCHF5,IDE,KIF11,HHEX,EXOC6,CYP26C1,CYP26A1,MYOF…
HCC827Pa	chr10	128,104,218	128,109,437	0.695378	3	109.459	17	7.84545	MKI67
HCC827Pa	chr10	128,110,363	133,659,585	-0.477526	1	58.6399	468	184.94	MKI67,MGMT,EBF3,EBF3,MIR4297,C10orf143,CTAGE7P,GLRX3,MIR378C,TCERG1L,LINC01164,PPP2R2D,BNIP3,JAKMIP3,DPYSL4,STK32C,LRRC27,PWWP2B,C10orf91,INPP5A,NKX6-2,CFAP46,ADGRA1,KNDC1,UTF1,VENTX,MIR202HG,MIR202,ADAM8,TUBGCP2,TUBGCP2,ZNF511,ZNF511,CALY,PRAP1,FUOM,ECHS1,ECHS1,MIR3944,PAOX,MTG1,SCART1,CYP2E1,SYCE1,SYCE1,SPRNP1,FRG2B
HCC827Pa	chr10	133,664,925	133,778,707	-2.32951	0	26.9769	56	19.6053	-
HCC827Pa	chr11	86,608	130,718	-2.47514	0	20.6583	14	5.5999	LINC01001
HCC827Pa	chr11	130,718	1,016,265	-0.373202	1	68.9566	415	173.905	LINC01001,SCGB1C1,ODF3,BET1L,RIC8A,MIR6743,RIC8A,SIRT3,PSMD13,NLRP6,PGGHG,IFITM5,IFITM2,IFITM1,IFITM3,B4GALNT4,PKP3,SIGIRR,ANO9,PTDSS2,RNH1,HRAS,LRRC56,LMNTD2,LMNTD2,LOC692247,RASSF7,LOC143666,PHRF1,IRF7,CDHR5,SCT,DRD4,DEAF1,DEAF1,TMEM80,EPS8L2,TALDO1,GATD1,LOC171391,CEND1,SLC25A22,SLC25A22,PANO1,PIDD1,RPLP2,RPLP2,SNORA52,PNPLA2,CRACR2B,CD151,POLR2L,TSPAN4,CHID1,AP2A2,MUC6
HCC827Pa	chr11	1,016,267	1,261,939	0.086436	2	107.141	213	88.5837	MUC6,MUC2,MUC5AC,MUC5B,MUC5B,MUC5B-AS1,MUC5B,MIR6744
HCC827Pa	chr11	1,261,980	4,389,743	-0.570957	1	58.2395	532	211.935	MUC5B,TOLLIP,TOLLIP-AS1,BRSK2,MOB2,DUSP8,KRTAP5-AS1,KRTAP5-1,KRTAP5-AS1,KRTAP5-2,KRTAP5-AS1,KRTAP5-3,KRTAP5-4,KRTAP5-5,KRTAP5-6,IFITM10,CTSD,SYT8,TNNI2,LSP1,LSP1,MIR4298,LSP1,MIR7847,TNNT3,MRPL23,MRPL23-AS1,HOTS,H19,H19,MIR675,H19,IGF2,INS-IGF2,IGF2,INS-IGF2,MIR483,IGF2,INS-IGF2,IGF2-AS,INS-IGF2,INS-IGF2,INS,TH,MIR4686,C11orf21,C11orf21,TSPAN32,TSPAN32,CD81-AS1,CD81-AS1,CD81,CD81,TSSC4,TRPM5,KCNQ…
HCC827Pa	chr11	4,390,001	6,210,610	0.168032	2	75.8286	361	159.503	TRIM21,OR52K2,OR52K1,OR52M1,OR52I2,OR52I1,TRIM68,OR51D1,OR51E1,OR51E2,OR51F1,OR52R1,OR51F2,OR51S1,OR51H1,OR51T1,OR51A7,OR51G2,OR51G1,OR51A4,OR51A2,MMP26,OR51L1,OR52J3,OR52E2,OR52A5,OR52A1,OR52Z1,OR51V1,HBB,HBD,HBBP1,HBG1,HBG2,HBE1,OR51B4,OR51B2,OR51B5,OR51B5,OR51B6,OR51B5,OR51M1,OR51B5,OR51J1,OR51B5,OR51Q1,OR51B5,OR51I1,OR51B5,OR51I2,OR51B5,OR52D1,UBQLN3,UBQLNL,OR52H1,OR52B6,TRIM6,TRIM6-TRIM34,TR…
HCC827Pa	chr11	6,210,612	7,002,856	-0.119306	2	74.7435	342	154.119	C11orf42,FAM160A2,CNGA4,CCKBR,CAVIN3,SMPD1,APBB1,HPX,TRIM3,ARFIP2,ARFIP2,TIMM10B,TIMM10B,DNHD1,RRP8,ILK,ILK,TAF10,TAF10,TPP1,DCHS1,MRPL17,GVINP1,OR2AG2,OR2AG1,OR6A2,OR10A5,OR10A2,OR10A4,OR2D2,OR2D3,ZNF215,ZNF214
HCC827Pa	chr11	7,038,632	9,003,936	-0.351958	1	53.6605	291	119.936	NLRP14,RBMXL2,MIR302E,SYT9,OLFML1,PPFIBP2,CYB5R2,OVCH2,OR5P2,OR5P3,OR5E1P,OR10A6,OR10A3,NLRP10,EIF3F,TUB,TUB,RIC3,RIC3,LMO1,STK33,TRIM66,RPL27A,RPL27A,SNORA3A,RPL27A,SNORA3B,ST5,ST5,LOC102724784,AKIP1,C11orf16,ASCL3,TMEM9B,NRIP3
HCC827Pa	chr11	9,020,999	9,207,678	0.257058	3	78.6794	63	25.6053	SCUBE2,SCUBE2,MIR5691,KRT8P41,DENND5A
HCC827Pa	chr11	9,283,451	50,295,323	-0.378774	1	52.7355	3,121	1248.88	TMEM41B,IPO7,IPO7,SNORA23,ZNF143,WEE1,SWAP70,SBF2-AS1,SBF2,SBF2,SBF2,LOC101928008,ADM,AMPD3,RNF141,MRVI1-AS1,LYVE1,MRVI1-AS1,MRVI1,MRVI1,CTR9,EIF4G2,EIF4G2,SNORD97,ZBED5,GALNT18,GALNT18,CSNK2A3,MIR4299,MIR8070,USP47,DKK3,MICAL2,MICAL2,MIR6124,MICALCL,PARVA,TEAD1,RASSF10,ARNTL,BTBD10,PTH,FAR1,SPON1,RRAS2,COPB1,PSMA1,PDE3B,CYP2R1,CALCA,CALCB,INSC,LOC102724957,SOX6,MIR6073,SOX6,C11orf58,PLEKHA7,OR7E…
HCC827Pa	chr11	54,603,036	57,236,804	0.695585	3	90.2351	227	94.6051	OR4C46,OR4A5,TRIM48,TRIM51HP,OR4A16,OR4A15,OR4C15,OR4C16,OR4C11,OR4P4,OR4S2,OR4C6,OR5D13,OR5D14,OR5L1,OR5D18,OR5L2,OR5D16,TRIM51,OR5W2,OR5I1,OR10AG1,OR7E5P,OR5F1,OR5AS1,OR8I2,OR8H2,OR8H3,OR8J3,OR8K5,OR5J2,OR5T2,OR5T3,OR5T1,OR8H1,OR8K3,OR8K1,OR8J1,OR8U8,OR8U1,OR5R1,OR5M9,OR5M3,OR5M8,OR5M11,OR5M10,OR5M1,OR5AP2,OR5AR1,OR9G9,OR9G1,OR9G4,OR9G4,MIR6128,OR5AK2,OR5AK4P,LRRC55,APLNR
HCC827Pa	chr11	57,236,804	57,742,310	0.12588	2	93.2089	187	78.8032	APLNR,TNKS1BP1,SSRP1,P2RX3,PRG3,PRG2,SLC43A3,RTN4RL2,SLC43A1,TIMM10,SMTNL1,UBE2L6,SERPING1,MIR130A,YPEL4,CLP1,ZDHHC5,MED19,TMX2,TMX2-CTNND1,TMX2-CTNND1,SELENOH
HCC827Pa	chr11	57,744,133	59,515,554	0.56628	3	94.7871	214	88.7365	TMX2-CTNND1,BTBD18,TMX2-CTNND1,CTNND1,OR9Q1,OR6Q1,OR9Q1,OR9Q1,OR9I1,OR9Q2,OR1S2,OR1S1,OR10Q1,OR10W1,OR5B17,OR5B3,OR5B2,OR5B12,OR5B21,LPXN,ZFP91,ZFP91-CNTF,ZFP91-CNTF,CNTF,GLYAT,GLYATL2,GLYATL1,GLYATL1,LOC283194,FAM111B,FAM111A,DTX4,MPEG1,OR5AN1,OR5A2,OR5A1,OR4D6,OR4D10,OR4D11,OR4D9
HCC827Pa	chr11	59,515,726	62,519,930	0.163314	2	89.1667	696	284.981	OR4D9,OSBP,OSBP,MIR3162,PATL1,OR10V1,OR10V2P,STX3,MRPL16,CBLIF,TCN1,OOSP1,OOSP2,MS4A3,MS4A2,MS4A6A,MS4A4E,MS4A4E,MIR6503,MS4A4A,MS4A6E,MS4A7,MS4A14,MS4A5,MS4A1,MS4A12,MS4A13,MS4A8,MS4A18,MS4A15,MS4A10,CCDC86,PTGDR2,ZP1,PRPF19,TMEM109,TMEM132A,TMEM132A,SLC15A3,SLC15A3,CD6,CD5,VPS37C,PGA3,PGA4,PGA5,VWCE,DDB1,TKFC,TKFC,CYB561A3,CYB561A3,TMEM138,TMEM216,CPSF7,SDHAF2,PPP1R32,LRRC10B,SYT7,RPLP0P2,DAGLA…
HCC827Pa	chr11	62,520,060	62,532,591	1.31193	5	170.885	44	16.0134	AHNAK
HCC827Pa	chr11	62,532,596	134,986,787	0.224393	3	88.1314	8,529	3514.72	AHNAK,EEF1G,EEF1G,MIR3654,EEF1G,MIR6747,TUT1,MTA2,EML3,ROM1,B3GAT3,GANAB,INTS5,C11orf98,LBHD1,LBHD1,CSKMT,SNORA57,LBHD1,CSKMT,LBHD1,LBHD1,UQCC3,UQCC3,UBXN1,LRRN4CL,BSCL2,HNRNPUL2-BSCL2,BSCL2,HNRNPUL2-BSCL2,GNG3,HNRNPUL2-BSCL2,HNRNPUL2,TTC9C,ZBTB3,POLR2G,TAF6L,TAF6L,TMEM179B,TMEM179B,TMEM179B,MIR6748,TMEM223,TMEM223,NXF1,NXF1,MIR6514,STX5,LOC105369332,WDR74,WDR74,SNHG1,SNORD22,SNHG1,SNORD31,SNHG1,…
HCC827Pa	chr12	12,211	99,133	-1.18947	0	51.5388	19	8.0789	WASH8P,FAM138D,IQSEC3
HCC827Pa	chr12	99,133	8,206,656	0.548654	3	111.953	1,554	631.11	IQSEC3,IQSEC3,LOC574538,SLC6A12,SLC6A12,LOC101929384,SLC6A13,KDM5A,CCDC77,B4GALNT3,NINJ2,NINJ2,LOC100049716,WNK1,RAD52,ERC1,FBXL14,WNT5B,MIR3649,ADIPOR2,CACNA2D4,CACNA2D4,LRTM2,LINC00940,DCP1B,CACNA1C,CACNA1C,CACNA1C-AS2,CACNA1C,CACNA1C-AS1,ITFG2-AS1,ITFG2-AS1,FKBP4,ITFG2-AS1,ITFG2,ITFG2,ITFG2,NRIP2,ITFG2,TEX52,ITFG2,FOXM1,FOXM1,RHNO1,TULP3,TEAD4,TSPAN9,LOC100128253,PRMT8,PRMT8,THCAT155,CRACR2A,P…
HCC827Pa	chr12	8,219,851	8,415,801	-1.11256	0	38.1375	14	4.75998	FAM90A1,FAM86FP,LINC02449,LINC00937
HCC827Pa	chr12	8,455,979	9,299,513	0.595094	3	96.2661	217	84.5886	CLEC6A,CLEC4D,CLEC4E,AICDA,MFAP5,RIMKLB,A2ML1,PHC1,PHC1,M6PR,M6PR,KLRG1,LINC00612,A2M-AS1,A2M,A2M,PZP,MIR1244-1,MIR1244-2,MIR1244-3,MIR1244-4,LOC642846
HCC827Pa	chr12	9,301,171	9,443,585	1.40274	6	277.205	47	16.1988	LOC642846,LINC02367,LOC728715,LOC728715,DDX12P
HCC827Pa	chr12	9,480,523	9,564,299	-4.04657	0	1.98673	10	7.8632	OVOS
HCC827Pa	chr12	9,595,211	10,432,198	0.412981	3	65.6866	146	55.8893	KLRB1,CLEC2D,CLECL1,CD69,KLRF1,CLEC2B,KLRF2,CLEC2A,CLEC12A-AS1,CLEC12A,CLEC12A,CLEC1B,CLEC12B,CLEC12B,LOC102724020,CLEC9A,CLEC1A,CLEC7A,OLR1,OLR1,TMEM52B,TMEM52B,GABARAPL1,KLRD1,LOC101928100,KLRK1,KLRC4-KLRK1,KLRC4-KLRK1,KLRC4,KLRC3,KLRC2
HCC827Pa	chr12	10,433,888	14,787,285	0.734812	4	106.638	418	168.035	KLRC2,KLRC1,EIF2S3B,KLRA1P,MAGOHB,STYK1,YBX3,TAS2R7,TAS2R8,TAS2R9,TAS2R10,PRR4,PRH1-PRR4,PRH1-PRR4,PRH1,PRH1-PRR4,PRH1,TAS2R13,PRH1-PRR4,PRH1,PRH2,PRH1-PRR4,PRH1,PRH1-TAS2R14,TAS2R14,PRH1-PRR4,PRH1,PRH1-TAS2R14,PRH1-PRR4,PRH1,PRH1-TAS2R14,TAS2R50,PRH1-PRR4,PRH1,PRH1-TAS2R14,TAS2R20,PRH1-PRR4,PRH1,PRH1-TAS2R14,TAS2R19,PRH1-PRR4,PRH1,PRH1-TAS2R14,TAS2R31,PRH1-PRR4,PRH1,PRH1-TAS2R14,TAS2R46,PRH1-PRR…
HCC827Pa	chr12	14,787,306	31,090,139	0.483591	3	72.2671	1,039	399.838	WBP11,C12orf60,SMCO3,C12orf60,ART4,MGP,ERP27,ARHGDIB,PDE6H,RERG,PTPRO,EPS8,STRAP,DERA,SLC15A5,MGST1,LMO3,SKP1P2,MIR3974,RERGL,PIK3C2G,PLCZ1,CAPZA3,PLEKHA5,AEBP2,PDE3A,SLCO1C1,SLCO1B3,SLCO1B3-SLCO1B7,SLCO1B3-SLCO1B7,SLCO1B7,SLCO1B1,SLCO1A2,SLCO1A2,IAPP,PYROXD1,PYROXD1,RECQL,RECQL,GOLT1B,SPX,GYS2,LDHB,KCNJ8,ABCC9,CMAS,ST8SIA1,C2CD5,ETNK1,SOX5,SOX5,MIR920,LINC00477,BCAT1,C12orf77,LRMP,CASC1,ETFRF1,K…
HCC827Pa	chr12	31,091,797	31,103,946	1.83117	8	335.874	18	6.14311	DDX11
HCC827Pa	chr12	31,112,869	34,029,724	0.567776	3	83.5731	226	87.634	OVOS2,SINHCAF,SINHCAF,FLJ13224,DENND5B,ETFBKMT,ETFBKMT,AMN1,AMN1,H3F3C,RESF1,BICD1,FGD4,DNM1L,YARS2,PKP2,SYT10,ALG10
HCC827Pa	chr12	38,206,980	40,475,740	0.184161	2	53.1374	211	83.7902	ALG10B,CPNE8,KIF21A,ABCD2,C12orf40,C12orf40,SLC2A13,SLC2A13,LRRK2,MUC19
HCC827Pa	chr12	40,479,065	40,491,243	2.7224	14	461.896	38	18.0038	MUC19
HCC827Pa	chr12	40,493,960	54,325,216	0.154164	2	85.0179	2,528	1018.9	MUC19,CNTN1,PDZRN4,GXYLT1,YAF2,ZCRB1,ZCRB1,MIR7851,PPHLN1,PRICKLE1,ADAMTS20,PUS7L,IRAK4,TWF1,TMEM117,NELL2,DBX2,PLEKHA8P1,ANO6,LINC00938,ARID2,SCAF11,SLC38A1,SLC38A2,SLC38A4,AMIGO2,PCED1B,MIR4698,PCED1B,MIR4494,RPAP3,ENDOU,RAPGEF3,SLC48A1,HDAC7,VDR,TMEM106C,COL2A1,SENP1,SENP1,PFKM,PFKM,PFKM,MIR6505,ASB8,CCDC184,OR10AD1,H1FNT,ZNF641,ANP32D,C12orf54,OR8S1,LALBA,KANSL2,KANSL2,SNORA2C,MIR1291,KANSL2,…
HCC827Pa	chr12	54,337,154	54,471,380	2.16576	9	359.867	66	27.5002	COPZ1,MIR148B,COPZ1,LOC102724050,GPR84,LOC102724050,ZNF385A,LOC102724050,ITGA5,LOC102724050,GTSF1,GTSF1
HCC827Pa	chr12	54,497,730	55,026,934	0.0374168	2	71.2732	104	41.7403	NCKAP1L,PDE1B,PPP1R1A,GLYCAM1,LACRT,DCD,MUCL1,TESPA1,NEUROD4
HCC827Pa	chr12	55,026,936	55,682,221	0.867151	4	122.019	75	33.8271	NEUROD4,OR9K2,OR10A7,OR6C74,OR6C6,OR6C1,OR6C3,OR6C75,OR6C65,OR6C76,OR6C2,OR6C70,OR6C68,OR6C4,OR2AP1,OR10P1,METTL7B
HCC827Pa	chr12	55,682,221	57,571,397	0.20114	3	93.1215	1,021	430.962	METTL7B,ITGA7,BLOC1S1,BLOC1S1-RDH5,BLOC1S1-RDH5,RDH5,CD63,GDF11,SARNP,ORMDL2,ORMDL2,DNAJC14,DNAJC14,TMEM198B,MMP19,PYM1,DGKA,DGKA,PMEL,PMEL,CDK2,RAB5B,SUOX,IKZF4,LOC105369781,IKZF4,RPS26,ERBB3,PA2G4,RPL41,ZC3H10,ESYT1,MYL6B,MYL6,SMARCC2,RNF41,NABP2,SLC39A5,ANKRD52,COQ10A,CS,CNPY2,PAN2,IL23A,STAT2,APOF,TIMELESS,MIP,SPRYD4,SPRYD4,GLS2,GLS2,RBMS2,BAZ2A,ATP5F1B,ATP5F1B,SNORD59B,ATP5F1B,SNORD59A,PTGES…
HCC827Pa	chr12	57,571,931	57,751,770	3.76053	28	1165.01	140	58.8269	KIF5A,PIP4K2C,DTX3,ARHGEF25,LOC101927583,LOC101927583,SLC26A10,SLC26A10,SLC26A10,B4GALNT1,B4GALNT1,OS9,AGAP2,AGAP2-AS1,AGAP2,TSPAN31,TSPAN31,CDK4,MIR6759,TSPAN31,CDK4,CDK4
HCC827Pa	chr12	57,756,951	64,425,967	0.255461	3	84.2785	305	120.844	MARCHF9,CYP27B1,METTL1,EEF1AKMT3,TSFM,TSFM,AVIL,AVIL,CTDSP2,CTDSP2,MIR26A2,ATP23,LOC100506869,LRIG3,SLC16A7,TAFA2,USP15,MIR6125,USP15,MON2,LINC01465,MIRLET7I,PPM1H,AVPR1A,DPY19L2,RXYLT1,RXYLT1,RXYLT1-AS1,SRGAP1,C12orf66,C12orf56,XPOT
HCC827Pa	chr12	64,428,111	64,878,560	2.80149	14	365.903	73	27.2942	XPOT,TBK1,RASSF3,GNS,TBC1D30
HCC827Pa	chr12	65,051,272	133,234,602	0.156047	2	73.3879	6,321	2539.32	WIF1,LEMD3,MSRB3,LOC100507065,RPSAP52,HMGA2,HMGA2,HMGA2-AS1,MIR6074,LLPH,TMBIM4,IRAK3,IRAK3,MIR6502,HELB,GRIP1,CAND1,DYRK2,IFNG,IL26,IL22,MDM1,RAP1B,SNORA70G,RAP1B,NUP107,SLC35E3,MDM2,CPM,CPSF6,CPSF6,MIR1279,LYZ,YEATS4,FRS2,MIR3913-1,MIR3913-2,CCT2,LRRC10,BEST3,RAB3IP,MYRFL,CNOT2,KCNMB4,PTPRB,PTPRR,TSPAN8,LGR5,ZFC3H1,THAP2,TMEM19,RAB21,TBC1D15,TPH2,TRHDE-AS1,TRHDE-AS1,TRHDE,TRHDE,LOC100507377,ATX…
HCC827Pa	chr13	18,171,403	18,873,661	-1.23569	0	45.3687	40	11.9217	FAM230C,ANKRD20A9P
HCC827Pa	chr13	19,025,858	23,331,120	-0.419774	1	43.4587	266	99.2164	TUBA3C,LOC101928697,TPTE2,MPHOSPH8,PSPC1,ZMYM5,ZMYM2,GJA3,GJB2,GJB6,CRYL1,CRYL1,MIR4499,IFT88,IL17D,EEF1AKMT1,XPO4,LINC00367,LATS2,SAP18,SKA3,MRPL57,MIPEPP3,ZDHHC20,ZDHHC20,MICU2,FGF9,SGCG,SACS
HCC827Pa	chr13	23,331,120	23,341,249	0.37381	3	51.9661	37	18.0115	SACS
HCC827Pa	chr13	23,341,249	55,174,546	-0.353631	1	45.1874	2,316	918.737	SACS,TNFRSF19,MIPEP,MIPEP,PCOTH,PCOTH,C1QTNF9B,C1QTNF9B,SPATA13,SPATA13,MIR2276,C1QTNF9,PARP4,TPTE2P6,ATP12A,RNF17,CENPJ,TPTE2P1,PABPC3,AMER2,MTMR6,NUP58,ATP8A2,SHISA2,RNF6,CDK8,WASF3,GPR12,USP12,RPL21,RPL21,SNORD102,RPL21,SNORA27,RASL11A,GTF3A,GTF3A,MTIF3,MTIF3,LNX2,POLR1D,GSX1,PDX1,CDX2,URAD,FLT3,PAN3-AS1,PAN3,PAN3,FLT1,POMP,SLC46A3,MTUS2,MTUS2,MTUS2-AS1,SLC7A1,UBL3,LINC00544,KATNAL1,UBE2L5,HMG…
HCC827Pa	chr13	57,141,246	57,173,577	-2.9649	0	11.1716	16	5.31513	PRR20C,PRR20E,PRR20B,PRR20D,PRR20A,PRR20C,PRR20B,PRR20D,PRR20E,PRR20A,PRR20B,PRR20D,PRR20C,PRR20E,PRR20A
HCC827Pa	chr13	57,632,540	87,678,274	-0.37546	1	44.1414	550	223.224	PCDH17,DIAPH3,DIAPH3,DIAPH3-AS1,TDRD3,MIR3169,PCDH20,LOC102723968,LOC647264,MIR548X2,MIR4704,PCDH9,PCDH9,PCDH9-AS2,KLHL1,KLHL1,ATXN8OS,DACH1,MZT1,BORA,BORA,DIS3,DIS3,PIBF1,KLF5,KLF12,LOC100288208,CTAGE11P,TBC1D4,COMMD6,UCHL3,UCHL3,LMO7-AS1,LMO7-AS1,LMO7,LMO7,LMO7DN,KCTD12,ACOD1,CLN5,FBXL3,MYCBP2,MYCBP2,MYCBP2-AS1,SCEL,SCEL,SCEL-AS1,LOC100129307,SLAIN1,EDNRB-AS1,EDNRB,EDNRB,OBI1-AS1,POU4F1,OBI1-AS…
HCC827Pa	chr13	90,231,059	102,729,671	-0.395737	1	44.3169	612	243.74	MIR622,MIR17HG,MIR17,MIR18A,MIR17HG,MIR19A,MIR20A,MIR17HG,MIR19B1,MIR92A1,GPC5,GPC5,MIR548AS,GPC6,GPC6,GPC6-AS2,DCT,TGDS,GPR180,SOX21,ABCC4,CLDN10,DZIP1,DNAJC3,UGGT2,HS6ST3,HS6ST3,MIR4501,OXGR1,MBNL2,RAP2A,IPO5,FARP1,RNF113B,FARP1,MIR3170,FARP1,FARP1,STK24,STK24,SLC15A1,DOCK9,UBAC2-AS1,UBAC2,UBAC2,GPR18,UBAC2,GPR183,UBAC2,FKSG29,UBAC2,MIR623,TM9SF2,CLYBL,MIR4306,CLYBL,LOC101927437,ZIC5,ZIC2,PCCA,…
HCC827Pa	chr13	102,729,671	102,750,336	0.427541	3	57.0649	78	37.3022	CCDC168
HCC827Pa	chr13	102,758,661	114,346,545	-0.400498	1	53.806	740	299.622	CCDC168,TEX30,POGLUT2,BIVM,BIVM-ERCC5,BIVM-ERCC5,ERCC5,SLC10A2,DAOA-AS1,DAOA,EFNB2,ARGLU1,FAM155A,FAM155A,MIR1267,LIG4,ABHD13,TNFSF13B,MYO16,MYO16,MYO16-AS1,IRS2,COL4A1,COL4A2,COL4A2,MIR8073,COL4A2,COL4A2-AS2,COL4A2,COL4A2-AS1,RAB20,NAXD,CARS2,ING1,LINC00346,ANKRD10,LINC00431,ARHGEF7-AS2,ARHGEF7,ARHGEF7,TEX29,LINC02337,SOX1-OT,SOX1,SPACA7,TUBGCP3,ATP11AUN,ATP11A,MCF2L-AS1,MCF2L,F7,F10,F10,F10-AS1…
HCC827Pa	chr14	18,333,730	19,747,493	0.483085	3	110.326	79	25.6263	OR11H12,POTEM,POTEM,LOC100508046,DUXAP10,DUXAP9,BMS1P18,BMS1P17,BMS1P22,DUXAP10,DUXAP9,BMS1P22,DUXAP10,BMS1P22,DUXAP9,DUXAP10,BMS1P22,DUXAP9,BMS1P18,BMS1P17,POTEG,POTEG,POTEH-AS1,LOC101929572,POTEG,LOC101929572,OR11H2,OR4Q3
HCC827Pa	chr14	19,747,606	20,002,874	1.94942	8	223.929	37	15.5507	OR4Q3,OR4M1,OR4N2,OR4K2,OR4K5,OR4K1,OR4K15,OR4Q2
HCC827Pa	chr14	20,002,874	23,277,282	0.803673	4	123.012	989	411.628	OR4Q2,OR4K14,OR4K13,OR4L1,OR4K17,OR4N5,OR11G2,OR11H6,OR11H7,OR11H4,TTC5,CCNB1IP1,CCNB1IP1,SNORD126,PARP2,TEP1,KLHL33,OSGEP,APEX1,PIP4P1,PNP,RNASE10,RNASE9,RNASE11,LOC254028,RNASE12,LOC254028,OR6S1,ANG,RNASE4,RNASE4,EDDM3A,EDDM3B,RNASE6,RNASE1,RNASE3,ECRP,RNASE2,METTL17,METTL17,LOC101929718,SLC39A2,NDRG2,NDRG2,MIR6717,NDRG2,TPPP2,NDRG2,RNASE13,NDRG2,RNASE7,NDRG2,RNASE8,NDRG2,ARHGEF40,ARHGEF40,ARHG…
HCC827Pa	chr14	23,285,770	39,402,541	0.297353	3	89.7589	1,435	584.504	HOMEZ,PPP1R3E,BCL2L2,BCL2L2-PABPN1,BCL2L2-PABPN1,BCL2L2-PABPN1,PABPN1,SLC22A17,EFS,IL25,CMTM5,MYH6,MYH6,MIR208A,MYH7,MYH7,MHRT,MYH7,MIR208B,NGDN,THTPA,THTPA,ZFHX2,THTPA,AP1G2,AP1G2,AP1G2,LOC102724814,JPH4,DHRS2,DHRS4-AS1,DHRS4-AS1,DHRS4,DHRS4,DHRS4L2,DHRS4L2,DHRS4,DHRS4L1,DHRS4L1,DHRS4,CARMIL3,CPNE6,NRL,NRL,PCK2,DCAF11,FITM1,PSME1,PSME1,EMC9,EMC9,PSME2,MIR7703,PSME2,RNF31,IRF9,REC8,REC8,IPO4,IPO4…
HCC827Pa	chr14	39,431,554	47,061,581	0.756761	4	83.5466	161	66.2269	FBXO33,LRFN5,FSCB,C14orf28,LOC101927418,KLHL28,TOGARAM1,PRPF39,PRPF39,SNORD127,PRPF39,FKBP3,FKBP3,FANCM,MIS18BP1,RPL10L,MDGA2
HCC827Pa	chr14	47,096,824	82,692,822	0.261624	3	77.2461	3,435	1389.08	MDGA2,MIR548Y,RPS29,RPS29,LRR1,LRR1,RPL36AL,MGAT2,DNAAF2,POLE2,KLHDC1,KLHDC2,KLHDC2,NEMF,NEMF,ARF6,MIR6076,LINC01588,LINC01588,LINC01599,LINC01599,VCPKMT,SOS2,L2HGDH,L2HGDH,MIR4504,DMAC2L,CDKL1,MAP4K5,ATL1,SAV1,NIN,NIN,LOC105370489,ABHD12B,PYGL,TRIM9,TMX1,FRMD6,GNG2,GNG2,LOC102723604,RTRAF,RTRAF,NID2,NID2,PTGDR,PTGER2,TXNDC16,GPR137C,ERO1A,PSMC6,STYX,GNPNAT1,FERMT2,DDHD1,MIR5580,BMP4,CDKN3,CNIH1,…
HCC827Pa	chr14	85,528,617	104,770,858	0.208697	3	80.4861	2,116	849.243	FLRT2,LINC01148,GALC,GPR65,KCNK10,SPATA7,PTPN21,ZC3H14,ZC3H14,EML5,EML5,TTC8,FOXN3,FOXN3,FOXN3-AS1,EFCAB11,TDP1,KCNK13,PSMC1,PSMC1,NRDE2,NRDE2,CALM1,TTC7B,TTC7B,LOC101928909,TTC7B,LOC105370622,RPS6KA5,DGLUCY,SNORA11B,DGLUCY,GPR68,CCDC88C,PPP4R3A,CATSPERB,TC2N,FBLN5,TRIP11,ATXN3,NDUFB1,CPSF2,SLC24A4,RIN3,LGMN,GOLGA5,CHGA,ITPK1,MOAP1,TMEM251,GON7,UBR7,BTBD7,UNC79,COX8C,UNC79,PRIMA1,FAM181A-AS1,FAM1…
HCC827Pa	chr14	104,772,228	106,874,939	0.564109	3	142.244	441	168.196	AKT1,ZBTB42,LINC00638,CEP170B,PLD4,AHNAK2,CLBA1,CDCA4,GPR132,JAG2,JAG2,MIR6765,NUDT14,BRF1,BRF1,BTBD6,PACS2,TEX22,MTA1,CRIP2,CRIP1,TEDC1,TMEM121,ELK2AP,MIR4537,FAM30A,ADAM6,LINC00221,MIR5195
HCC827Pa	chr15	19,964,751	22,564,583	-1.61406	0	33.05	230	86.2705	CHEK2P2,HERC2P3,HERC2P3,HERC2P9,GOLGA6L6,GOLGA8CP,NBEAP1,MIR3118-2,MIR3118-3,MIR3118-4,POTEB2,POTEB,MIR5701-2,MIR5701-3,MIR5701-1,LINC01193,LINC01193,FAM30C,CXADRP2,POTEB3,MIR5701-2,MIR5701-3,MIR5701-1,LINC02203,LINC02203,LOC105369274,LOC105369274,IGHV1OR15-3,LOC642131,LOC101927079,LOC101927079,OR4M2,LOC101927079,OR4N4,OR4N3P,REREP3,GOLGA8EP,HERC2P2,HERC2
HCC827Pa	chr15	22,572,859	30,145,611	-0.518479	1	56.9077	797	309.625	HERC2P2,HERC2,GOLGA8J,GOLGA8J,GOLGA8IP,WHAMMP3,LOC283683,LOC283683,GOLGA6L7,NIPA1,NIPA2,CYFIP1,TUBGCP5,GOLGA6L1,GOLGA6L22,GOLGA6L22,GOLGA8DP,GOLGA6L22,MIR4509-1,MIR4509-2,MIR4509-3,GOLGA6L22,GOLGA8S,GOLGA8H,GOLGA6L2,MIR4508,MKRN3,MAGEL2,NDN,NPAP1,SNRPN,SNHG14,SNURF,SNHG14,SNHG14,SNORD107,PWARSN,SNHG14,PWAR5,SNORD64,SNHG14,PWAR5,SNHG14,PWAR5,SNORD108,SNHG14,PWAR6,SNHG14,SNORD109B,SNORD109A,SNHG14,…
HCC827Pa	chr15	30,152,505	30,605,048	-2.38965	0	21.4631	71	29.1662	LINC02249,CHRNA7,CHRFAM7A,CHRFAM7A,DNM1P50,GOLGA8R,LOC102725021,GOLGA8R,LOC100288203,WHAMMP1,GOLGA8Q,GOLGA8Q,LOC102725021,ULK4P1,ULK4P2,ULK4P1,ULK4P2,LOC102725021,LOC102725021,GOLGA8IP,GOLGA8T,GOLGA8H,GOLGA8N
HCC827Pa	chr15	30,605,769	32,328,311	-0.318216	1	56.1441	164	64.6395	LOC102725021,GOLGA8IP,GOLGA8T,GOLGA8H,GOLGA8N,LOC102725021,GOLGA8T,GOLGA8H,GOLGA8N,ARHGAP11B,LOC100288637,HERC2P10,FAN1,FAN1,MTMR10,MTMR10,TRPM1,TRPM1,MIR211,LINC02352,LOC283710,LOC283710,KLF13,OTUD7A,OTUD7A,LOC100288637,LOC100288637,CHRNA7,LOC100288637,LINC02249
HCC827Pa	chr15	32,339,242	32,603,714	-1.6875	0	33.2659	75	30.9854	LOC100288637,LINC02249,LOC100288637,LOC100288637,GOLGA8K,GOLGA8T,LOC100288637,GOLGA8K,GOLGA8T,LOC101928042,LOC100288637,LOC101928042,ULK4P1,ULK4P2,LOC101928042,ULK4P1,ULK4P2,LOC101928042,LOC101928042,GOLGA8O,LOC102725021,LOC101928042,GOLGA8O,WHAMMP1,LOC101928042,GOLGA8N
HCC827Pa	chr15	32,603,714	43,577,305	-0.390931	1	54.6967	2,002	830.818	LOC101928042,GOLGA8N,ARHGAP11A,ARHGAP11A-SCG5,ARHGAP11A-SCG5,SCG5,GREM1,LOC100131315,GREM1,FMN1,RYR3,AVEN,AVEN,CHRM5,CHRM5,EMC7,PGBD4,KATNBL1,EMC4,EMC4,SLC12A6,SLC12A6,NOP10,NUTM1,LPCAT4,GOLGA8A,GOLGA8A,MIR1233-1,MIR1233-2,GOLGA8B,GOLGA8B,MIR1233-1,MIR1233-2,GJD2,LOC101928174,ACTC1,AQR,ZNF770,NANOGP8,DPH6,MIR3942,DPH6,MIR4510,C15orf41,C15orf41,CSNK1A1P1,CSNK1A1P1,LOC145845,MEIS2,MEIS2,MIR8063,TMC…
HCC827Pa	chr15	43,577,422	43,717,171	0.309465	3	104.431	149	57.893	PPIP5K1,CKMT1B,STRC,CATSPER2,PPIP5K1P1-CATSPER2,PPIP5K1P1-CATSPER2,CKMT1A,STRCP1
HCC827Pa	chr15	43,717,171	45,691,135	-0.403555	1	52.1757	412	158.596	STRCP1,CATSPER2P1,PDIA3,PDIA3,ELL3,ELL3,SERF2,SERF2,SERF2-C15ORF63,SERF2,SERF2-C15ORF63,MIR1282,SERF2,SERF2-C15ORF63,SERINC4,SERF2-C15ORF63,SERINC4,SERF2-C15ORF63,HYPK,MFAP1,WDR76,FRMD5,CASC4,CTDSPL2,EIF3J-DT,EIF3J,SPG11,PATL2,B2M,TRIM69,SORD2P,TERB2,SORD,DUOX2,DUOXA2,DUOXA2,DUOXA1,DUOXA1,DUOX1,SHF,LOC101928414,SLC28A2,GATM,SPATA5L1,C15orf48,C15orf48,MIR147B,SLC30A4,SLC30A4,HMGN2P46,HMGN2P46,BLOC…
HCC827Pa	chr15	47,581,193	82,347,718	-0.416942	1	50.6863	4,279	1715.35	SEMA6D,SLC24A5,SLC24A5,MYEF2,MYEF2,CTXN2,SLC12A1,DUT,FBN1,CEP152,SHC4,SHC4,EID1,SECISBP2L,COPS2,COPS2,GALK2,GALK2,GALK2,NDUFAF4P1,GALK2,MIR4716,GALK2,FAM227B,FAM227B,FAM227B,FGF7,DTWD1,ATP8B4,SLC27A2,HDC,GABPB1,GABPB1,GABPB1-IT1,GABPB1-AS1,MIR4712,USP8,USP8,USP50,USP50,TRPM7,SPPL2A,AP4E1,MIR4713HG,TNFAIP8L3,MIR4713HG,CYP19A1,MIR4713HG,CYP19A1,MIR4713,CYP19A1,MIR7973-2,MIR7973-1,GLDN,DMXL2,SCG3,LY…
HCC827Pa	chr15	82,349,219	82,526,440	-1.3168	0	41.0857	47	17.0954	GOLGA6L10,UBE2Q2P2,GOLGA6L9,LOC102724034,GOLGA2P10,LOC727751,GOLGA6L17P
HCC827Pa	chr15	82,536,845	84,126,627	-0.327119	1	53.4395	215	82.1091	RPS17,CPEB1,CPEB1-AS1,AP3B2,ACTG1P17,SNHG21,FSD2,SCARNA15,FSD2,WHAMM,HOMER2,RAMAC,RAMAC,C15orf40,C15orf40,BTBD1,TM6SF1,TM6SF1,HDGFL3,HDGFL3,BNC1,SH3GL3,ADAMTSL3,EFL1P1
HCC827Pa	chr15	84,170,252	84,513,341	-2.63895	0	23.5807	101	35.6664	DNM1P41,UBE2Q2L,LOC440300,LOC440300,GOLGA2P7,LOC102724135,GOLGA6L4,LOC103171574,LOC102724034,LOC103171574,GOLGA6L4,LOC102724135,GOLGA6L4,DNM1P41,GOLGA6L4,GOLGA6L5P
HCC827Pa	chr15	84,513,882	85,201,642	-0.350397	1	64.7045	149	61.6593	GOLGA6L4,GOLGA6L5P,UBE2Q2P1,ZSCAN2,SCAND2P,WDR73,NMB,SEC11A,ZNF592,ALPK3,SLC28A1,PDE8A
HCC827Pa	chr15	85,204,929	85,247,181	-2.02539	0	25.2812	17	5.74203	LOC101929479,GOLGA6L3
HCC827Pa	chr15	85,485,709	101,737,353	-0.344092	1	59.0106	1,246	520.283	AKAP13,KLHL25,KLHL25,MIR1276,MIR548AP,AGBL1,AGBL1,LOC102724452,NTRK3,NTRK3,NTRK3-AS1,MRPL46,MRPS11,DET1,MIR1179,MIR7-2,MIR3529,AEN,ISG20,ACAN,HAPLN3,MFGE8,ABHD2,RLBP1,FANCI,FANCI,POLG,POLG,POLG,MIR6766,MIR9-3HG,MIR9-3,RHCG,TICRR,KIF7,PLIN1,PEX11A,WDR93,MESP1,MESP2,ANPEP,AP3S2,ARPIN-AP3S2,AP3S2,ARPIN-AP3S2,MIR5094,AP3S2,ARPIN-AP3S2,MIR5009,ARPIN-AP3S2,ARPIN,ZNF710,MIR3174,ZNF710,ZNF710,ZNF710-AS1,…
HCC827Pa	chr15	101,744,375	101,772,060	1.51907	6	325.066	47	21.6948	LOC100128108
HCC827Pa	chr15	101,772,060	101,955,845	0.200481	3	76.3384	27	11.5249	OR4F6,OR4F15,OR4F13P,OR4F4,FAM138E
HCC827Pa	chr15	101,960,419	101,978,886	-2.12802	0	22.1185	16	6.91407	MIR1302-2,MIR1302-9,MIR1302-10,MIR1302-11,WASH3P,WASH3P,MIR6859-1,MIR6859-2,MIR6859-3,MIR6859-4,DDX11L9
HCC827Pa	chr16	11,761	2,097,414	-0.345613	1	71.6239	1,035	435.157	DDX11L10,MIR6859-1,MIR6859-2,MIR6859-3,MIR6859-4,WASIR2,POLR3K,SNRNP25,RHBDF1,MPG,MPG,NPRL3,NPRL3,HBZ,HBM,HBA2,HBA1,LUC7L,FAM234A,FAM234A,RGS11,RGS11,ARHGDIG,PDIA2,AXIN1,MRPL28,TMEM8A,LOC100134368,NME4,DECR2,RAB11FIP3,CAPN15,MIR5587,CAPN15,MIR3176,CAPN15,PRR35,NHLRC4,PIGQ,RAB40C,WFIKKN1,METTL26,LOC100287175,MCRIP2,WDR90,RHOT2,RHBDL1,STUB1,STUB1,JMJD8,JMJD8,WDR24,FBXL16,METRN,ANTKMT,ANTKMT,CCDC78,…
HCC827Pa	chr16	2,097,781	2,107,928	-2.56707	0	16.7868	14	5.68782	PKD1,PKD1,MIR6511B1,MIR6511B2
HCC827Pa	chr16	2,108,764	14,901,720	-0.406492	1	63.4522	1,667	688.349	PKD1,RAB26,SNHG19,SNORD60,TRAF7,TRAF7,CASKIN1,CASKIN1,MLST8,MLST8,BRICD5,BRICD5,PGP,E4F1,DNASE1L2,ECI1,RNPS1,LOC106660606,MIR3677,LOC106660606,MIR940,MIR4717,ABCA3,CCNF,CCNF,MIR6767,TEDC2,TEDC2,MIR6768,NTN3,TBC1D24,ATP6V0C,AMDHD2,AMDHD2,CEMP1,MIR3178,PDPK1,LOC652276,FLJ42627,ERVK13-1,KCTD5,PRSS27,SRRM2-AS1,SRRM2,SRRM2,ELOB,ELOB,PRSS33,PRSS41,PRSS21,ZG16B,PRSS30P,PRSS22,FLYWCH2,FLYWCH1,KREMEN2,PAQ…
HCC827Pa	chr16	14,907,623	14,938,477	-2.24859	0	18.7904	22	8.38441	MIR3670-2,MIR3670-3,MIR3670-4,MIR3670-1,PKD1P3-NPIPA1,PKD1P3-NPIPA1,LOC100288162,MIR6511A1,MIR6511A3,MIR6511A4,MIR6511A2,PKD1P3-NPIPA1,LOC100288162,PKD1P3-NPIPA1,MIR6770-1,MIR6770-2,MIR6770-3,PKD1P3-NPIPA1,NPIPA1
HCC827Pa	chr16	14,941,752	15,119,113	-0.273935	1	69.7407	85	31.5904	PKD1P3-NPIPA1,NPIPA1,PDXDC1,PDXDC1,MIR1972-1,MIR1972-2,PDXDC1,NTAN1,PDXDC1,RRN3,PDXDC1,LOC100505915,PDXDC1,LOC100505915,PKD1P6-NPIPP1,PDXDC1,PKD1P6-NPIPP1
HCC827Pa	chr16	15,122,452	15,362,764	-2.57306	0	18.4264	17	7.00467	PDXDC1,PKD1P6-NPIPP1,PDXDC1,PKD1P6-NPIPP1,MIR6511B1,MIR6511B2,MIR3670-2,MIR3670-3,MIR3670-4,MIR3670-1,LOC100505915
HCC827Pa	chr16	15,363,638	16,273,779	-0.503327	1	58.1543	220	89.9694	LOC100505915,NPIPA5,NPIPA5,MPV17L,BMERB1,MARF1,MARF1,MIR6506,MIR484,NDE1,NDE1,NDE1,MYH11,MYH11,FOPNL,ABCC1,ABCC6,NOMO3,NOMO2
HCC827Pa	chr16	16,273,883	18,519,723	-1.48017	0	38.2284	195	78.2419	NOMO3,NOMO2,MIR3179-1,MIR3179-2,MIR3179-3,MIR3179-4,MIR3670-2,MIR3670-3,MIR3670-4,MIR3670-1,PKD1P4-NPIPA8,PKD1P1,PKD1P4-NPIPA8,PKD1P1,LOC100288162,MIR6511A1,MIR6511A3,MIR6511A4,MIR6511A2,PKD1P4-NPIPA8,PKD1P1,LOC100288162,PKD1P4-NPIPA8,PKD1P1,MIR6770-1,MIR6770-2,MIR6770-3,PKD1P4-NPIPA8,PKD1P1,NPIPA1,PKD1P4-NPIPA8,PKD1P4-NPIPA8,MIR6511A1,MIR6511A3,MIR6511A4,MIR6511A2,PKD1P4-NPIPA8,NPIPA8,PKD1P4-NPI…
HCC827Pa	chr16	18,520,568	32,748,164	-0.358776	1	65.1306	3,022	1230.86	NOMO2,ABCC6P1,RPS15A,ARL6IP1,SMG1,TMC7,LOC102723385,COQ7,COQ7,ITPRIPL2,SYT17,CLEC19A,TMC5,GDE1,CCP110,VPS35L,KNOP1,IQCK,IQCK,GPRC5B,GPRC5B,GPR139,GP2,UMOD,PDILT,ACSM5,ACSM2A,ACSM2B,ACSM1,THUMPD1,ACSM3,ACSM3,ERI2,ERI2,ERI2,REXO5,REXO5,DCUN1D3,LYRM1,DNAH3,DNAH3,TMEM159,TMEM159,ZP2,ANKS4B,CRYM,CRYM-AS1,SNX29P1,NPIPB3,SMG1P3,MIR3680-2,MIR3680-1,SLC7A5P2,LOC101927814,METTL9,METTL9,METTL9,IGSF6,OTOA,OT…
HCC827Pa	chr16	32,748,706	35,448,009	0.202811	3	121.74	181	60.6427	SLC6A10P,TP53TG3B,TP53TG3,TP53TG3C,LOC102723655,TP53TG3E,TP53TG3F,CCNYL3
HCC827Pa	chr16	46,474,256	66,768,425	0.490258	3	101.425	1,629	650.208	ANKRD26P1,SHCBP1,VPS35,ORC6,MYLK3,C16orf87,GPT2,DNAJA2,NETO2,ITFG1-AS1,ITFG1,ITFG1,PHKB,ABCC12,ABCC11,ABCC11,LONP2,LONP2,LONP2,SIAH1,SIAH1,N4BP1,CBLN1,C16orf78,ZNF423,CNEP1R1,HEATR3,TENT4B,ADCY7,ADCY7,MIR6771,BRD7,NKD1,SNX20,SNX20,LOC101927272,NOD2,CYLD,LINC02168,MIR548AI,MIR548AI,SALL1,C16orf97,LINC00919,TOX3,LOC105371267,CHD9,LOC643802,RBL2,AKTIP,RPGRIP1L,FTO,LINC02169,IRX3,IRX5,IRX6,MMP2,LPCAT…
HCC827Pa	chr16	66,769,986	69,939,952	0.737168	4	138.456	981	418.768	TERB1,NAE1,CA7,PDP2,CDH16,RRAD,CIAO2B,CES2,CES3,CES4A,CBFB,C16orf70,B3GNT9,TRADD,FBXL8,FBXL8,HSF4,HSF4,NOL3,KIAA0895L,EXOC3L1,E2F4,ELMO3,ELMO3,MIR328,LRRC29,LRRC29,TMEM208,TMEM208,FHOD1,SLC9A5,PLEKHG4,PLEKHG4,KCTD19,KCTD19,LRRC36,TPPP3,ZDHHC1,HSD11B2,ATP6V0D1,AGRP,RIPOR1,CTCF,CARMIL2,CARMIL2,ACD,ACD,PARD6A,ENKD1,C16orf86,GFOD2,RANBP10,TSNAXIP1,CENPT,CENPT,THAP11,NUTF2,EDC4,NRN1L,PSKH1,CTRL,PSMB10…
HCC827Pa	chr16	69,951,355	90,125,047	0.269222	3	96.7182	2,555	1032.35	CLEC18A,PDXDC2P-NPIPB14P,PDXDC2P-NPIPB14P,MIR1972-1,MIR1972-2,PDPR,PDPR,LOC400541,CLEC18C,SMG1P7,AARS,DDX19B,DDX19B,LOC100506083,DDX19A,ST3GAL2,FCSK,COG4,SF3B3,SF3B3,SNORD111B,SF3B3,SNORD111,IL34,MTSS2,VAC14,VAC14,VAC14-AS1,HYDIN,CMTR2,CALB2,TLE7,ZNF23,ZNF19,CHST4,TAT-AS1,TAT,TAT,MARVELD3,PHLPP2,PHLPP2,SNORA70D,AP1G1,AP1G1,SNORD71,ATXN1L,ZNF821,IST1,IST1,PKD1L3,PKD1L3,DHODH,HP,HPR,TXNL4B,DHX38,PM…
HCC827Pa	chr16	90,162,571	90,222,476	-4.38593	0	8.17527	15	6.40391	FAM157C
HCC827Pa	chr17	62,040	118,541	-4.47196	0	4.76408	15	6.83072	-
HCC827Pa	chr17	137,542	22,331,713	0.591941	3	123.658	4,560	1871.71	SCGB1C2,DOC2B,RPH3AL,RPH3AL,LOC100506388,LOC105371430,C17orf97,RFLNB,VPS53,TLCD3A,GEMIN4,DBIL5P,GLOD4,GLOD4,MRM3,MRM3,NXN,NXN,LOC101927727,TIMM22,ABR,ABR,MIR3183,TRARG1,YWHAE,CRK,MYO1C,INPP5K,PITPNA,SLC43A2,SCARF1,RILP,PRPF8,TLCD2,MIR22HG,MIR22HG,MIR22,WDR81,SERPINF2,SERPINF1,SMYD4,RPA1,RTN4RL1,DPH1,DPH1,OVCA2,HIC1,HIC1,SMG6,SMG6,SRR,SRR,TSR1,TSR1,TSR1,SNORD91B,TSR1,SNORD91A,SGSM2,MNT,LOC284009,M…
HCC827Pa	chr17	27,293,811	36,106,420	-0.355312	1	56.9221	1,599	640.771	MIR4522,WSB1,KSR1,LGALS9,NOS2,LYRM9,NLK,PPY2P,KRT18P55,TMEM97,TMEM97,IFT20,IFT20,TNFAIP1,POLDIP2,TMEM199,TMEM199,MIR4723,SEBOX,VTN,SARM1,SARM1,SLC46A1,SLC46A1,SLC13A2,FOXN1,UNC119,PIGS,ALDOC,SPAG5,SPAG5-AS1,SPAG5-AS1,RSKR,SPAG5-AS1,KIAA0100,KIAA0100,SDF2,SUPT6H,PROCA1,RAB34,RPL23A,RPL23A,SNORD42B,RPL23A,SNORD4A,RPL23A,SNORD42A,RPL23A,SNORD4B,TLCD1,NEK8,TRAF4,FAM222B,ERAL1,MIR451A,MIR451B,MIR144,M…
HCC827Pa	chr17	36,163,298	36,457,734	-1.39881	0	37.9153	109	43.9905	TBC1D3H,TBC1D3G,TBC1D3D,TBC1D3I,TBC1D3L,TBC1D3B,CCL3L1,CCL3,CCL3L3,CCL4L1,CCL4L2,TBC1D3H,TBC1D3D,TBC1D3I,LOC440434,TBC1D3H,TBC1D3L,TBC1D3G,TBC1D3H,TBC1D3G,TBC1D3D,TBC1D3I,TBC1D3L,TBC1D3K,TBC1D3K,TBC1D3K,TBC1D3F,TBC1D3H,TBC1D3G,TBC1D3I,TBC1D3D,TBC1D3J
HCC827Pa	chr17	36,486,598	36,943,188	-0.307348	1	61.0818	75	31.897	ZNHIT3,ZNHIT3,MYO19,MYO19,PIGW,GGNBP2,DHRS11,MRM1,LHX1
HCC827Pa	chr17	36,949,008	37,744,803	0.484154	3	81.2076	165	68.975	AATF,AATF,MIR2909,ACACA,ACACA,SNORA90,ACACA,C17orf78,TADA2A,DUSP14,SYNRG,DDX52,DDX52,MIR378J,HNF1B
HCC827Pa	chr17	37,744,803	38,257,094	-1.72124	0	26.8949	127	51.1722	HNF1B,YWHAEP7,TBC1D3,TBC1D3K,TBC1D3H,TBC1D3I,TBC1D3D,TBC1D3L,TBC1D3C,TBC1D3H,TBC1D3L,TBC1D3D,TBC1D3I,TBC1D3C,TBC1D3C,TBC1D3,TBC1D3D,TBC1D3L,TBC1D3C,TBC1D3H,TBC1D3F,TBC1D3L,TBC1D3,TBC1D3G,TBC1D3D,TBC1D3K,TBC1D3I,TBC1D3E,TBC1D3,TBC1D3E,TBC1D3K,TBC1D3C,LOC440434
HCC827Pa	chr17	38,265,725	38,477,851	0.726716	4	142.41	72	29.1577	MRPL45,GPR179,SOCS7,ARHGAP23
HCC827Pa	chr17	38,479,399	38,707,185	-0.436433	1	82.5724	41	15.9112	ARHGAP23,SRCIN1,EPOP,MLLT6
HCC827Pa	chr17	38,707,353	42,130,714	0.573973	3	121.568	1,207	476.807	MLLT6,MLLT6,MIR4726,CISD3,CISD3,PCGF2,PCGF2,LOC100287808,PSMB3,PIP4K2B,CWC25,MIR4727,C17orf98,RPL23,RPL23,SNORA21,LASP1,LASP1,MIR6779,FBXO47,RDM1P5,RDM1P5,PLXDC1,PLXDC1,ARL5C,CACNB1,RPL19,STAC2,FBXL20,MED1,CDK12,NEUROD2,PPP1R1B,STARD3,TCAP,PNMT,PGAP3,ERBB2,ERBB2,MIR4728,MIEN1,GRB7,IKZF3,ZPBP2,GSDMB,ORMDL3,LRRC3C,GSDMA,PSMD3,CSF3,MED24,MED24,MIR6884,MED24,SNORD124,THRA,THRA,NR1D1,NR1D1,MSL1,CASC3,…
HCC827Pa	chr17	42,131,534	45,511,065	0.196955	2	96.4471	1,183	491.682	RAB5C,KCNH4,HCRT,GHDC,STAT5B,STAT5A,STAT3,CAVIN1,ATP6V0A1,ATP6V0A1,MIR548AT,ATP6V0A1,MIR5010,NAGLU,LOC108783654,HSD17B1,HSD17B1,COASY,MLX,MLX,PSMC3IP,PSMC3IP,RETREG3,TUBG1,TUBG2,PLEKHH3,CCR10,CNTNAP1,EZH1,EZH1,MIR6780A,RAMP2-AS1,RAMP2,VPS25,WNK4,COA3,CNTD1,CNTD1,BECN1,BECN1,BECN1,MIR6781,PSME3,AOC2,AOC3,AOC4P,LINC00671,G6PC,AARSD1,PTGES3L-AARSD1,PTGES3L-AARSD1,PTGES3L,RUNDC1,RPL27,IFI35,VAT1,RND2…
HCC827Pa	chr17	45,513,177	45,519,405	2.21267	10	310.49	13	5.77414	LRRC37A4P,LRRC37A4P,ARL17B,ARL17A
HCC827Pa	chr17	45,521,268	46,286,969	0.177851	2	96.209	95	39.7616	LINC02210,LINC02210-CRHR1,LINC02210-CRHR1,CRHR1,MAPT-AS1,SPPL2C,MAPT,MAPT-IT1,MAPT,MAPT,STH,KANSL1,KANSL1,KANSL1-AS1,ARL17B
HCC827Pa	chr17	46,295,062	46,546,411	-1.77479	0	29.7223	60	25.8695	ARL17B,LRRC37A,ARL17B,LRRC37A,ARL17A,ARL17B,ARL17A,NSFP1,ARL17A,LRRC37A2,ARL17A,LRRC37A2,ARL17B
HCC827Pa	chr17	46,548,248	62,063,367	0.13122	2	80.8752	2,092	850.008	ARL17A,LRRC37A2,ARL17B,ARL17A,ARL17B,NSF,NSFP1,NSF,WNT3,WNT9B,GOSR2,MIR5089,RPRML,CDC27,MYL4,ITGB3,ITGB3,THCAT158,EFCAB13,MRPL45P2,NPEPPS,KPNB1,TBKBP1,TBX21,OSBPL7,MRPL10,LRRC46,SCRN2,SP6,SP2,SP2,SP2-AS1,PNPO,PRR15L,CDK5RAP3,COPZ2,COPZ2,MIR10226,COPZ2,MIR152,NFE2L1,CBX1,SNX11,SKAP1,SKAP1,MIR1203,HOXB1,HOXB2,HOXB2,HOXB-AS1,HOXB-AS1,HOXB3,HOXB3,HOXB3,HOXB4,HOXB3,MIR10A,HOXB-AS3,HOXB5,HOXB-AS3,HOXB6…
HCC827Pa	chr17	62,065,127	62,274,150	-1.18035	0	41.0723	22	7.95311	MED13,TBC1D3P2
HCC827Pa	chr17	62,282,785	68,271,438	0.292895	3	87.6443	879	350.319	EFCAB3,METTL2A,TLK2,MRC2,MARCHF10,MARCHF10,LOC105371855,MIR633,TANC2,CYB561,ACE,KCNH6,DCAF7,TACO1,MAP3K3,LIMD2,STRADA,CCDC47,DDX42,FTSJ3,FTSJ3,PSMC5,PSMC5,SMARCD2,CSH2,GH2,CSH1,CSHL1,GH1,CD79B,SCN4A,PRR29-AS1,PRR29,PRR29,PRR29,ICAM2,ICAM2,ERN1,SNHG25,SNORD104,SNORA50C,TEX2,PECAM1,MILR1,POLG2,DDX5,DDX5,MIR3064,DDX5,MIR5047,CEP95,SMURF2,ARHGAP27P1-BPTFP1-KPNA2P3,ARHGAP27P1-BPTFP1-KPNA2P3,ARHGAP27P1…
HCC827Pa	chr17	68,271,566	83,240,389	-0.276293	1	70.8402	2,999	1242.04	ARSG,SLC16A6,ARSG,ARSG,PRKAR1A,ARSG,PRKAR1A,WIPI1,ARSG,PRKAR1A,WIPI1,MIR635,PRKAR1A,WIPI1,PRKAR1A,PRKAR1A,FAM20A,FAM20A,ABCA8,ABCA9,ABCA9,ABCA9-AS1,ABCA6,ABCA6,MIR4524B,MIR4524A,ABCA10,ABCA5,MAP2K6,LINC01483,KCNJ16,KCNJ2,SOX9,SLC39A11,SSTR2,COG1,COG1,FAM104A,FAM104A,C17orf80,C17orf80,CPSF4L,CPSF4L,CDC42EP4,SDK2,LOC100134391,LOC100134391,LINC00469,LINC00469,RPL38,TTYH2,DNAI2,KIF19,BTBD17,GPR142,GP…
HCC827Pa	chr18	47,395	15,330,230	-0.441791	1	46.4499	1,119	439.66	TUBB8B,ROCK1P1,MIR8078,ROCK1P1,USP14,THOC1,COLEC12,CETN1,CLUL1,CLUL1,TYMSOS,TYMSOS,TYMS,TYMS,TYMS,ENOSF1,ENOSF1,YES1,ADCYAP1,LINC00470,METTL4,NDC80,SMCHD1,EMILIN2,LPIN2,LPIN2,LOC727896,MYOM1,MYL12A,MYL12A,LOC104968399,MYL12B,TGIF1,DLGAP1,DLGAP1,DLGAP1-AS1,DLGAP1,DLGAP1-AS2,DLGAP1,DLGAP1-AS3,DLGAP1,DLGAP1-AS3,MIR6718,AKAIN1,LINC00667,ZBTB14,EPB41L3,MIR3976,TMEM200C,L3MBTL4,L3MBTL4,MIR4317,LINC0138…
HCC827Pa	chr18	20,951,246	80,247,394	-0.368462	1	48.3098	2,963	1199.02	ROCK1,GREB1L,ESCO1,SNRPD1,ABHD3,ABHD3,MIR320C1,MIB1,MIB1,MIR133A1HG,MIR133A1,MIB1,MIR133A1HG,MIR1-2,GATA6,CTAGE1,RBBP8,MIR4741,RBBP8,CABLES1,TMEM241,RIOK3,RMC1,RMC1,NPC1,NPC1,ANKRD29,LAMA3,TTC39C,TTC39C-AS1,TTC39C,CABYR,OSBPL1A,OSBPL1A,MIR320C2,IMPACT,HRH4,ZNF521,SS18,PSMA8,TAF4B,KCTD1,KCTD1,MIR8057,AQP4,AQP4,AQP4-AS1,AQP4-AS1,CHST9,CHST9,LOC105372038,CDH2,MIR302F,DSC3,DSC2,DSC2,DSCAS,DSCAS,DSC1,…
HCC827Pa	chr19	60,571	7,056,897	-0.512169	1	65.6511	2,205	903.06	WASH5P,MIR1302-2,MIR1302-9,MIR1302-10,MIR1302-11,FAM138A,FAM138F,FAM138C,OR4F17,LINC01002,PLPP2,MIER2,THEG,C2CD4C,SHC2,ODF3L2,MADCAM1,TPGS1,CDC34,GZMM,BSG,HCN2,HCN2,POLRMT,POLRMT,FGF22,RNF126,FSTL3,PRSS57,PALM,MISP,PTBP1,PTBP1,MIR4745,PLPPR3,AZU1,PRTN3,ELANE,CFD,MED16,R3HDM4,KISS1R,ARID3A,WDR18,GRIN3B,GRIN3B,TMEM259,TMEM259,CNN2,ABCA7,ARHGAP45,POLR2E,GPX4,SBNO2,STK11,CBARP,ATP5F1D,MIDN,CIRBP-AS1,…
HCC827Pa	chr19	7,058,410	8,895,277	0.128925	2	99.7325	600	251.558	MBD3L3,ZNF557,INSR,ARHGEF18,PEX11G,TEX45,ZNF358,MCOLN1,PNPLA6,CAMSAP3,CAMSAP3,MIR6792,XAB2,PET100,PET100,PCP2,PCP2,STXBP2,RETN,MCEMP1,TRAPPC5,FCER2,CLEC4G,CD209,CLEC4M,EVI5L,PRR36,LYPLA2P2,LRRC8E,MAP2K7,TGFBR3L,SNAPC2,TIMM44,ELAVL1,CCL25,FBN3,CERS4,CD320,NDUFA7,RPS28,RPS28,KANK3,KANK3,ANGPTL4,RAB11B-AS1,MIR4999,RAB11B,MARCHF2,HNRNPM,PRAM1,ZNF414,MYO1F,ADAMTS10,ACTL9,OR2Z1,ZNF558,MBD3L1,MUC16
HCC827Pa	chr19	8,895,743	9,103,009	0.927359	4	133.171	186	79.824	MUC16,OR1M1,OR7G2
HCC827Pa	chr19	9,103,149	10,283,796	0.508225	3	110.71	365	146.39	OR7G2,OR7G1,OR7G3,ZNF317,OR7D2,OR7D4,OR7E24,ZNF699,ZNF559,ZNF559-ZNF177,ZNF559-ZNF177,ZNF559-ZNF177,ZNF177,ZNF266,ZNF560,ZNF426,ZNF121,ZNF561,ZNF561-AS1,ZNF562,ZNF812P,ZNF846,FBXL12,UBL5,PIN1,OLFM2,COL5A3,RDH8,MIR5589,C3P1,SHFL,SHFL,ANGPTL6,ANGPTL6,PPAN,PPAN-P2RY11,PPAN,PPAN-P2RY11,SNORD105,PPAN,PPAN-P2RY11,SNORD105B,PPAN,PPAN-P2RY11,P2RY11,PPAN-P2RY11,P2RY11,PPAN-P2RY11,P2RY11,EIF3G,EIF3G,DNMT1,…
HCC827Pa	chr19	10,283,988	10,295,596	1.20963	5	201.372	21	9.75423	ICAM1,ICAM4,ICAM5
HCC827Pa	chr19	10,296,380	12,015,145	0.228586	3	103.994	632	261.505	ICAM5,ZGLP1,FDX2,RAVER1,ICAM3,TYK2,CDC37,CDC37,MIR1181,PDE4A,KEAP1,S1PR5,ATG4D,ATG4D,MIR1238,ATG4D,KRI1,KRI1,CDKN2D,AP1M2,SLC44A2,ILF3,QTRT1,DNM2,DNM2,MIR4748,DNM2,MIR199A1,DNM2,MIR6793,TMED1,C19orf38,CARM1,YIPF2,TIMM29,SMARCA4,BM450697,LDLR,LDLR,LDLR,MIR6886,SPC24,KANK2,DOCK6,DOCK6,LOC105372273,DOCK6,ANGPTL8,TSPAN16,TSPAN16,RAB3D,RAB3D,TMEM205,CCDC159,PLPPR2,SWSAP1,EPOR,RGL3,CCDC151,CCDC151,PRKC…
HCC827Pa	chr19	12,015,279	16,686,486	-0.36218	1	69.3578	1,456	581.61	ZNF433-AS1,ZNF433,ZNF433-AS1,ZNF878,ZNF878,ZNF844,ZNF788P,ZNF20,ZNF625-ZNF20,ZNF625-ZNF20,ZNF625-ZNF20,ZNF625,ZNF136,ZNF44,ZNF563,ZNF442,ZNF799,ZNF443,ZNF709,ZNF564,ZNF490,ZNF791,MAN2B1,WDR83,WDR83OS,WDR83,WDR83,DHPS,DHPS,GNG14,FBXW9,TNPO2,TNPO2,SNORD135,TNPO2,SNORD41,TRIR,GET3,BEST2,HOOK2,MIR5684,JUNB,PRDX2,RNASEH2A,RTBDN,MAST1,MAST1,MIR6794,DNASE2,KLF1,GCDH,GCDH,SYCE2,SYCE2,MIR5695,FARSA,FARSA,…
HCC827Pa	chr19	16,688,085	17,331,446	0.426563	3	124.158	254	102.279	TMEM38A,NWD1,SIN3B,F2RL3,CPAMD8,HAUS8,MYO9B,USE1,OCEL1,NR2F6,USHBP1,BABAM1,ANKLE1,ABHD8,MRPL34,DDA1,ANO8
HCC827Pa	chr19	17,331,468	18,267,520	0.0380511	2	95.9383	376	158.957	ANO8,GTPBP3,PLVAP,BST2,MVB12A,TMEM221,NXNL1,SLC27A1,SLC27A1,LOC100507551,PGLS,NIBAN3,COLGALT1,UNC13A,MAP1S,FCHO1,B3GNT3,INSL3,JAK3,RPL18A,RPL18A,SNORA68,SLC5A5,CCDC124,KCNN1,ARRDC2,IL12RB1,IL12RB1,MAST3,MAST3,PIK3R2,IFI30,MPV17L2,RAB3A,PDE4C,IQCN
HCC827Pa	chr19	18,269,386	24,128,008	-0.428784	1	56.0089	938	354.804	IQCN,JUND,MIR3188,LSM4,PGPEP1,GDF15,GDF15,MIR3189,LRRC25,SSBP4,ISYNA1,ELL,FKBP8,KXD1,UBA52,REX1BD,CRLF1,TMEM59L,KLHL26,CRTC1,COMP,UPF1,GDF1,CERS1,COPE,DDX49,HOMER3,SUGP2,ARMC6,SLC25A42,TMEM161A,MEF2B,BORCS8-MEF2B,BORCS8-MEF2B,BORCS8,RFXANK,RFXANK,NR2C2AP,NR2C2AP,NCAN,HAPLN4,TM6SF2,SUGP1,MAU2,GATAD2A,MIR640,GATAD2A,TSSK6,NDUFA13,YJEFN3,CILP2,PBX4,LPAR2,GMIP,ATP13A1,ZNF101,ZNF14,LINC00663,ZNF56,ZNF…
HCC827Pa	chr19	29,076,155	39,877,310	-0.381883	1	63.6655	2,213	908.28	UQCRFS1,VSTM2B,POP4,PLEKHF1,C19orf12,CCNE1,URI1,ZNF536,TSHZ3,THEG5,ZNF507,DPY19L3,PDCD5,ANKRD27,RGS9BP,NUDT19,TDRD12,SLC7A9,CEP89,FAAP24,RHPN2,GPATCH1,WDR88,LRP3,LRP3,SLC7A10,SLC7A10,CEBPA,CEBPG,PEPD,CHST8,KCTD15,LSM14A,KIAA0355,GPI,PDCD2L,UBA2,WTIP,ZNF807P,SCGB1B2P,SCGB2B2,ZNF302,ZNF181,ZNF599,ZNF30,ZNF792,GRAMD1A,SCN1B,HPN,HPN,HPN-AS1,HPN-AS1,FXYD3,FXYD3,MIR6887,LGI4,FXYD1,FXYD7,FXYD5,FAM187B,L…
HCC827Pa	chr19	39,877,742	39,906,196	1.47501	6	284.649	27	10.0709	FCGBP
HCC827Pa	chr19	39,913,480	44,657,952	-0.282511	1	69.0718	1,459	583.7	FCGBP,PSMC4,ZNF546,ZNF780B,ZNF780A,MAP3K10,TTC9B,CNTD2,AKT2,AKT2,MIR641,C19orf47,C19orf47,PLD3,PLD3,PLD3,MIR6796,HIPK4,PRX,SERTAD1,SERTAD3,BLVRB,SPTBN4,SHKBP1,LTBP4,NUMBL,COQ8B,ITPKC,ITPKC,C19orf54,C19orf54,SNRPA,MIA,MIA-RAB4B,MIA-RAB4B,RAB4B-EGLN2,RAB4B,RAB4B-EGLN2,EGLN2,CYP2T1P,CYP2A6,CYP2A7,CYP2G1P,CYP2B7P,CYP2B6,CYP2A13,CYP2F1,CYP2S1,AXL,HNRNPUL1,CCDC97,TGFB1,B9D2,TMEM91,EXOSC5,BCKDHA,B3GNT8,…
HCC827Pa	chr19	44,657,966	51,390,550	-0.575145	1	62.0027	2,436	1016.45	PVR,CEACAM19,CEACAM16,BCL3,BCL3,MIR8085,CBLC,BCAM,NECTIN2,TOMM40,APOE,APOC1,APOC1P1,APOC4,APOC4-APOC2,APOC4-APOC2,APOC2,CLPTM1,RELB,CLASRP,ZNF296,ZNF296,GEMIN7,GEMIN7,GEMIN7-AS1,GEMIN7,PPP1R37,NKPD1,TRAPPC6A,EXOC3L2,MARK4,CKM,KLC3,KLC3,ERCC2,ERCC2,PPP1R13L,CD3EAP,CD3EAP,ERCC1,ERCC1,ERCC1,MIR6088,FOSB,RTN2,PPM1N,VASP,OPA3,GPR4,EML2,EML2,MIR330,EML2,EML2-AS1,GIPR,GIPR,MIR642A,MIR642B,SNRPD2,QPCTL,F…
HCC827Pa	chr19	51,411,080	53,874,438	-0.0517601	2	61.2335	692	259.106	SIGLEC10,SIGLEC10,LOC100129083,SIGLEC8,CEACAM18,SIGLEC12,SIGLEC6,ZNF175,ZNF175,LINC01530,LINC01530,SIGLEC5,SIGLEC14,SPACA6P-AS,SPACA6,MIR99B,MIRLET7E,SPACA6P-AS,SPACA6,MIR125A,SPACA6,HAS1,FPR1,FPR2,FPR3,ZNF577,ZNF577,ZNF649-AS1,ZNF649,ZNF613,ZNF350-AS1,ZNF350,ZNF615,ZNF614,ZNF432,ZNF841,ZNF616,ZNF836,PPP2R1A,PPP2R1A,MIR6801,ZNF766,ZNF766,MIR643,ZNF480,ZNF610,ZNF880,ZNF528-AS1,ZNF528,ZNF534,ZNF578…
HCC827Pa	chr19	53,882,323	54,543,669	-0.464242	1	69.8012	277	112.063	PRKCG,CACNG7,CACNG8,CACNG8,MIR935,CACNG6,VSTM1,TARM1,OSCAR,NDUFA3,NDUFA3,TFPT,TFPT,PRPF31,CNOT3,CNOT3,LENG1,LENG1,TMC4,MBOAT7,TSEN34,RPS9,LILRB3,LILRA6,LILRB5,LILRB2,MIR4752,LILRA5,LILRA4,LAIR1,TTYH1,LENG8,LENG8,LENG9,LENG9,CDC42EP5,LAIR2,KIR3DX1
HCC827Pa	chr19	54,573,722	55,731,909	-0.00135813	2	93.3884	513	201.452	LILRA2,LILRA1,LILRB1,MIR8061,LILRB4,KIR3DL3,KIR2DS5,KIR3DL3,KIR2DS5,KIR2DS3,KIR3DL3,KIR2DS5,KIR2DS3,KIR2DS4,KIR2DS5,KIR2DS3,KIR2DL1,KIR2DS2,KIR2DL3,KIR2DL2,LOC102725023,KIR2DS5,KIR2DS3,KIR2DL1,KIR2DS2,KIR2DL2,LOC102725023,LOC101928804,LOC112267881,KIR2DS1,KIR2DS5,KIR2DS3,KIR2DL1,KIR2DS2,KIR2DL2,LOC102725023,LOC112267881,KIR2DS1,KIR2DS5,KIR2DS3,KIR2DS2,KIR2DL2,LOC102725023,KIR2DS1,LOC101928804,LOC…
HCC827Pa	chr19	55,731,914	58,599,432	0.381651	3	95.2825	874	360.58	NLRP9,RFPL4A,RFPL4AL1,NLRP11,NLRP4,NLRP13,NLRP8,NLRP5,ZNF787,ZNF444,GALP,ZSCAN5B,ZSCAN5C,ZSCAN5A,ZSCAN5A,EDDM13,ZNF542P,ZNF582,ZNF582,ZNF582-AS1,ZNF583,ZNF667,ZNF667-AS1,ZNF471,ZFP28,ZNF470,ZNF71,ZNF71-SMIM17,ZNF71-SMIM17,SMIM17,ZNF835,ZIM2-AS1,ZIM2,ZIM2,PEG3,PEG3-AS1,ZIM2,PEG3,USP29,ZIM3,DUXA,ZNF264,AURKC,ZNF805,ZNF460,ZNF543,ZNF304,ZNF547,TRAPPC2B,ZNF547,ZNF548,ZNF17,ZNF749,VN1R1,ZNF772,ZNF419,…
HCC827Pa	chr20	87,618	26,113,971	0.215288	3	85.6589	1,998	807.417	DEFB125,DEFB126,DEFB127,DEFB128,DEFB129,DEFB132,C20orf96,ZCCHC3,SOX12,NRSN2,TRIB3,RBCK1,TBC1D20,CSNK2A1,TCF15,SRXN1,SCRT2,SLC52A3,FAM110A,ANGPT4,RSPO4,PSMF1,TMEM74B,C20orf202,RAD21L1,SNPH,SDCBP2,FKBP1A-SDCBP2,FKBP1A-SDCBP2,SDCBP2-AS1,FKBP1A-SDCBP2,SDCBP2-AS1,FKBP1A,NSFL1C,SIRPB2,SIRPD,SIRPB1,SIRPG,SIRPG,SIRPG-AS1,SIRPA,PDYN-AS1,PDYN,STK35,LOC388780,TGM3,TGM6,SNRPB,SNRPB,SNORD119,ZNF343,TMC2,NOP56…
HCC827Pa	chr20	28,565,304	34,089,989	0.531053	3	116.719	604	245.522	FRG1CP,FRG1DP,FRG2EP,LOC105379477,FRG1EP,MIR4477A,MIR4477B,FRG1BP,DEFB115,DEFB116,DEFB118,DEFB119,DEFB121,DEFB123,DEFB124,REM1,HM13,HM13,HM13-AS1,ID1,MIR3193,COX4I2,BCL2L1,BCL2L1,ABALON,TPX2,MYLK2,FOXS1,DUSP15,TTLL9,PDRG1,XKR7,CCM2L,HCK,TM9SF4,TSPY26P,PLAGL2,POFUT1,POFUT1,MIR1825,KIF3B,ASXL1,NOL4L,NOL4L,LOC101929698,NOL4L-DT,C20orf203,COMMD7,DNMT3B,MAPRE1,EFCAB8,SUN5,BPIFB2,BPIFB6,BPIFB3,BPIFB4,B…
HCC827Pa	chr20	34,093,385	35,145,155	0.0869886	2	81.658	261	102.145	EIF2S2,ASIP,AHCY,ITCH,ITCH,MIR644A,DYNLRB1,MAP1LC3A,PIGU,TP53INP2,NCOA6,HMGB3P1,GGT7,ACSS2,GSS,MYH7B,MYH7B,MIR499A,MIR499B,TRPC4AP,EDEM2,MMP24-AS1-EDEM2
HCC827Pa	chr20	35,146,818	36,591,382	0.490338	3	116.2	362	151.665	EDEM2,MMP24-AS1-EDEM2,MMP24-AS1-EDEM2,MMP24-AS1-EDEM2,PROCR,MMP24-AS1-EDEM2,MMP24,EIF6,FAM83C,UQCC1,GDF5OS,GDF5OS,GDF5,GDF5,GDF5,MIR1289-1,CEP250,C20orf173,ERGIC3,FER1L4,SPAG4,CPNE1,CPNE1,RBM12,NFS1,ROMO1,RBM39,PHF20,SCAND1,CNBD2,EPB41L1,EPB41L1,LOC100130373,AAR2,DLGAP4,DLGAP4,DLGAP4-AS1,DLGAP4-AS1,MYL9,TGIF2,TGIF2-RAB5IF
HCC827Pa	chr20	36,605,959	64,295,038	0.171477	2	88.9866	3,193	1335.18	TGIF2-RAB5IF,RAB5IF,TGIF2-RAB5IF,RAB5IF,SLA2,SLA2,NDRG3,DSN1,SOGA1,TLDC2,TLDC2,SAMHD1,SAMHD1,RBL1,MROH8,RPN2,GHRH,MANBAL,SRC,BLCAP,BLCAP,NNAT,CTNNBL1,VSTM2L,TTI1,RPRD1B,TGM2,KIAA1755,KIAA1755,LOC149684,BPI,LBP,SNHG17,SNORA71B,SNHG17,SNORA71A,SNHG17,SNORA71C,SNHG17,SNORA71D,SNHG11,SNORA71E,SNHG11,SNORA60,SNHG11,RALGAPB,RALGAPB,MIR548O2,ADIG,ARHGAP40,SLC32A1,ACTR5,PPP1R16B,FAM83D,DHX35,MAFB,LOC1001…
HCC827Pa	chr21	5,011,785	9,035,281	-1.34349	0	36.6025	125	49.7739	LOC105372833,LOC102723996,ICOSLG,ICOSLG,GATD3A,GATD3B,PWP2,LOC102724159,H2BFS,SIK1,SIK1B,CBS,CBSL,CBSL,CBS,U2AF1L5,U2AF1,CRYAA,CRYAA2,SMIM11A,SMIM11B,FAM243A,FAM243B,SMIM34A,KCNE1B
HCC827Pa	chr21	9,068,374	23,079,419	1.01252	5	125.75	279	98.5263	TEKT4P2,LOC105379511,BAGE,BAGE4,BAGE2,BAGE3,BAGE4,BAGE2,BAGE3,TPTE,ANKRD30BP2,POTED,MIR3118-1,ANKRD20A11P,LIPI,RBM11,ABCC13,HSPA13,SAMSN1,SAMSN1,SAMSN1-AS1,SAMSN1-AS1,SAMSN1-AS1,LOC388813,LOC388813,NRIP1,USP25,MIR99AHG,MIR99AHG,MIR99A,MIR99AHG,MIRLET7C,MIR99AHG,MIR125B2,LINC01549,CXADR,BTG3,C21orf91,CHODL,TMPRSS15,MIR548XHG,NCAM2,MIR6130
HCC827Pa	chr21	25,573,934	43,018,226	-0.407252	1	50.2233	1,618	647.919	MIR155HG,MIR155,MRPL39,JAM2,ATP5PF,ATP5PF,GABPA,GABPA,APP,CYYR1-AS1,CYYR1,CYYR1,ADAMTS1,ADAMTS5,ADAMTS5,MIR4759,N6AMT1,LTN1,RWDD2B,USP16,CCT8,MAP3K7CL,BACH1,GRIK1,GRIK1,GRIK1-AS2,CLDN17,CLDN8,KRTAP24-1,KRTAP25-1,KRTAP26-1,KRTAP27-1,KRTAP23-1,KRTAP13-2,MIR4327,KRTAP13-1,KRTAP13-3,KRTAP13-4,KRTAP15-1,KRTAP19-1,KRTAP19-2,KRTAP19-3,KRTAP19-4,KRTAP19-5,KRTAP19-6,KRTAP19-7,KRTAP22-2,KRTAP6-3,KRTAP6-2,K…
HCC827Pa	chr21	43,021,205	43,529,997	-1.62418	0	30.1754	55	22.4122	PKNOX1,CBS,CBSL,CBSL,CBS,U2AF1L5,U2AF1,CRYAA,CRYAA2,SIK1,SIK1B,HSF2BP
HCC827Pa	chr21	43,565,231	44,103,627	-0.486429	1	52.6134	110	43.0283	HSF2BP,H2BFS,HSF2BP,HSF2BP,MIR6070,RRP1B,PDXK,CSTB,RRP1,AGPAT3,TRAPPC10
HCC827Pa	chr21	44,108,908	44,223,127	-2.49343	0	25.0773	33	13.4496	PWP2,LOC102724159,GATD3A,GATD3B,ICOSLG
HCC827Pa	chr21	44,228,977	44,539,499	-0.600092	1	64.0748	130	52.4288	ICOSLG,LOC102723996,DNMT3L,DNMT3L,LOC105372833,AIRE,PFKL,CFAP410,TRPM2,TRPM2,TRPM2-AS,LRRC3,TSPEAR,TSPEAR,TSPEAR-AS1,TSPEAR,TSPEAR-AS2,TSPEAR,KRTAP10-1
HCC827Pa	chr21	44,539,669	44,647,399	0.730095	4	155.975	40	14.1205	TSPEAR,KRTAP10-1,TSPEAR,KRTAP10-2,TSPEAR,KRTAP10-3,TSPEAR,TSPEAR,KRTAP10-4,TSPEAR,KRTAP10-5,TSPEAR,KRTAP10-6,TSPEAR,KRTAP10-7,TSPEAR,KRTAP10-8,TSPEAR,KRTAP10-9,TSPEAR,KRTAP10-10,TSPEAR,KRTAP10-11
HCC827Pa	chr21	44,654,076	46,691,137	-0.516491	1	59.9799	462	189.797	TSPEAR,KRTAP12-4,TSPEAR,KRTAP12-3,TSPEAR,KRTAP12-2,TSPEAR,KRTAP12-1,TSPEAR,KRTAP10-12,TSPEAR,UBE2G2,SUMO3,PTTG1IP,ITGB2,LINC01547,FAM207A,ADARB1,POFUT2,COL18A1,COL18A1-AS1,COL18A1,COL18A1,MIR6815,SLC19A1,PCBP3,COL6A1,COL6A2,FTCD,FTCD,FTCD-AS1,SPATC1L,LSS,MCM3AP-AS1,MCM3AP-AS1,MCM3AP,MCM3AP,YBEY,C21orf58,PCNT,DIP2A,S100B,PRMT2
HCC827Pa	chr22	10,685,632	18,199,821	-0.360616	1	67.4856	334	125.557	FRG1FP,LOC102723769,OR11H1,POTEH,POTEH,POTEH-AS1,DUXAP8,BMS1P18,BMS1P17,BMS1P22,DUXAP8,BMS1P22,CCT8L2,ANKRD62P1-PARP4P3,XKR3,GAB4,IL17RA,TMEM121B,LINC01664,HDHD5,HDHD5,HDHD5-AS1,ADA2,CECR2,SLC25A18,SLC25A18,LOC101929372,ATP6V1E1,BCL2L13,BID,BID,MIR3198-1,MICAL3,MICAL3,MIR648,PEX26,TUBA8,USP18,FAM230D
HCC827Pa	chr22	18,202,302	18,488,557	-1.63708	0	30.7425	37	13.826	FAM230D,FAM230J,FAM230A
HCC827Pa	chr22	18,489,092	21,127,327	-0.409069	1	68.743	727	284.135	FAM230A,GGTLC3,TMEM191B,PI4KAP1,RIMBP3,FAM230E,GGT3P,LOC102725072,FAM230F,LOC102724770,DGCR6,LOC102724788,PRODH,DGCR2,DGCR2,DGCR11,ESS2,ESS2,TSSK2,GSC2,SLC25A1,CLTCL1,HIRA,MRPL40,C22orf39,UFD1,CDC45,CLDN5,SEPTIN5,SEPT5-GP1BB,SEPT5-GP1BB,GP1BB,TBX1,GNB1L,GNB1L,RTL10,TXNRD2,COMT,COMT,MIR4761,ARVCF,TANGO2,MIR185,TANGO2,DGCR8,MIR3618,DGCR8,MIR1306,DGCR8,TRMT2A,TRMT2A,MIR6816,TRMT2A,RANBP1,RANBP1,RANB…
HCC827Pa	chr22	21,127,327	21,567,856	-1.41751	0	45.2973	116	43.29	FAM230B,GGT2,POM121L8P,LOC107987389,FAM230H,FAM230H,RIMBP3C,RIMBP3B,HIC2,TMEM191C,PI4KAP2,RIMBP3B,RIMBP3C,RIMBP3B,RIMBP3C,UBE2L3,UBE2L3
HCC827Pa	chr22	21,592,950	34,030,343	-0.406112	1	63.0521	1,997	809.49	UBE2L3,YDJC,CCDC116,SDF2L1,MIR301B,MIR130B,PPIL2,YPEL1,MAPK1,PPM1F,PPM1F,LOC100286925,TOP3B,PRAMENP,VPREB1,BMS1P20,ZNF280B,ZNF280A,PRAME,PRAME,LL22NC03-63E9.3,LL22NC03-63E9.3,POM121L1P,GGTLC2,MIR650,MIR5571,IGLL5,RSPH14,RSPH14,GNAZ,RAB36,BCR,BCR,FBXW4P1,LINC02556,ZDHHC8P1,FAM230I,IGLL1,DRICH1,GUSBP11,GUSBP11,RGL4,ZNF70,VPREB3,C22orf15,C22orf15,CHCHD10,CHCHD10,MMP11,SMARCB1,SMARCB1,GSTTP2,SMARCB1,…
HCC827Pa	chr22	35,067,083	50,799,120	-0.389031	1	65.5818	2,840	1148.86	ISX,HMGXB4,TOM1,TOM1,MIR3909,TOM1,MIR6069,HMOX1,MCM5,RASD2,MB,APOL6,APOL5,RBFOX2,APOL3,APOL4,APOL2,APOL1,MYH9,MYH9,MIR6819,TXN2,FOXRED2,EIF3D,CACNG2,LOC105373021,IFT27,IFT27,PVALB,NCF4-AS1,NCF4,NCF4,CSF2RB,TEX33,TST,MPST,KCTD17,TMPRSS6,IL2RB,C1QTNF6,SSTR3,RAC2,CYTH4,ELFN2,MFNG,CARD10,CDC42EP1,LGALS2,GGA1,SH3BP1,SH3BP1,LOC101927051,PDXP,LGALS1,NOL12,TRIOBP,H1F0,GCAT,GALR3,ANKRD54,ANKRD54,MIR659,AN…
HCC827Pa	chrX	284,105	2,752,282	-1.18219	0	39.9029	138	52.671	PLCXD1,GTPBP6,PPP2R3B,SHOX,CRLF2,CSF2RA,IL3RA,SLC25A6,ASMTL-AS1,ASMTL,ASMTL,P2RY8,AKAP17A,AKAP17A,ASMT,ASMT,DHRSX,DHRSX,ZBED1,CD99,XG
HCC827Pa	chrX	2,770,524	56,074,886	-0.0415133	2	66.5818	3,853	1578.06	XG,XGY2,XG,GYG2,ARSD,ARSD-AS1,ARSD,ARSE,ARSH,ARSF,LINC01546,MXRA5,PRKX,LOC389906,FAM239B,FAM239A,FAM239B,NLGN4X,MIR4770,VCX3A,PUDP,STS,VCX,PNPLA4,MIR651,VCX2,VCX3B,ANOS1,FAM9A,FAM9B,TBL1X,GPR143,SHROOM2,CLDN34,WWC3,CLCN4,MID1,HCCS,ARHGAP6,ARHGAP6,AMELX,ARHGAP6,MIR548AX,MSL3,FRMPD4,PRPS2,TLR7,TLR8-AS1,TLR8,TMSB4X,FAM9C,GS1-600G8.3,ATXN3L,EGFL6,EGFL6,MIR6086,TCEANC,RAB9A,TRAPPC2,OFD1,GPM6B,GEMIN8,U…
HCC827Pa	chrX	56,233,245	57,909,480	1.01063	5	147.162	53	23.4911	KLF8,UBQLN2,NBDY,UQCRBP1,SPIN3,SPIN2B,SPIN2A,FAAH2,ZXDB,ZXDA
HCC827Pa	chrX	63,299,395	80,793,740	0.771476	4	113.191	1,321	547.639	SPIN4,ARHGEF9,MIR1468,AMER1,ASB12,MTMR8,ZC4H2,ZC3H12B,LAS1L,FRMD8P1,MSN,MIR223,VSIG4,HEPH,EDA2R,AR,OPHN1,YIPF6,STARD8,EFNB1,PJA1,LINC00269,FAM155B,EDA,EDA,MIR676,AWAT2,OTUD6A,IGBP1,DGAT2L6,AWAT1,P2RY4,ARR3,RAB41,PDZD11,KIF4A,GDPD2,DLG3,DLG3,DLG3-AS1,TEX11,SLC7A3,SNX12,FOXO4,CXorf65,IL2RG,MED12,NLGN3,GJB1,ZMYM3,NONO,ITGB1BP2,TAF1,OGT,GCNA,CXCR3,LOC100129291,CXorf49,CXorf49B,NHSL2,RTL5,NHSL2,FLJ446…
HCC827Pa	chrX	80,808,437	100,156,752	-0.116872	2	53.2005	259	104.544	BRWD3,HMGN5,SH3BGRL,POU3F4,CYLC1,RPS6KA6,MIR548I4,HDX,UBE2DNL,APOOL,APOOL,SATL1,SATL1,ZNF711,POF1B,MIR1321,CHM,CHM,MIR361,DACH2,KLHL4,CPXCR1,TGIF2LX,PABPC5,PCDH11X,NAP1L3,FAM133A,MIR548M,DIAPH2,DIAPH2,RPA4
HCC827Pa	chrX	100,296,087	108,160,795	0.810081	4	117.906	842	349.963	PCDH19,TNMD,TSPAN6,SRPX2,SYTL4,CSTF2,NOX1,XKRX,ARL13A,TRMT2B,TMEM35A,CENPI,DRP2,TAF7L,TIMM8A,BTK,RPL36A,RPL36A-HNRNPH2,RPL36A-HNRNPH2,GLA,RPL36A-HNRNPH2,HNRNPH2,ARMCX4,ARMCX1,ARMCX6,ARMCX3,ARMCX2,NXF5,ZMAT1,TCEAL2,TCEAL6,BEX5,TCP11X2,TCP11X1,NXF2,NXF2B,NXF2B,NXF2,TCP11X1,TCP11X2,TMSB15A,ARMCX5,ARMCX5-GPRASP2,ARMCX5-GPRASP2,GPRASP1,ARMCX5-GPRASP2,GPRASP2,ARMCX5-GPRASP2,BHLHB9,ARMCX5-GPRASP2,LINC00…
HCC827Pa	chrX	108,161,511	108,668,467	0.209602	3	70.7118	95	39.7277	COL4A6,COL4A5
HCC827Pa	chrX	108,670,133	120,875,407	0.751402	4	101.201	732	300.678	COL4A5,IRS4,GUCY2F,NXT2,KCNE5,ACSL4,ACSL4,LOC105373311,TMEM164,TMEM164,MIR652,TMEM164,MIR3978,AMMECR1,AMMECR1,SNORD96B,RTL9,CHRDL1,PAK3,CAPN6,DCX,ALG13,TRPC5,TRPC5,TRPC5OS,RTL4,LHFPL1,AMOT,AMOT,MIR4329,LOC101928437,HTR2C,SNORA35,HTR2C,MIR764,HTR2C,MIR1912,HTR2C,MIR1264,HTR2C,MIR1298,HTR2C,HTR2C,MIR1911,HTR2C,MIR448,IL13RA2,LRCH2,LRCH2,RBMXL3,LUZP4,PLS3,AGTR2,SLC6A14,CT83,KLHL13,WDR44,DOCK11,IL13R…
HCC827Pa	chrX	120,878,703	120,985,191	-1.4954	0	23.411	25	10.5145	CT47A8,CT47A11,CT47A4,CT47A5,CT47A12,CT47A1,CT47A2,CT47A3,CT47A9,CT47A10,CT47A5,CT47A4,CT47A8,CT47A12,CT47A11,CT47A1,CT47A2,CT47A3,CT47A6,CT47A9,CT47A10,CT47A8,CT47A11,CT47A12,CT47A1,CT47A2,CT47A3,CT47A4,CT47A5,CT47A6,CT47A9,CT47A10,CT47A8,CT47A11,CT47A12,CT47A2,CT47A1,CT47A3,CT47A4,CT47A5,CT47A6,CT47A9,CT47A10,CT47A8,CT47A4,CT47A11,CT47A2,CT47A12,CT47A1,CT47A3,CT47A5,CT47A6,CT47A9,CT47A10,CT47A7…
HCC827Pa	chrX	121,047,865	135,779,087	0.722236	4	102.615	718	296.499	GLUD2,GRIA3,THOC2,XIAP,STAG2,SH2D1A,TENM1,TEX13C,DCAF12L2,DCAF12L1,PRR32,ACTRT1,SMARCA1,OCRL,APLN,XPNPEP2,SASH3,ZDHHC9,UTP14A,BCORL1,ELF4,AIFM1,RAB33A,ZNF280C,SLC25A14,GPR119,RBMX2,DENND10P1,ENOX2,ARHGAP36,IGSF1,OR13H1,STK26,FRMD7,RAP2C,RAP2C-AS1,MBNL3,MBNL3,HS6ST2,HS6ST2,HS6ST2-AS1,USP26,TFDP3,GPC4,GPC3,MIR363,MIR92A2,MIR19B2,MIR20B,MIR18B,MIR106A,CCDC160,PHF6,HPRT1,MIR450B,MIR450A1,MIR450A1,MIR…
HCC827Pa	chrX	135,779,422	135,866,035	-1.93724	0	22.3732	21	9.47702	CT45A5,CT45A7,CT45A6,CT45A9,CT45A2,CT45A8
HCC827Pa	chrX	135,867,883	154,156,473	0.736224	4	125.992	1,225	508.497	CT45A9,CT45A2,CT45A8,CT45A10,SAGE1,MMGT1,SLC9A6,FHL1,MAP7D3,ADGRG4,BRS3,HTATSF1,VGLL1,VGLL1,MIR934,CD40LG,ARHGEF6,RBMX,RBMX,SNORD61,GPR101,ZIC3,FGF13,FGF13,MIR504,F9,MCF2,ATP11C,ATP11C,MIR505,CXorf66,LOC728660,LOC389895,SOX3,LINC00632,CDR1,MIR320D2,SPANXB1,LDOC1,SPANXC,SPANXA2-OT1,SPANXA1,SPANXA2,SPANXA2-OT1,SPANXA2,SPANXA1,SPANXA2-OT1,LOC645188,SPANXD,MAGEC3,MAGEC1,MAGEC2,SPANXN4,SPANXN3,SLITRK4…
HCC827Pa	chrX	154,159,577	154,292,147	-1.17639	0	56.9363	38	9.93891	OPN1MW2,OPN1MW,OPN1MW3,OPN1MW,OPN1MW,TEX28,TEX28
HCC827Pa	chrX	154,295,821	155,774,743	0.748865	4	136.445	381	161.002	TKTL1,FLNA,EMD,RPL10,RPL10,SNORA70,DNASE1L1,DNASE1L1,TAZ,TAZ,ATP6AP1,GDI1,FAM50A,FAM50A,MIR6858,PLXNA3,LAGE3,UBL4A,SLC10A3,FAM3A,G6PD,G6PD,IKBKG,IKBKG,FAM223A,FAM223B,CTAG1A,CTAG1B,CTAG1B,CTAG1A,CTAG2,GAB3,DKC1,DKC1,SNORA36A,DKC1,SNORA36A,MIR664B,DKC1,SNORA56,MPP1,SMIM9,F8,F8,H2AFB2,H2AFB1,H2AFB3,F8,F8A1,F8A2,F8A3,MIR1184-1,MIR1184-2,MIR1184-3,FUNDC2,CMC4,CMC4,MTCP1,BRCC3,VBP1,RAB39B,CLIC2,TMLHE-…
HCC827Pa	chrX	155,889,413	156,027,976	-1.01102	1	49.5486	28	10.2596	VAMP7,IL9R,WASIR1,DDX11L16
HCC827Pa	chrY	284,105	2,774,830	-0.101401	1	40.8567	139	53.4375	PLCXD1,GTPBP6,PPP2R3B,SHOX,CRLF2,CSF2RA,IL3RA,SLC25A6,ASMTL-AS1,ASMTL,ASMTL,P2RY8,AKAP17A,AKAP17A,ASMT,ASMT,DHRSX,DHRSX,ZBED1,CD99,XGY2
HCC827Pa	chrY	3,579,306	14,841,396	-3.07458	0	1.26014	36	133.556	TGIF2LY,PCDH11Y,TSPY2,FAM197Y9,AMELY,TBL1Y,PRKY,RBMY1A3P,TTTY20,TSPY1,TSPY10,TSPY3,TSPY4,TSPY8,FAM197Y2,FAM197Y5,FAM197Y7,FAM197Y8,FAM197Y4,TSPY8,FAM197Y6,TSPY10,TSPY3,TSPY1,TSPY10,TSPY3,TSPY4,FAM197Y3,GYG2P1,USP9Y,DDX3Y,UTY,UTY,MIR12120,TMSB4Y,VCY1B,VCY,VCY,VCY1B,NLGN4Y
HCC827Pa	chrY	16,618,696	57,214,496	-0.164108	1	4.7607	35	149.681	FAM224B,FAM224A,XKRY,XKRY2,CDY2B,CDY2A,CDY2A,CDY2B,FAM224A,FAM224B,HSFY2,HSFY1,HSFY2,HSFY1,TTTY9A,TTTY9B,TTTY9A,TTTY9B,HSFY1,HSFY2,HSFY1,HSFY2,TTTY14,BCORP1,TXLNGY,KDM5D,EIF1AY,RPS4Y2,PRORY,RBMY2EP,RBMY1B,RBMY1A1,RBMY1D,RBMY1E,RBMY1B,RBMY1D,RBMY1A1,RBMY1E,RBMY1A1,RBMY1B,RBMY1D,RBMY1E,RBMY1D,RBMY1A1,RBMY1B,PRY,PRY2,RBMY1F,RBMY1J,RBMY2FP,RBMY1F,BPY2C,BPY2,BPY2B,DAZ1,DAZ4,DAZ3,DAZ4,DAZ2,CDY1,CDY1B,C…
HCC827OR	chr1	12,080	728,872	-1.20358	0	51.4417	90	38.6339	DDX11L1,WASH7P,WASH7P,MIR6859-1,MIR6859-2,MIR6859-3,MIR6859-4,MIR1302-2,MIR1302-9,MIR1302-10,MIR1302-11,FAM138A,FAM138F,FAM138C,OR4F5,LOC729737,LOC102725121,MIR6859-1,MIR6859-2,MIR6859-3,MIR6859-4,FAM138D,OR4F16,OR4F3,OR4F29,LOC100132287,LOC100132062,OR4F3,OR4F16,OR4F29,LOC100133331
HCC827OR	chr1	728,872	16,483,429	-0.280852	1	72.8257	2,868	1191.55	LOC100133331,FAM87B,LINC00115,LINC01128,FAM41C,SAMD11,SAMD11,NOC2L,NOC2L,KLHL17,PLEKHN1,PERM1,HES4,ISG15,AGRN,RNF223,C1orf159,LINC01342,MIR200B,MIR200A,MIR429,TTLL10,TNFRSF18,TNFRSF4,SDF4,C1QTNF12,UBE2J2,SCNN1D,ACAP3,ACAP3,MIR6726,PUSL1,PUSL1,INTS11,INTS11,INTS11,MIR6727,CPTP,TAS1R3,DVL1,DVL1,MIR6808,MXRA8,AURKAIP1,CCNL2,MRPL20-AS1,MRPL20,ANKRD65,VWA1,ATAD3C,ATAD3B,ATAD3A,TMEM240,SSU72,MIB2,MMP23…
HCC827OR	chr1	16,535,872	16,761,126	1.58282	6	307.137	74	28.0633	NBPF1,CROCCP2,MST1P2,ESPNP,MST1L
HCC827OR	chr1	16,764,404	40,067,799	-0.335408	1	66.4222	4,087	1693.86	MST1L,CROCC,MFAP2,ATP13A2,SDHB,PADI2,PADI1,PADI3,PADI3,MIR3972,PADI4,PADI6,RCC2,ARHGEF10L,ACTL8,IGSF21,KLHDC7A,PAX7,TAS1R2,ALDH4A1,ALDH4A1,MIR4695,IFFO2,UBR4,EMC1-AS1,EMC1,EMC1,MRTO4,AKR7L,AKR7A3,AKR7A2,SLC66A1,CAPZB,LOC105378614,MICOS10,MICOS10-NBL1,MICOS10,MICOS10-NBL1,MICOS10,MICOS10-NBL1,RPS14P3,MICOS10-NBL1,NBL1,HTR6,TMCO4,RNF186,OTUD3,PLA2G2E,PLA2G2A,PLA2G5,PLA2G2D,PLA2G2F,PLA2G2C,UBXN10,VW…
HCC827OR	chr1	40,069,739	94,031,169	0.68253	3	107.215	4,648	1893.65	CAP1,PPT1,RLF,TMCO2,ZMPSTE24,COL9A2,SMAP2,ZFP69B,ZFP69,EXO5,ZNF684,RIMS3,NFYC-AS1,NFYC,NFYC,NFYC,MIR30E,NFYC,MIR30C1,KCNQ4,CTPS1,SLFNL1-AS1,SLFNL1,SLFNL1-AS1,SCMH1,SCMH1,FOXO6,EDN2,HIVEP3,GUCA2B,GUCA2A,FOXJ3,RIMKLA,ZMYND12,CCDC30,PPCS,CCDC30,PPIH,YBX1,CLDN19,P3H1,C1orf50,TMEM269,SVBP,SVBP,ERMAP,ERMAP,ZNF691,SLC2A1,FAM183A,EBNA1BP2,EBNA1BP2,MIR6733,EBNA1BP2,CFAP57,CFAP57,TMEM125,C1orf210,TIE1,MPL,…
HCC827OR	chr1	94,031,600	120,030,075	0.267418	3	81.5839	2,274	930.397	ABCA4,ARHGAP29,ABCD3,F3,SLC44A3-AS1,MIR378G,SLC44A3,CNN3,LOC729970,ALG14,ALG14,LOC101928098,TLCD4,TLCD4-RWDD3,TLCD4,TLCD4-RWDD3,LOC101928118,TLCD4-RWDD3,LOC101928118,TLCD4-RWDD3,RWDD3,RWDD3,LINC02790,PTBP2,DPYD,DPYD,DPYD-AS1,MIR137HG,MIR137HG,MIR2682,MIR137HG,MIR137,SNX7,PLPPR5,PLPPR5,LOC100129620,PLPPR4,MIR548N,PALMD,MIR548N,FRRS1,FRRS1,AGL,SLC35A3,MFSD14A,SASS6,TRMT13,TRMT13,LRRC39,LRRC39,DBT,R…
HCC827OR	chr1	120,068,785	121,568,946	-0.472688	1	59.9216	212	78.379	NOTCH2,SEC22B,NBPF8,LOC100996724,NOTCH2NLR,NBPF26,PPIAL4A,LOC101929798,HIST2H3DP1,FCGR1B,HIST2H3DP1,FCGR1B,LOC100996318,HIST2H3DP1,LOC100996318,HIST2H3DP1,HIST2H3DP1,HIST2H2BA,FAM72B,SRGAP2C,SRGAP2C,SRGAP2-AS1,EMBP1
HCC827OR	chr1	143,343,169	145,291,817	-0.011917	2	80.6726	107	36.4312	LOC644634,HIST2H2BB,FCGR1CP,HIST2H2BB,HIST2H2BB,HIST2H3PS2,HIST2H3PS2,FAM72C,FAM72C,SRGAP2D,SRGAP2D,LOC101060524,DRD5P2,LOC101927429,PPIAL4F,PPIAL4D,PPIAL4E,NBPF15,SRGAP2-AS1,SRGAP2-AS1,LOC101927429,SRGAP2-AS1,LOC101060524,DRD5P2,SRGAP2-AS1,SRGAP2B,SRGAP2B,SRGAP2B,FAM72D,FAM72D,FAM72C,LINC01145,LOC644634,LINC01145,PPIAL4F,PPIAL4E,PPIAL4D,NBPF20
HCC827OR	chr1	145,292,469	145,393,227	-0.933592	1	37.9551	156	55.8205	NBPF20
HCC827OR	chr1	145,393,728	146,066,609	0.233056	3	90.2117	220	90.868	NBPF20,NBPF25P,GPR89A,PDZK1,CD160,RNF115,POLR3C,NUDT17,NUDT17,PIAS3,PIAS3,PIAS3,MIR6736,ANKRD35,ITGA10,PEX11B,GNRHR2,GNRHR2,RBM8A,RBM8A,RBM8A,LIX1L-AS1,LIX1L-AS1,LIX1L,LIX1L,ANKRD34A,POLR3GL,TXNIP,HJV,NBPF10
HCC827OR	chr1	146,067,370	146,125,635	-0.922969	1	38.8795	67	17.5514	NBPF10
HCC827OR	chr1	146,126,163	149,489,036	0.0439714	2	79.8105	513	192.866	NBPF10,NOTCH2NLA,NUDT4P2,NUDT4B,PPIAL4H,HYDIN2,NBPF12,LOC728989,PRKAB2,CHD1L,PDIA3P1,CHD1L,FMO5,CHD1L,BCL9,ACP6,GJA5,GJA8,GPR89B,PDZK1P1,PDE4DIPP1,NBPF11,MIR5087,MIR6077,PPIAL4G,NBPF14,NOTCH2NLB,SEC22B2P,SEC22B3P,PDE4DIP,PDE4DIP,LOC653513,NBPF9,LOC653513,SEC22B3P,SEC22B2P,NOTCH2NLC,NBPF19
HCC827OR	chr1	149,489,036	149,551,836	-1.28862	0	31.7476	129	45.9447	NBPF19
HCC827OR	chr1	149,552,173	149,794,016	0.148832	2	79.973	19	6.718	NBPF19,PPIAL4C,LOC644634,HIST2H2BF,FCGR1A,HIST2H2BF
HCC827OR	chr1	149,812,005	149,887,998	1.33	6	242.405	26	9.04619	HIST2H2BF,HIST2H3D,HIST2H4B,HIST2H4A,HIST2H3C,HIST2H3A,HIST2H2AA3,HIST2H2AA4,HIST2H2BC,HIST2H2BE,HIST2H2AC,HIST2H2AB
HCC827OR	chr1	149,900,089	152,114,061	0.207943	3	90.7959	794	327.413	BOLA1,SV2A,SF3B4,MTMR11,OTUD7B,VPS45,PLEKHO1,ANP32E,CA14,APH1A,C1orf54,CIART,MRPS21,PRPF3,RPRD2,TARS2,TARS2,MIR6878,ECM1,ADAMTSL4,ADAMTSL4,MIR4257,ADAMTSL4-AS1,MCL1,ENSA,GOLPH3L,HORMAD1,CTSS,CTSK,ARNT,SETDB1,CERS2,ANXA9,MINDY1,PRUNE1,BNIPL,C1orf56,CDC42SE1,MLLT11,GABPB2,SEMA6C,TNFAIP8L2,TNFAIP8L2-SCNM1,TNFAIP8L2-SCNM1,LYSMD1,TNFAIP8L2-SCNM1,SCNM1,TNFAIP8L2-SCNM1,SCNM1,TMOD4,TMOD4,VPS72,PIP5K1A,PS…
HCC827OR	chr1	152,154,766	152,213,702	1.49353	6	205.005	11	4.52549	RPTN,HRNR
HCC827OR	chr1	152,213,702	152,216,978	3.39275	22	1034.32	12	5.90243	HRNR
HCC827OR	chr1	152,216,978	152,350,821	1.74288	7	316.786	61	25.7074	HRNR,FLG,FLG,FLG-AS1,FLG-AS1,FLG2
HCC827OR	chr1	152,350,834	152,357,425	2.48068	12	434.124	27	9.16559	FLG-AS1,FLG2
HCC827OR	chr1	152,357,425	247,948,961	0.25016	3	86.711	10,522	4327.88	FLG-AS1,FLG2,CRNN,LCE5A,CRCT1,LCE3E,LCE3D,LCE3C,LCE3B,LCE3A,LCE2D,LCE2C,LCE2B,LCE2A,LCE4A,C1orf68,KPRP,LCE1F,LCE1E,LCE1D,LCE1C,LCE1B,LCE1A,LCE6A,SMCP,IVL,SPRR4,SPRR1A,SPRR3,SPRR1B,SPRR2D,SPRR2A,SPRR2B,SPRR2E,SPRR2F,SPRR2C,SPRR2G,LELP1,PRR9,LOR,PGLYRP3,PGLYRP4,S100A9,S100A12,S100A8,S100A8,S100A7A,S100A7,S100A6,S100A5,S100A4,LOC101928034,S100A3,S100A2,S100A16,S100A14,S100A13,S100A13,S100A1,CHTOP,SN…
HCC827OR	chr1	247,949,130	248,574,814	1.27785	5	186.583	108	43.3491	OR2L13,OR2L8,OR2L13,OR2AK2,OR2L13,OR2L1P,OR2L13,OR2L13,OR2L5,OR2L13,OR2L2,OR2L13,OR2L3,OR2M1P,OR2M5,OR2M2,OR2M3,OR2M4,OR2T33,OR2T12,OR2M7,OR14C36,OR2T4,OR2T6,OR2T1,OR2T7,OR2T2,OR2T3,OR2T5,OR2G6,OR2T5,OR2T29,OR2T34
HCC827OR	chr1	248,592,652	248,937,047	0.144888	2	98.3824	63	28.611	OR2T10,OR2T11,OR2T35,OR2T27,OR14I1,LYPD8,SH3BP5L,MIR3124,ZNF672,ZNF692,PGBD2
HCC827OR	chr2	41,449	178,502,491	0.270489	3	80.6469	13,263	5361.05	FAM110C,SH3YL1,ACP1,ALKAL2,TMEM18,SNTG2,TPO,PXDN,MYT1L,EIPR1,TRAPPC12,ADI1,RNASEH1,RPS7,COLEC11,ALLC,DCDC2C,SOX11,SILC1,MIR7158,MIR7515HG,MIR7515,CMPK2,RSAD2,RNF144A,RNF144A,LOC101929452,LINC00298,LINC00299,ID2,KIDINS220,MBOAT2,ASAP2,ITGB1BP1,CPSF3,IAH1,ADAM17,YWHAQ,TAF1B,GRHL1,KLF11,CYS1,RRM2,C2orf48,C2orf48,MIR4261,HPCAL1,ODC1,ODC1,SNORA80B,ODC1-DT,NOL10,ATP6V1C2,ATP6V1C2,PDIA6,PDIA6,KCNF1,FLJ3…
HCC827OR	chr2	178,503,670	178,636,818	0.747635	4	87.6978	299	142.612	PLEKHA3,TTN-AS1,TTN,TTN
HCC827OR	chr2	178,636,820	178,698,911	-0.00402106	2	47.2677	96	39.1388	TTN
HCC827OR	chr2	178,701,063	178,837,787	0.617474	3	79.0806	176	84.1636	TTN,TTN,LOC101927055,CCDC141
HCC827OR	chr2	178,845,638	185,789,001	0.207616	3	57.9812	299	118.302	CCDC141,SESTD1,ZNF385B,ZNF385B,MIR1258,CWC22,UBE2E3,LINC01934,MIR4437,ITGA4,ITGA4,CERKL,CERKL,NEUROD1,ITPRID2,PPP1R1C,PDE1A,DNAJC10,FRZB,NCKAP1,DUSP19,NUP35,MIR548AE1,ZNF804A,FSIP2-AS2,FSIP2-AS2,FSIP2,FSIP2,FSIP2,FSIP2-AS1
HCC827OR	chr2	185,789,004	187,363,503	0.617381	3	63.2674	149	65.1825	FSIP2,FSIP2-AS1,FSIP2,ZC3H15,ITGAV,FAM171B,ZSWIM2,CALCRL
HCC827OR	chr2	187,378,879	192,194,495	0.179575	2	60.9674	424	167.868	CALCRL,TFPI,GULP1,MIR561,GULP1,DIRC1,COL3A1,COL3A1,MIR1245A,MIR1245B,COL3A1,MIR3606,COL5A2,COL5A2,MIR3129,WDR75,SLC40A1,ASDURF,ASNSD1,ASNSD1,ANKAR,ANKAR,OSGEPL1,OSGEPL1,ORMDL1,PMS1,MSTN,C2orf88,HIBCH,INPP1,MFSD6,NEMP2,NAB1,GLS,STAT1,LOC105373805,STAT4,STAT4,MYO1B,NABP1,CAVIN2,TMEFF2
HCC827OR	chr2	195,680,029	240,895,835	0.237576	3	84.3854	4,854	1981.78	SLC39A10,DNAH7,STK17B,HECW2,CCDC150,CCDC150,LOC100130452,GTF3C3,C2orf66,PGAP1,ANKRD44,SF3B1,COQ10B,HSPD1,HSPE1,HSPE1-MOB4,HSPE1-MOB4,MOB4,RFTN2,MARS2,BOLL,PLCL1,SATB2,FTCDNL1,C2orf69,TYW5,TYW5,MAIP1,MAIP1,SPATS2L,KCTD18,SGO2,AOX1,BZW1,CLK1,PPIL3,NIF3L1,ORC2,FAM126B,NDUFB3,CFLAR,CFLAR,CFLAR-AS1,CASP10,CASP8,FLACC1,TRAK2,STRADB,C2CD6,TMEM237,MPP4,ALS2,CDK15,FZD7,KIAA2012,KIAA2012,KIAA2012-AS1,SUMO1…
HCC827OR	chr2	240,895,835	240,989,893	-0.645658	1	59.6195	40	17.1864	MAB21L4,CROCC2,CROCC2,LOC200772
HCC827OR	chr2	240,991,020	242,175,633	0.229505	3	105.775	318	131.037	CROCC2,SNED1,SNED1,MTERF4,MTERF4,PASK,PASK,PPP1R7,PPP1R7,ANO7,HDLBP,SEPTIN2,FARP2,FARP2,STK25,STK25,BOK-AS1,BOK,THAP4,ATG4B,DTYMK,ING5,D2HGDH,GAL3ST2,NEU4,PDCD1,RTP5,LINC01237,LOC285095,LINC01237,LOC285097,LINC01881
HCC827OR	chr3	197,667	48,961,622	-0.27213	1	62.2063	4,526	1876.62	CHL1,CHL1,CHL1-AS1,CNTN6,CNTN4,CNTN4,CNTN4-AS1,IL5RA,TRNT1,TRNT1,CRBN,CRBN,LRRN1,SETMAR,SUMF1,ITPR1,BHLHE40-AS1,BHLHE40-AS1,BHLHE40,BHLHE40,ARL8B,EDEM1,MIR4790,GRM7-AS3,GRM7,LMCD1-AS1,LMCD1,SSUH2,CAV3,OXTR,RAD18,SRGAP3,THUMPD3,THUMPD3-AS1,SETD5,LHFPL4,MTMR14,CPNE9,BRPF1,OGG1,OGG1,CAMK1,CAMK1,TADA3,TADA3,ARPC4,ARPC4-TTLL3,ARPC4,ARPC4-TTLL3,ARPC4-TTLL3,TTLL3,RPUSD3,CIDEC,JAGN1,IL17RE,IL17RC,CRELD1,…
HCC827OR	chr3	48,961,627	49,723,728	0.063784	2	100.579	422	185.031	ARIH2,P4HTM,WDR6,WDR6,DALRD3,DALRD3,DALRD3,MIR425,DALRD3,NDUFAF3,MIR191,DALRD3,NDUFAF3,NDUFAF3,IMPDH2,QRICH1,QARS,QARS,MIR6890,USP19,LAMB2,CCDC71,KLHDC8B,C3orf84,CCDC36,C3orf62,C3orf62,MIR4271,C3orf62,USP4,USP4,GPX1,RHOA,TCTA,AMT,AMT,NICN1,NICN1,DAG1,BSN,APEH,APEH,MST1,MST1,RNF123,RNF123,AMIGO3,RNF123,GMPPB,GMPPB
HCC827OR	chr3	49,727,140	81,761,618	-0.242302	2	66.1168	2,584	1074.34	IP6K1,CDHR4,INKA1,UBA7,UBA7,MIR5193,TRAIP,CAMKV,MST1R,MON1A,RBM6,RBM5,RBM5,RBM5-AS1,RBM5,SEMA3F-AS1,SEMA3F,GNAT1,SLC38A3,GNAI2,SEMA3B,SEMA3B,MIR6872,LSMEM2,IFRD2,HYAL3,HYAL3,NAA80,HYAL1,HYAL2,TUSC2,RASSF1,RASSF1,RASSF1-AS1,ZMYND10,NPRL2,NPRL2,CYB561D2,CYB561D2,CYB561D2,TMEM115,CYB561D2,CACNA2D2,CACNA2D2,C3orf18,C3orf18,HEMK1,HEMK1,CISH,MAPKAPK3,DOCK3,MANF,RBM15B,DCAF1,RAD54L2,TEX264,GRM2,IQCF6,IQ…
HCC827OR	chr3	84,913,770	89,450,230	0.313145	3	67.2825	85	33.1154	CADM2,CADM2,MIR5688,CADM2,CADM2-AS2,VGLL3,MIR4795,CHMP2B,POU1F1,HTR1F,CGGBP1,CGGBP1,ZNF654,C3orf38,EPHA3
HCC827OR	chr3	89,450,235	93,996,768	-0.638968	1	32.3011	34	11.3796	EPHA3,PROS1,ARL13B
HCC827OR	chr3	94,003,661	125,594,880	0.330764	3	76.0938	2,312	953.213	ARL13B,ARL13B,STX19,DHFR2,NSUN3,MIR8060,EPHA6,ARL6,CRYBG3,CRYBG3,RIOX2,RIOX2,GABRR3,OR5AC2,OR5H1,OR5H14,OR5H15,OR5H6,OR5H2,OR5K4,OR5K3,OR5K1,OR5K2,CLDND1,GPR15,CPOX,ST3GAL6,DCBLD2,COL8A1,HP09053,CMSS1,CMSS1,CMSS1,FILIP1L,CMSS1,FILIP1L,MIR3921,TMEM30CP,TBC1D23,NIT2,TOMM70,LNP1,TMEM45A,ADGRG7,TFG,ABI3BP,IMPG2,SENP7,FAM172BP,TRMT10C,PCNP,ZBTB11,ZBTB11,ZBTB11-AS1,RPL24,CEP97,NXPE3,NFKBIZ,ZPLD1,ALCAM,…
HCC827OR	chr3	125,722,521	125,934,462	-2.10063	0	29.9159	13	3.12639	LOC105374312,MIR548I1,FAM86JP,FAM86JP,ALG1L,ALG1L
HCC827OR	chr3	125,972,144	195,778,614	0.292876	3	81.3354	5,000	2029.4	ROPN1B,SLC41A3,ALDH1L1,ALDH1L1-AS1,ALDH1L1,ALDH1L1,ALDH1L1-AS2,KLF15,CFAP100,ZXDC,UROC1,CHST13,C3orf22,C3orf22,TXNRD3,NUP210P1,CHCHD6,PLXNA1,C3orf56,LINC02016,TPRA1,TPRA1,MIR6825,TPRA1,MIR7976,MCM2,PODXL2,ABTB1,MGLL,KBTBD12,SEC61A1,SEC61A1,RUVBL1,RUVBL1,EEFSEC,DNAJB8,GATA2,LINC01565,RPN1,RAB7A,LOC653712,ACAD9,ACAD9,KIAA1257,KIAA1257,KIAA1257,EFCC1,EFCC1,GP9,RAB43,ISY1-RAB43,ISY1-RAB43,ISY1,CNBP,C…
HCC827OR	chr3	195,778,766	195,788,911	2.13207	9	415.533	37	17.8582	MUC4
HCC827OR	chr3	195,788,911	198,038,813	0.315008	3	88.2957	394	159.348	MUC4,TNK2,TNK2,MIR6829,TNK2-AS1,SDHAP1,TFRC,ZDHHC19,SLC51A,PCYT1A,TCTEX1D2,TCTEX1D2,TM4SF19-TCTEX1D2,TM4SF19-TCTEX1D2,TM4SF19-AS1,TM4SF19,TM4SF19-TCTEX1D2,TM4SF19,UBXN7,UBXN7,UBXN7-AS1,RNF168,SMCO1,WDR53,FBXO45,NRROS,CEP19,PIGX,PAK2,SENP5,NCBP2,NCBP2,NCBP2-AS1,PIGZ,MELTF,MELTF-AS1,MELTF,DLG1,DLG1,MIR4797,BDH1,LOC220729,RUBCN,MIR922,RUBCN,RUBCN,FYTTD1,FYTTD1,LRCH3,IQCG,IQCG,RPL35A,LMLN,LMLN,LMLN-A…
HCC827OR	chr3	198,119,710	198,228,341	-2.00039	0	24.1514	17	7.5818	FAM157A
HCC827OR	chr4	53,344	3,768,003	0.355287	3	108.005	804	325.11	ZNF595,ZNF718,ZNF876P,ZNF732,ZNF141,ZNF141,MIR571,ABCA11P,ABCA11P,ZNF721,PIGG,PDE6B,ATP5ME,MYL5,MYL5,SLC49A3,SLC49A3,PCGF3,LOC100129917,CPLX1,GAK,TMEM175,DGKQ,SLC26A1,SLC26A1,IDUA,IDUA,FGFRL1,RNF212,SPON2,SPON2,LOC100130872,CTBP1-AS,CTBP1,CTBP1,CTBP1-DT,MAEA,UVSSA,FAM53A,SLBP,TMEM129,TACC3,FGFR3,LETM1,NSD2,NSD2,SCARNA22,NELFA,NELFA,MIR943,C4orf48,NAT8L,POLN,POLN,HAUS3,MXD4,MIR4800,MXD4,ZFYVE28,CF…
HCC827OR	chr4	3,768,170	4,189,050	-1.67822	0	32.3599	14	3.8414	ADRA2C,FAM86EP,OTOP1
HCC827OR	chr4	4,197,228	8,950,332	0.308872	3	104.801	498	204.992	OTOP1,TMEM128,LYAR,ZBTB49,NSG1,STX18,LOC101928279,MSX1,CYTL1,STK32B,LINC01587,EVC2,EVC,CRMP1,MIR378D1,C4orf50,JAKMIP1,LINC02495,WFS1,PPP2R2C,MAN2B2,MRFAP1,S100P,MRFAP1L1,BLOC1S4,KIAA0232,TBC1D14,TBC1D14,LOC100129931,LOC100129931,CCDC96,TADA2B,GRPEL1,SORCS2,MIR4798,SORCS2,SORCS2,PSAPL1,SORCS2,MIR4274,AFAP1-AS1,AFAP1,AFAP1,AFAP1,LOC389199,ABLIM2,ABLIM2,MIR95,SH3TC1,HTRA3,ACOX3,TRMT44,GPR78,CPZ,HMX1
HCC827OR	chr4	8,961,612	9,212,062	-2.34065	0	15.4861	10	5.81501	FAM90A26,USP17L10
HCC827OR	chr4	9,215,372	9,385,745	0.825481	4	217.257	146	65.7303	USP17L20,USP17L18,USP17L11,USP17L12,USP17L21,USP17L13,USP17L15,USP17L17,USP17L18,USP17L11,USP17L19,USP17L11,USP17L22,USP17L20,USP17L22,USP17L20,USP17L30,USP17L25,USP17L28,USP17L26,USP17L29,USP17L24,USP17L27,USP17L5,USP17L29,USP17L30,USP17L25,USP17L27,USP17L28,USP17L26,USP17L24,USP17L5,USP17L29,USP17L28,USP17L25,USP17L27,USP17L26,USP17L30,USP17L24,USP17L5,USP17L29,USP17L25,USP17L27,USP17L26,USP17L…
HCC827OR	chr4	9,386,198	30,721,459	0.206399	3	70.13	806	327.199	DRD5,SLC2A9,WDR1,WDR1,MIR3138,ZNF518B,CLNK,HS3ST1,RAB28,LINC01097,NKX3-2,LINC01096,BOD1L1,MIR5091,CPEB2-DT,CPEB2,CPEB2,LOC101929095,LOC101929095,C1QTNF7,C1QTNF7,CC2D2A,FBXL5,FAM200B,BST1,CD38,FGFBP1,FGFBP2,PROM1,TAPT1,TAPT1-AS1,LDB2,QDPR,CLRN2,LAP3,MED28,MED28,FAM184B,FAM184B,DCAF16,NCAPG,NCAPG,LCORL,LCORL,SLIT2,SLIT2,MIR218-1,PACRGL,PACRGL,KCNIP4,KCNIP4,KCNIP4,MIR7978,ADGRA3,GBA3,PPARGC1A,MIR573…
HCC827OR	chr4	30,721,459	31,142,839	0.998317	4	170.453	22	8.63547	PCDH7
HCC827OR	chr4	36,067,938	53,574,093	0.334841	3	73.2401	1,071	435.201	ARAP2,LOC439933,DTHD1,MIR1255B1,MIR4801,NWD2,C4orf19,C4orf19,RELL1,RELL1,PGM2,TBC1D1,TBC1D1,PTTG2,KLF3,TLR10,TLR1,TLR6,FAM114A1,MIR574,FAM114A1,TMEM156,KLHL5,WDR19,RFC1,KLB,KLB,MIR5591,RPL9,LIAS,UGDH,UGDH-AS1,SMIM14,SMIM14,UBE2K,PDS5A,LOC344967,N4BP2,RHOH,CHRNA9,RBM47,RBM47,MIR4802,NSUN7,APBB2,UCHL1,LIMCH1,PHOX2B,TMEM33,DCAF4L1,SLC30A9,BEND4,SHISA3,ATP8A1,GRXCR1,KCTD8,YIPF7,GUF1,GNPDA2,GABRG1,GAB…
HCC827OR	chr4	53,986,543	190,060,385	-0.261325	1	48.6738	6,863	2756.29	RPL21P44,CHIC2,GSX2,PDGFRA,KIT,KDR,SRD5A3,SRD5A3,SRD5A3-AS1,TMEM165,CLOCK,PDCL2,NMU,EXOC1L,EXOC1,CEP135,KIAA1211,AASDH,PPAT,PAICS,SRP72,ARL9,THEGL,HOPX,SPINK2,REST,NOA1,POLR2B,POLR2B,IGFBP7,IGFBP7,MIR548AG1,ADGRL3,TECRL,EPHA5,MIR1269A,CENPC,STAP1,UBA6,UBA6-AS1,GNRHR,TMPRSS11D,TMPRSS11A,TMPRSS11F,LOC550113,TMPRSS11F,LOC550113,SYT14P1,TMPRSS11F,FTLP10,TMPRSS11BNL,TMPRSS11BNL,TMPRSS11B,YTHDC1,TMPRSS…
HCC827OR	chr4	190,065,733	190,196,187	-2.46572	0	30.042	39	14.6664	DBET,DUX4,DBET,DUX4
HCC827OR	chr5	140,269	34,182,093	0.444423	3	99.9503	1,369	554.728	PLEKHG4B,LRRC14B,CCDC127,SDHA,PDCD6,PDCD6,AHRR,AHRR,EXOC3-AS1,EXOC3,SLC9A3,PP7080,SLC9A3,SLC9A3-AS1,SLC9A3,MIR4456,CEP72,TPPP,ZDHHC11B,ZDHHC11,BRD9,TRIP13,LOC100506688,NKD2,SLC12A7,SLC12A7,MIR4635,SLC6A19,SLC6A18,TERT,MIR4457,CLPTM1L,LINC01511,SLC6A3,LPCAT1,LPCAT1,MIR6075,SDHAP3,LOC728613,MIR4277,MRPL36,NDUFS6,IRX4,IRX2,C5orf38,LINC01019,IRX1,ADAMTS16,ICE1,LINC02145,MED10,UBE2QL1,NSUN2,SRD5A1,TEN…
HCC827OR	chr5	34,182,730	34,193,613	2.57608	12	558.485	13	4.44785	C1QTNF3,C1QTNF3,LOC646652
HCC827OR	chr5	34,686,703	45,695,825	0.266188	3	65.9926	919	367.596	RAI14,TTC23L,RAD1,BRIX1,DNAJC21,AGXT2,PRLR,SPEF2,IL7R,CAPSL,UGT3A1,UGT3A2,LMBRD2,LMBRD2,MIR580,SKP2,NADK2,RANBP3L,SLC1A3,NIPBL,CPLANE1,NUP155,WDR70,GDNF,GDNF-AS1,EGFLAM,LIFR,LIFR,LIFR-AS1,MIR3650,OSMR-AS1,OSMR,RICTOR,FYB1,C9,DAB2,PTGER4,TTC33,PRKAA1,RPL37,SNORD72,RPL37,CARD6,C7,MROH2B,C6,PLCXD3,OXCT1,OXCT1,OXCT1-AS1,C5orf51,FBXO4,GHR,CCDC152,CCDC152,SELENOP,SELENOP,LOC648987,ANXA2R,LOC648987,LOC1…
HCC827OR	chr5	50,399,119	52,905,931	0.726789	4	94.4965	64	25.4409	EMB,PARP8,ISL1,LINC02118,PELO,ITGA1,ITGA1
HCC827OR	chr5	52,908,923	69,592,261	-0.280291	1	45.7457	989	388.967	ITGA1,ITGA2,MOCS2,FST,NDUFS4,ARL15,ARL15,MIR581,HSPB3,SNX18,ESM1,GZMK,GZMA,CDC20B,CDC20B,GPX8,CDC20B,MIR449A,MIR449B,CDC20B,MIR449C,MCIDAS,CCNO,DHX29,MTREX,MTREX,PLPP1,PLPP1,PLPP1,MIR5687,PLPP1,RNF138P1,SLC38A9,DDX4,IL31RA,IL6ST,FLJ31104,ANKRD55,LINC01948,C5orf67,MAP3K1,SETD9,SETD9,MIER3,MIER3,GPBP1,ACTBL2,PLK2,GAPT,MIR548AE2,LINC02108,RAB3C,PDE4D,PDE4D,MIR582,DEPDC1B,ELOVL7,ERCC8,NDUFAF2,SMIM15,…
HCC827OR	chr5	69,603,491	70,980,008	-0.910149	1	45.2293	207	80.7529	LOC101929599,GUSBP3,LOC653080,SMA4,LOC101929599,LOC102724995,LOC653080,SMA4,LOC101929599,LOC653080,SMA4,LOC653080,SERF1A,SERF1B,SMN1,SMN2,SMA4,SMA4,GUSBP3,GUSBP3,GTF2H2,GTF2H2B,GUSBP3,SMA5,LOC441081,GUSBP3,SMA5,GUSBP9,GUSBP3,SMA5,LOC653080,LOC101929599,LOC102724995,LOC653080,LOC101929599,NAIP
HCC827OR	chr5	70,983,732	71,110,712	0.126462	2	61.0116	45	17.8911	NAIP,GTF2H2,GTF2H2C_2,GTF2H2C,OCLNP1
HCC827OR	chr5	71,112,616	71,456,257	-1.45967	0	33.4614	25	8.48547	NAIP,LOC653080,LOC653080,GUSBP1,LOC653080,GUSBP9,BDP1
HCC827OR	chr5	71,458,585	98,903,915	-0.284922	1	46.4434	1,712	690.088	BDP1,MCCC2,CARTPT,MAP1B,MAP1B,MIR4803,MRPS27,PTCD2,ZNF366,TNPO1,TNPO1,MIR4804,FCHO2,TMEM171,TMEM174,FOXD1,BTF3,ANKRA2,UTP15,ARHGEF28,ENC1,HEXB,HEXB,GFM2,GFM2,GFM2,NSA2,NSA2,FAM169A,GCNT4,ANKRD31,HMGCR,CERT1,CERT1,POLK,POLK,ANKDD1B,POC5,SV2C,IQGAP2,IQGAP2,F2RL2,F2R,F2RL1,S100Z,CRHBP,AGGF1,ZBED3,SNORA47,PDE8B,WDR41,OTP,TBCA,AP3B1,SCAMP1,LHFPL2,ARSB,DMGDH,BHMT2,BHMT,JMY,HOMER1,TENT2,CMYA5,MTX3,MTX3,…
HCC827OR	chr5	98,904,875	100,392,715	-1.73786	0	30.3128	28	9.45914	CHD1,LINC02113,LOC100133050
HCC827OR	chr5	100,535,508	140,786,888	-0.275624	1	53.8608	2,488	1002.9	FAM174A,ST8SIA4,SLCO4C1,SLCO6A1,PAM,GIN1,PPIP5K2,C5orf30,NUDT12,EFNA5,FBXL17,FER,PJA2,MAN2A1,LINC01848,TMEM232,TMEM232,MIR548F3,SLC25A46,TSLP,WDR36,CAMK4,STARD4,STARD4-AS1,STARD4-AS1,NREP,NREP,NREP,NREP-AS1,EPB41L4A,EPB41L4A,EPB41L4A-AS1,EPB41L4A,EPB41L4A-AS1,SNORA13,EPB41L4A,LOC101927023,EPB41L4A-DT,APC,SRP19,SRP19,REEP5,REEP5,DCP2,MCC,MCC,TSSK1B,YTHDC2,KCNN2,KCNN2,LOC101927078,TRIM36,PGGT1B,CCD…
HCC827OR	chr5	140,786,888	140,928,094	0.801701	4	139.314	124	47.6766	PCDHA1,PCDHA1,PCDHA2,PCDHA1,PCDHA2,PCDHA3,PCDHA1,PCDHA2,PCDHA3,PCDHA4,PCDHA1,PCDHA2,PCDHA3,PCDHA4,PCDHA5,PCDHA1,PCDHA2,PCDHA3,PCDHA4,PCDHA5,PCDHA6,PCDHA1,PCDHA2,PCDHA3,PCDHA4,PCDHA5,PCDHA6,PCDHA7,PCDHA1,PCDHA2,PCDHA3,PCDHA4,PCDHA5,PCDHA6,PCDHA7,PCDHA8,PCDHA1,PCDHA2,PCDHA3,PCDHA4,PCDHA5,PCDHA6,PCDHA7,PCDHA8,PCDHA9,PCDHA1,PCDHA2,PCDHA3,PCDHA4,PCDHA5,PCDHA6,PCDHA7,PCDHA8,PCDHA9,PCDHA10,PCDHA1,PCDHA2…
HCC827OR	chr5	140,928,098	141,356,342	0.130855	2	80.1209	203	92.8549	PCDHA1,PCDHA2,PCDHA3,PCDHA4,PCDHA5,PCDHA6,PCDHA7,PCDHA8,PCDHA9,PCDHA10,PCDHA11,PCDHA12,PCDHA13,PCDHAC1,PCDHA1,PCDHA2,PCDHA3,PCDHA4,PCDHA5,PCDHA6,PCDHA7,PCDHA8,PCDHA9,PCDHA10,PCDHA11,PCDHA12,PCDHA13,PCDHAC1,PCDHAC2,LOC101926905,PCDHB1,PCDHB2,PCDHB3,PCDHB4,PCDHB5,PCDHB6,PCDHB17P,PCDHB7,PCDHB8,PCDHB16,PCDHB9,PCDHB10,PCDHB11,PCDHB12,PCDHB13,PCDHB14,PCDHB18P,PCDHB19P,PCDHB15,SLC25A2,TAF7,PCDHGA1,PCDHG…
HCC827OR	chr5	141,356,342	141,491,878	0.492311	3	114.556	173	74.1463	PCDHGA1,PCDHGA2,PCDHGA3,PCDHGB1,PCDHGA4,PCDHGA1,PCDHGA2,PCDHGA3,PCDHGB1,PCDHGA4,PCDHGB2,PCDHGA1,PCDHGA2,PCDHGA3,PCDHGB1,PCDHGA4,PCDHGB2,PCDHGA5,PCDHGA1,PCDHGA2,PCDHGA3,PCDHGB1,PCDHGA4,PCDHGB2,PCDHGA5,PCDHGB3,PCDHGA1,PCDHGA2,PCDHGA3,PCDHGB1,PCDHGA4,PCDHGB2,PCDHGA5,PCDHGB3,PCDHGA6,PCDHGA1,PCDHGA2,PCDHGA3,PCDHGB1,PCDHGA4,PCDHGB2,PCDHGA5,PCDHGB3,PCDHGA6,PCDHGA7,PCDHGA1,PCDHGA2,PCDHGA3,PCDHGB1,PCDHGA4…
HCC827OR	chr5	141,494,585	181,324,706	-0.287108	1	64.3136	3,607	1499.13	PCDHGA1,PCDHGA2,PCDHGA3,PCDHGB1,PCDHGA4,PCDHGB2,PCDHGA5,PCDHGB3,PCDHGA6,PCDHGA7,PCDHGB4,PCDHGA8,PCDHGB5,PCDHGA9,PCDHGB6,PCDHGA10,PCDHGB7,PCDHGA11,PCDHGA12,PCDHGC3,PCDHGC4,PCDHGC5,DIAPH1,DIAPH1,LOC100505658,HDAC3,RELL2,RELL2,FCHSD1,FCHSD1,ARAP3,PCDH1,DELE1,PCDH12,RNF14,GNPDA1,NDFIP1,SPRY4,FGF1,ARHGAP26,NR3C1,MIR5197,HMHB1,YIPF5,KCTD16,PRELID2,GRXCR2,SH3RF2,PLAC8L1,LARS,RBM27,POU4F3,TCERG1,GPR151,P…
HCC827OR	chr5	181,324,706	181,472,427	-1.89624	0	30.261	17	6.71509	LOC100132287,LOC100132062,OR4F16,OR4F3,OR4F29
HCC827OR	chr6	105,929	11,306,124	-0.243333	2	57.9623	712	289.025	LINC00266-3,LOC285766,DUSP22,IRF4,EXOC2,EXOC2,HUS1B,LINC01622,FOXQ1,FOXF2,MIR6720,FOXF2,FOXC1,GMDS,LINC01600,MYLK4,MYLK4,WRNIP1,WRNIP1,SERPINB1,MIR4645,LOC101927730,SERPINB9,SERPINB6,LINC01011,NQO2,NQO2,HTATSF1P2,RIPK1,BPHL,TUBB2A,TUBB2B,LOC100422781,PSMG4,SLC22A23,SLC22A23,LOC643327,PXDC1,FAM50B,PRPF4B,FAM217A,C6orf201,C6orf201,ECI2,ECI2,CDYL,RPP40,RPP40,LYRM4-AS1,LYRM4-AS1,LYRM4-AS1,LYRM4,PPP1R…
HCC827OR	chr6	11,538,263	11,778,775	3.49134	23	641.464	11	4.98117	TMEM170B,ADTRP
HCC827OR	chr6	12,015,556	25,915,918	-0.321108	1	51.9138	708	287.95	HIVEP1,EDN1,PHACTR1,PHACTR1,TBC1D7-LOC100130357,PHACTR1,TBC1D7-LOC100130357,LOC100130357,TBC1D7-LOC100130357,LOC100130357,TBC1D7-LOC100130357,TBC1D7,GFOD1,SIRT5,NOL7,NOL7,RANBP9,RANBP9,MCUR1,RNF182,CD83,JARID2,DTNBP1,MYLIP,MYLIP,MIR4639,GMPR,ATXN1,ATXN1,LOC101928433,STMND1,RBM24,CAP2,CAP2,LOC101928491,FAM8A1,NUP153,KIF13A,NHLRC1,TPMT,KDM1B,DEK,RNF144B,MIR548A1HG,MIR548A1,ID4,MBOAT1,E2F3,CDKAL1,SO…
HCC827OR	chr6	25,916,669	30,103,767	-0.0358507	2	77.1354	705	271.571	SLC17A2,TRIM38,HIST1H1A,HIST1H3A,HIST1H4A,HIST1H4B,HIST1H3B,HIST1H2AB,HIST1H2BB,HIST1H3C,HIST1H1C,LOC108783645,HFE,HFE,HIST1H4C,HIST1H1T,HIST1H2BC,HIST1H2AC,HIST1H1E,HIST1H2BD,HIST1H2BE,HIST1H4D,HIST1H3D,HIST1H3D,HIST1H2AD,HIST1H2BF,HIST1H4E,HIST1H2BG,HIST1H2AE,HIST1H3E,HIST1H1D,HIST1H4F,HIST1H4G,HIST1H3F,HIST1H2BH,HIST1H3G,HIST1H2BI,HIST1H4H,BTN3A2,BTN2A2,BTN3A1,BTN2A3P,BTN3A3,BTN2A1,BTN2A1,LOC2…
HCC827OR	chr6	30,103,889	30,949,298	-0.295831	1	72.5694	345	148.785	TRIM31,TRIM31,TRIM31-AS1,TRIM40,TRIM10,TRIM15,TRIM26,HCG17,HLA-L,TRIM39,TRIM39,TRIM39-RPP21,TRIM39-RPP21,RPP21,HLA-E,GNL1,GNL1,PRR3,PRR3,ABCF1,ABCF1,MIR877,PPP1R10,MRPS18B,ATAT1,C6orf136,C6orf136,DHX16,DHX16,PPP1R18,NRM,MDC1,MDC1,MDC1-AS1,TUBB,FLOT1,IER3,LINC00243,DDR1,DDR1,MIR4640,GTF2H4,VARS2,SFTA2,MUCL3,MUCL3,HCG21
HCC827OR	chr6	30,949,403	31,030,126	1.03227	5	191.005	39	15.2509	MUCL3,HCG21,MUC21,MUC22
HCC827OR	chr6	31,032,094	31,810,584	-0.3005	1	75.2635	399	171.723	MUC22,C6orf15,PSORS1C1,PSORS1C1,CDSN,PSORS1C1,PSORS1C2,CCHCR1,TCF19,POU5F1,HCG27,HLA-C,HLA-B,HLA-B,MIR6891,MICA,HCP5,MICB,MCCD1,ATP6V1G2-DDX39B,DDX39B,ATP6V1G2-DDX39B,DDX39B,SNORD117,ATP6V1G2-DDX39B,DDX39B,SNORD84,ATP6V1G2-DDX39B,ATP6V1G2-DDX39B,DDX39B-AS1,ATP6V1G2-DDX39B,ATP6V1G2,NFKBIL1,LOC100287329,LTA,LTA,TNF,LTB,LST1,LST1,NCR3,NCR3,AIF1,PRRC2A,PRRC2A,SNORA38,PRRC2A,MIR6832,BAG6,APOM,APOM,C6o…
HCC827OR	chr6	31,810,754	31,829,636	1.32865	6	246.895	19	8.29524	HSPA1L,HSPA1A,HSPA1B
HCC827OR	chr6	31,829,793	32,042,659	0.0161306	2	97.8389	256	114.084	HSPA1B,SNHG32,SNHG32,SNORD48,SNHG32,SNORD52,NEU1,SLC44A4,EHMT2,EHMT2,C2,C2,ZBTB12,C2,C2,C2-AS1,CFB,NELFE,NELFE,MIR1236,SKIV2L,DXO,DXO,STK19,STK19,C4A,LOC110384692,C4B_2,C4B,CYP21A1P,CYP21A1P,TNXA,TNXB,TNXA,TNXB,C4B_2,C4B,CYP21A2,CYP21A2,TNXB,TNXB
HCC827OR	chr6	32,042,663	102,068,609	-0.275644	1	58.6024	5,586	2309.02	TNXB,ATF6B,FKBPL,PRRT1,LOC100507547,LOC100507547,PPT2,PPT2,PPT2-EGFL8,PPT2-EGFL8,EGFL8,AGPAT1,AGPAT1,MIR6721,RNF5,RNF5,MIR6833,AGER,PBX2,GPSM3,GPSM3,NOTCH4,NOTCH4,TSBP1-AS1,TSBP1-AS1,TSBP1,TSBP1-AS1,BTNL2,HLA-DRA,HLA-DRB5,HLA-DRB1,HLA-DQA1,HLA-DQB1,HLA-DQB1-AS1,HLA-DQB1,HLA-DQA2,MIR3135B,HLA-DQB2,HLA-DOB,TAP2,PSMB8,PSMB8,PSMB8-AS1,PSMB8-AS1,TAP1,TAP1,PSMB9,HLA-DMB,HLA-DMA,BRD2,HLA-DOA,HLA-DPA1,HL…
HCC827OR	chr6	104,729,543	170,745,979	-0.238832	2	54.368	4,591	1852.79	HACE1,LIN28B-AS1,LIN28B,BVES,BVES-AS1,BVES-AS1,POPDC3,PREP,PRDM1,ATG5,CRYBG1,LOC105377924,CRYBG1,RTN4IP1,RTN4IP1,QRSL1,QRSL1,LINC02532,LINC02532,MIR587,CD24,MTRES1,BEND3,PDSS2,SOBP,SCML4,SEC63,OSTM1,NR2E1,SNX3,AFG1L,FOXO3,LINC00222,ARMC2,ARMC2,ARMC2-AS1,SESN1,CEP57L1,CCDC162P,CD164,PPIL6,PPIL6,SMPD2,SMPD2,MICAL1,MICAL1,ZBTB24,ZBTB24,AK9,FIG4,GPR6,WASF1,CDC40,METTL24,DDO,SLC22A16,CDK19,CDK19,AMD1,…
HCC827OR	chr7	13,744	43,993,061	0.625858	3	109.983	3,115	1248.96	FAM20C,PDGFA,PRKAR1B,PRKAR1B,LOC101926963,DNAAF5,SUN1,GET4,ADAP1,COX19,C7orf50,CYP2W1,C7orf50,C7orf50,MIR339,C7orf50,GPR146,C7orf50,GPER1,ZFAND2A,UNCX,MICALL2,INTS1,MAFK,LOC100128653,MAFK,TMEM184A,PSMG3,PSMG3-AS1,ELFN1,MAD1L1,MAD1L1,MIR4655,MRM2,NUDT1,SNX8,SNX8,MIR6836,EIF3B,CHST12,GRIFIN,LFNG,LFNG,MIR4648,BRAT1,IQCE,TTYH3,AMZ1,AMZ1,GNA12,GNA12,CARD11,LOC100129603,SDK1,SDK1,LOC105375131,FOXK1,AP5…
HCC827OR	chr7	43,995,070	44,045,049	-1.123	0	63.5651	24	8.01573	POLR2J4,POLR2J4,SPDYE1,RASA4CP,RASA4CP,LINC00957,LINC00957,DBNL
HCC827OR	chr7	44,050,141	53,036,674	0.628064	3	126.597	763	321.307	DBNL,DBNL,MIR6837,DBNL,PGAM2,POLM,MIR6838,POLM,AEBP1,AEBP1,MIR4649,POLD2,MYL7,GCK,YKT6,CAMK2B,NUDCD3,NPC1L1,DDX56,TMED4,OGDH,ZMIZ2,PPIA,H2AFV,PURB,MIR4657,PURB,MYO1G,SNHG15,SNHG15,SNORA9,CCM2,NACAD,TBRG4,TBRG4,SNORA5A,TBRG4,SNORA5C,TBRG4,SNORA5B,RAMP3,ADCY1,SEPTIN7P2,LOC730234,IGFBP1,IGFBP3,LOC730338,TNS3,C7orf65,PKD1L1,PKD1L1,C7orf69,HUS1,SUN3,C7orf57,UPP1,ABCA13,CDC14C,VWC2,ZPBP,SPATA48,IKZF1,F…
HCC827OR	chr7	53,862,439	55,699,171	3.6193	25	866.922	78	31.4516	VSTM2A,VSTM2A,VSTM2A-OT1,SEC61G,EGFR,EGFR,EGFR-AS1,LANCL2,VOPP1,FKBP9P1
HCC827OR	chr7	55,707,135	56,116,339	1.87859	8	248.466	97	35.1307	SEPTIN14,ZNF713,MRPS17,NIPSNAP2,PSPH,CCT6A,CCT6A,SNORA15,SUMF2,PHKG1,CHCHD2,NUPR2
HCC827OR	chr7	56,360,390	57,469,958	1.20801	5	207.243	50	15.6493	LOC100240728,LOC401357,MIR4283-1,MIR4283-2,ZNF479,GUSBP10,LOC100653233,MIR3147,ZNF716
HCC827OR	chr7	63,248,171	73,003,140	0.394735	3	104.722	425	148.041	ZNF733P,LOC102724738,LOC100287704,LOC100287834,LOC100287834,MIR4283-1,MIR4283-2,ZNF727,ZNF735,ZNF679,ZNF736,ZNF680,ZNF107,ZNF107,MIR6839,ZNF138,ZNF273,ZNF117,ERV3-1-ZNF117,ERV3-1-ZNF117,ERV3-1,CCT6P3,CCT6P3,SNORA22C,INTS4P1,ZNF92,LOC101929322,LOC441242,INTS4P2,LOC441242,CCT6P1,SNORA22,LOC441242,VKORC1L1,GUSB,ASL,CRCP,TPST1,LINC00174,GS1-124K5.11,KCTD7,RABGEF1,TMEM248,SBDS,TYW1,TYW1,MIR4650-1,MIR4…
HCC827OR	chr7	73,009,414	73,180,643	-0.961052	1	47.9058	52	17.2078	PMS2P7,SPDYE8P,SPDYE14P,SPDYE13P,SPDYE15P,SPDYE11,SPDYE17,SPDYE10P,SPDYE11,SPDYE17,SPDYE10P,GTF2IP4,GTF2IP1,GTF2IP4,GTF2IP1
HCC827OR	chr7	73,183,051	75,209,622	0.469853	3	133.71	515	193.709	GTF2IP4,GTF2IP1,NCF1B,NSUN5,TRIM50,FKBP6,FZD9,BAZ1B,BCL7B,TBL2,MLXIPL,VPS37D,DNAJC30,BUD23,STX1A,STX1A,MIR4284,ABHD11,CLDN3,CLDN4,METTL27,TMEM270,ELN,LIMK1,EIF4H,EIF4H,MIR590,LAT2,RFC2,CLIP2,GTF2IRD1,GTF2I,LOC101926943,GTF2I,NCF1,GTF2IRD2,STAG3L2,PMS2P5,CASTOR2,CASTOR2,RCC1L,RCC1L,GTF2IRD2B,NCF1C,GTF2IP1
HCC827OR	chr7	75,212,032	75,355,717	-1.31211	0	41.4579	40	13.1618	GTF2IP1,GTF2IP1,SPDYE10P,SPDYE10P,SPDYE17,SPDYE14P,SPDYE13P,SPDYE15P,SPDYE11,SPDYE10P,SPDYE10P,SPDYE8P,SPDYE17,SPDYE14P,SPDYE13P,SPDYE15P,SPDYE11,PMS2P7,PMS2P7,SPDYE8P,SPDYE17,SPDYE14P,SPDYE13P,SPDYE15P,SPDYE11,PMS2P7,SPDYE8P,SPDYE17,SPDYE14P,SPDYE13P,SPDYE15P,SPDYE11,PMS2P2,PMS2P7,PMS2P2
HCC827OR	chr7	75,361,968	76,515,204	0.607274	3	148.973	218	86.8273	STAG3L1,LOC100101148,LOC541473,TRIM74,TRIM73,NSUN5P1,POM121C,SPDYE5,PMS2P3,HIP1,CCL26,CCL24,RHBDD2,POR,POR,SNORA14A,TMEM120A,STYXL1,STYXL1,MDH2,MDH2,SRRM3,HSPB1,YWHAG,SSC4D,SSC4D,ZP3,ZP3,DTX2,UPK3B
HCC827OR	chr7	76,521,930	77,099,023	-0.823092	1	63.3935	59	21.5594	UPK3B,SPDYE16,LOC100133091,LOC100133091,POMZP3,DTX2P1-UPK3BP1-PMS2P11,DTX2P1-UPK3BP1-PMS2P11,SPDYE11,SPDYE17,SPDYE11,SPDYE17,PMS2P9,PMS2P9,SPDYE18,SPDYE18,FAM185BP
HCC827OR	chr7	77,109,898	100,949,821	0.597341	3	102.082	2,255	920.694	FAM185BP,CCDC146,CCDC146,FGL2,GSAP,PTPN12,APTR,RSBN1L,RSBN1L,TMEM60,PHTF2,MAGI2,MAGI2,MAGI2-AS3,GNAI1,GNAT3,CD36,SEMA3C,HGF,CACNA2D1,CACNA2D1,LOC101927356,PCLO,SEMA3E,SEMA3A,SEMA3D,GRM3,KIAA1324L,LOC101927420,LOC101927420,DMTF1,DMTF1,TMEM243,CROT,ABCB4,ABCB1,ABCB1,RUNDC3B,RUNDC3B,SLC25A40,DBF4,ADAM22,SRI,SRI,LOC102723885,STEAP4,ZNF804B,ZNF804B,TEX47,STEAP2-AS1,STEAP2-AS1,STEAP1,STEAP2,CFAP69,LOC1…
HCC827OR	chr7	100,951,771	101,032,012	1.53173	6	326.784	97	41.8656	MUC3A,MUC12,MUC12,LOC102724094,MUC17
HCC827OR	chr7	101,032,065	101,041,465	2.95406	16	566.168	33	11.9342	MUC17
HCC827OR	chr7	101,041,622	101,043,834	2.10278	9	312.926	8	3.6685	MUC17
HCC827OR	chr7	101,047,816	102,703,436	0.24311	3	129.655	309	119.547	MUC17,TRIM56,SERPINE1,AP1S1,AP1S1,MIR4653,VGF,NAT16,MOGAT3,PLOD3,ZNHIT1,CLDN15,FIS1,LOC101927746,LOC101927746,IFT22,IFT22,COL26A1,MYL10,CUX1,SH2B2,SPDYE6,LOC100630923,LOC100289561,LOC100630923,LOC100630923,PRKRIP1,LOC100630923,PRKRIP1,MIR548O,ORAI2,ALKBH4,LRWD1,MIR5090,LRWD1,LRWD1,MIR4467,LRWD1,POLR2J,POLR2J,RASA4B,UPK3BL2,POLR2J3,POLR2J3,POLR2J3,SPDYE2B,SPDYE2,RASA4,RASA4,RASA4B,POLR2J2,UPK3BL1,…
HCC827OR	chr7	102,748,994	116,257,482	0.617531	3	85.4345	895	363.921	FAM185A,FAM185A,FBXL13,FBXL13,FBXL13,LRRC17,FBXL13,NFE4,ARMC10,NAPEPLD,DPY19L2P2,PMPCB,PMPCB,DNAJC2,DNAJC2,PSMC2,PSMC2,SLC26A5,SLC26A5,LOC101927870,RELN,RELN,ORC5,LHFPL3,LHFPL3,LHFPL3-AS2,KMT2E,SRPK2,PUS7,RINT1,RINT1,EFCAB10,EFCAB10,ATXN7L1,CDHR3,SYPL1,NAMPT,CCDC71L,PIK3CG,PRKAR2B,HBP1,COG5,COG5,GPR22,COG5,DUS4L,DUS4L,DUS4L-BCAP29,DUS4L-BCAP29,BCAP29,BCAP29,SLC26A4-AS1,SLC26A4,SLC26A4,LOC10192797…
HCC827OR	chr7	116,499,182	116,967,385	2.25377	10	276.302	56	22.0519	CAV2,CAV1,MET,CAPZA2,ST7-AS1,ST7-AS1,ST7,ST7,ST7-OT4,ST7
HCC827OR	chr7	116,967,385	123,190,653	1.57777	6	169.185	335	136.469	ST7,ST7,MIR6132,ST7,ST7-AS2,ST7,ST7-OT3,WNT2,ASZ1,CFTR,CFTR,CFTR-AS1,CTTNBP2,LSM8,ANKRD7,KCND2,TSPAN12,ING3,CPED1,WNT16,FAM3C,PTPRZ1,AASS,FEZF1,FEZF1,FEZF1-AS1,CADPS2,CADPS2,RNF133,CADPS2,RNF148,TAS2R16,SLC13A1
HCC827OR	chr7	123,199,787	135,708,256	1.00159	5	146.384	1,114	455.197	SLC13A1,IQUB,NDUFA5,ASB15,LOC102724555,ASB15,LMOD2,WASL,HYAL4,SPAM1,TMEM229A,GPR37,C7orf77,POT1,GRM8,GRM8,MIR592,ZNF800,GCC1,ARF5,FSCN3,PAX4,SND1,SND1,SND1-IT1,SND1,LRRC4,SND1,MIR593,MIR129-1,LEP,RBM28,PRRT4,IMPDH1,HILPDA,METTL2B,LINC01000,FAM71F2,FAM71F1,CALU,CALU,OPN1SW,OPN1SW,CCDC136,FLNC,FLNC,FLNC-AS1,ATP6V1F,ATP6V1FNB,KCP,IRF5,TNPO3,LOC407835,TSPAN33,SMO,AHCYL2,STRIP2,SMKR1,NRF1,MIR182,MIR96…
HCC827OR	chr7	135,721,224	142,034,431	0.12573	2	72.9409	607	239.128	SLC13A4,FAM180A,MTPN,LUZP6,CHRM2,LOC349160,MIR490,CHRM2,LOC349160,PTN,DGKI,CREB3L2,CREB3L2,CREB3L2-AS1,AKR1D1,MIR4468,TRIM24,SVOPL,ATP6V0A4,ATP6V0A4,TMEM213,TMEM213,KIAA1549,ZC3HAV1L,ZC3HAV1,TTC26,UBN2,LUC7L2,FMC1,FMC1-LUC7L2,LUC7L2,FMC1-LUC7L2,LUC7L2,FMC1-LUC7L2,LOC100129148,KLRG2,CLEC2L,HIPK2,TBXAS1,PARP12,KDM7A,SLC37A3,RAB19,MKRN1,DENND2A,ADCK2,NDUFB2-AS1,NDUFB2-AS1,NDUFB2,NDUFB2,BRAF,MRPS33,T…
HCC827OR	chr7	142,034,594	142,792,016	0.713481	4	119.304	212	77.8631	MGAM,MGAM2,PRSS58,TCAF2,TCAF2,PRSS1,TCAF2,PRSS2
HCC827OR	chr7	142,796,568	143,609,657	0.226905	3	101.28	258	108.858	TCAF2,TCAF2,EPHB6,TCAF2,TRPV6,TCAF2,TRPV5,TCAF2,LLCFC1,TCAF2,KEL,TCAF2,OR9A2,TCAF2,OR6V1,TCAF2,OR6W1P,TCAF2,PIP,TCAF2,TAS2R39,TCAF2,TAS2R40,TCAF2,LOC105375545,TCAF2,LOC105375545,GSTK1,TCAF2,LOC105375545,TMEM139,TCAF2,TMEM139,TCAF2,CASP2,TCAF2,CLCN1,TCAF2,FAM131B,TCAF2,FAM131B,ZYX,TCAF2,ZYX,MIR6892,TCAF2,ZYX,TCAF2,EPHA1,TCAF2,EPHA1-AS1,TAS2R60,TCAF2,EPHA1-AS1,TAS2R41,TCAF2,EPHA1-AS1,TCAF2,CTAGE15
HCC827OR	chr7	143,620,968	143,723,506	-1.91877	0	33.0727	27	10.6805	TCAF2,TCAF2,TCAF2P1
HCC827OR	chr7	143,724,442	143,857,401	-0.125817	2	76.3275	29	12.577	TCAF2,TCAF2,CTAGE6,TCAF2,TCAF2P1,TCAF2,TCAF2P1,LOC154761,TCAF2,LOC154761,TCAF1
HCC827OR	chr7	143,858,825	144,377,327	1.00394	5	168.24	133	56.5346	TCAF1,OR2F2,OR2F1,OR6B1,OR2A5,OR2A25,OR2A12,OR2A2,OR2A14,CTAGE8,CTAGE4,ARHGEF35,LOC101928605,OR2A1-AS1,OR2A1,OR2A42,LOC101928605,OR2A1-AS1,OR2A9P,OR2A20P,LOC101928605,OR2A1-AS1,OR2A7,LOC101928605,OR2A1-AS1,OR2A7,ARHGEF34P,LOC101928605,OR2A1-AS1,ARHGEF34P,CTAGE4,CTAGE8,LOC101928605,OR2A1-AS1,ARHGEF34P,LOC101928605,OR2A1-AS1,OR2A1-AS1,LOC101928605,OR2A20P,OR2A9P,OR2A1-AS1,LOC101928605,OR2A1,OR2A42,…
HCC827OR	chr7	144,378,691	159,144,451	0.140975	2	89.1871	1,314	553.174	ARHGEF5,NOBOX,TPK1,CNTNAP2,C7orf33,CUL1,EZH2,RNY5,PDIA4,ZNF786,ZNF425,ZNF398,ZNF282,ZNF212,ZNF783,LOC155060,ZNF777,ZNF746,ZNF767P,KRBA1,ZNF467,SSPO,ZNF862,ATP6V0E2,ACTR3C,ACTR3C,LRRC61,LRRC61,LRRC61,ZBED6CL,RARRES2,REPIN1,ZNF775,GIMAP8,GIMAP7,GIMAP4,GIMAP6,GIMAP2,GIMAP1-GIMAP5,GIMAP1,GIMAP1-GIMAP5,GIMAP5,TMEM176B,TMEM176A,AOC1,KCNH2,NOS3,NOS3,ATG9B,ATG9B,ABCB8,ASIC3,CDK5,SLC4A2,FASTK,TMUB1,AGAP3,…
HCC827OR	chr8	64,084	6,936,810	-0.298788	1	57.5548	316	129.087	OR4F21,RPL23AP53,ZNF596,FAM87A,FBXO25,TDRP,ERICH1,DLGAP2,DLGAP2,DLGAP2-AS1,CLN8,MIR3674,MIR596,ARHGEF10,MYOM2,MYOM2,MIR7160,CSMD1,MCPH1,MCPH1,ANGPT2,MCPH1,MCPH1-AS1,MCPH1,MCPH1-AS1,MIR8055,AGPAT5,AGPAT5,MIR4659A,MIR4659B,XKR5,GS1-24F4.2,DEFB1,DEFA6,DEFA4
HCC827OR	chr8	6,977,737	7,298,022	-3.63562	0	13.5639	60	24.3974	DEFA1,DEFA1B,DEFA1B,DEFA1,DEFA3,DEFA1,DEFA1B,DEFA5,LINC00965,FAM90A7P
HCC827OR	chr8	7,312,831	7,541,818	-0.0157801	2	78.8614	53	22.3816	FAM66B,DEFB109B,FAM66B,FAM66B,USP17L3,USP17L1,FAM66B,USP17L4,ZNF705G,DEFB4B,DEFB103B,DEFB103A,SPAG11A,SPAG11B,SPAG11B,DEFB104B,DEFB104A,DEFB106B,DEFB106A,DEFB105A,DEFB105B,DEFB107A,DEFB107B,PRR23D1,PRR23D2
HCC827OR	chr8	7,546,985	7,774,055	-3.06353	0	18.5391	104	47.4426	FAM90A7P,FAM90A10P
HCC827OR	chr8	7,779,222	7,896,594	0.459876	3	104.189	28	11.6837	PRR23D2,PRR23D1,DEFB107B,DEFB107A,DEFB105B,DEFB105A,DEFB106A,DEFB106B,DEFB104A,DEFB104B,SPAG11B,SPAG11B,SPAG11A,SPAG11A,DEFB103B,DEFB103A,DEFB4A
HCC827OR	chr8	7,938,799	8,241,045	-2.75272	0	30.7849	63	23.9855	ZNF705B,FAM66E,FAM66E,USP17L8,FAM66E,USP17L3,FAM66E,DEFB109B,MIR548I3,FAM85B,FAM86B3P
HCC827OR	chr8	8,317,998	12,146,055	-0.319544	1	65.5851	306	125.514	PRAG1,CLDN23,MFHAS1,ERI1,ERI1,MIR4660,PPP1R3B,TNKS,TNKS,MIR597,LINC00599,MIR124-1,MSRA,PRSS55,RP1L1,MIR4286,C8orf74,SOX7,LOC102723313,PINX1,PINX1,PINX1,MIR1322,XKR6,XKR6,MIR598,XKR6,LOC101929269,MTMR9,SLC35G5,TDH,LOC100129129,FAM167A-AS1,FAM167A,FAM167A,BLK,GATA4,C8orf49,NEIL2,FDFT1,CTSB,DEFB136,DEFB135,DEFB134,ZNF705D,FAM66D,LOC392196,FAM66D,USP17L7,FAM66D,USP17L2,FAM66D
HCC827OR	chr8	12,146,330	12,727,311	-1.58228	0	33.8933	58	19.5208	FAM66D,FAM90A2P,FAM86B1,FAM86B2,FAM86B1,FAM86B2,FAM85A,FAM66A,FAM66A,LOC649352,FAM90A25P,FAM86B2,LOC100506990,LOC100506990,LOC729732,LOC729732,MIR5692A1,MIR5692A2,LONRF1,LONRF1,MIR3926-1,MIR3926-2
HCC827OR	chr8	12,728,908	30,837,048	-0.273249	1	60.1225	1,587	648.952	LONRF1,TRMT9B,DLC1,DLC1,C8orf48,SGCZ,SGCZ,MIR383,TUSC3,MSR1,FGF20,MICU3,ZDHHC2,CNOT7,VPS37A,VPS37A,MTMR7,MTMR7,SLC7A2,PDGFRL,MTUS1,MTUS1,MIR548V,FGL1,PCM1,ASAH1,NAT1,NAT2,PSD3,SH2D4A,CSGALNACT1,INTS10,LPL,SLC18A1,ATP6V1B2,LZTS1,GFRA2,DOK2,XPO7,NPM2,FGF17,DMTN,FAM160B2,NUDT18,HR,REEP4,LGI3,SFTPC,BMP1,PHYHIP,MIR320A,POLR3D,PIWIL2,SLC39A14,PPP3CC,SORBS3,PDLIM2,C8orf58,C8orf58,LOC107986876,CCAR2,CCAR…
HCC827OR	chr8	30,837,050	31,032,528	0.441317	3	55.4697	42	19.4784	TEX15,PURG
HCC827OR	chr8	31,032,528	43,356,907	-0.306081	1	54.3692	934	374.52	PURG,WRN,NRG1,FUT10,MAK16,MAK16,TTI2,TTI2,SNORD13,RNF122,DUSP26,UNC5D,UNC5D,LOC101929550,KCNU1,LINC01605,ZNF703,LOC102723701,ERLIN2,ERLIN2,LOC728024,PLPBP,ADGRA2,ADGRA2,BRF2,BRF2,RAB11FIP1,GOT1L1,ADRB3,EIF4EBP1,ASH2L,STAR,LSM1,BAG4,DDHD2,PLPP5,NSD3,LETM2,FGFR1,C8orf86,RNF5P1,TACC1,PLEKHA2,HTRA4,TM2D2,ADAM9,ADAM32,ADAM3A,ADAM18,ADAM2,IDO1,IDO2,TCIM,ZMAT4,SFRP1,SFRP1,MIR548AO,GOLGA7,GINS4,GINS4,LOC…
HCC827OR	chr8	46,841,113	58,500,185	-0.254899	1	50.7094	530	213.152	LINC00293,LOC100287846,SPIDR,CEBPD,PRKDC,MCM4,UBE2V2,EFCAB1,SNAI2,PPDPFL,SNTG1,PXDNL,PCMTD1,ST18,ALKAL1,RB1CC1,NPBWR1,OPRK1,ATP6V1H,RGS20,TCEA1,LYPLA1,MRPL15,SOX17,RP1,XKR4,TMEM68,TGS1,LYN,RPS20,RPS20,SNORD54,MOS,PLAG1,CHCHD7,SDR16C5,SDR16C6P,PENK,PENK,LOC101929415,IMPAD1,FAM110B,UBXN2B,CYP7A1
HCC827OR	chr8	58,561,645	61,689,940	1.11847	5	129.417	178	71.4421	SDCBP,NSMAF,TOX,CA8,RAB2A,CHD7,LOC100130298,CLVS1,ASPH
HCC827OR	chr8	61,714,731	65,709,168	-0.520135	1	41.1147	71	27.6588	MIR4470,NKAIN3,NKAIN3,NKAIN3-IT1,GGH,TTPA,YTHDF3,MIR124-2HG,MIR124-2HG,MIR124-2,LOC401463,LOC401463,BHLHE22,CYP7B1,LINC01299,ARMC1,MTFR1
HCC827OR	chr8	65,719,281	66,566,994	0.866276	4	116.794	82	32.3893	PDE7A,DNAJC5B,TRIM55,CRH,LINC00967,RRS1-AS1,RRS1,ADHFE1,VXN,MYBL1
HCC827OR	chr8	66,572,475	67,518,140	1.69478	7	161.375	171	67.3904	MYBL1,VCPIP1,C8orf44,C8orf44-SGK3,C8orf44-SGK3,SGK3,PTTG3P,C8orf44-SGK3,SGK3,MCMDC2,SNHG6,SNORD87,TCF24,PPP1R42,COPS5,CSPP1,ARFGEF1,LOC102724708,CPA6,CPA6
HCC827OR	chr8	67,624,050	69,624,254	0.654494	3	85.5223	89	34.8962	CPA6,PREX2,C8orf34-AS1,C8orf34-AS1,C8orf34,C8orf34,SULF1
HCC827OR	chr8	69,627,175	70,216,797	1.63678	7	200.735	61	26.7594	SULF1,SLCO5A1,PRDM14,NCOA2
HCC827OR	chr8	70,574,881	71,965,523	-0.337125	1	48.1194	51	20.5475	TRAM1,LACTB2-AS1,LACTB2,LACTB2,XKR9,EYA1,MSC,MSC,MSC-AS1,MSC-AS1
HCC827OR	chr8	72,002,258	73,292,454	1.0174	5	117.873	69	26.6375	MSC-AS1,MSC-AS1,TRPA1,TRPA1,LOC392232,KCNB2,TERF1,SBSPON,C8orf89,RPL7
HCC827OR	chr8	73,292,764	75,540,086	2.36165	11	298.472	103	40.1439	RPL7,RDH10,RDH10,RDH10-AS1,STAU2-AS1,STAU2-AS1,STAU2,STAU2,UBE2W,ELOC,TMEM70,LY96,JPH1,GDAP1,MIR5681A,MIR5681B,MIR2052HG,MIR2052HG,MIR2052,PI15,CRISPLD1,HNF4G
HCC827OR	chr8	75,543,788	79,767,829	0.204015	3	72.9265	108	45.3335	HNF4G,ZFHX4,PEX2,PKIA,ZC2HC1A,IL7,STMN2,HEY1
HCC827OR	chr8	79,918,981	81,840,055	1.81851	8	203.568	114	44.2138	MRPS28,TPD52,MIR5708,ZBTB10,ZNF704,PAG1,FABP5,PMP2,FABP9,FABP4,FABP12,IMPA1,SLC10A5,ZFAND1,CHMP4C,SNX16
HCC827OR	chr8	82,291,725	85,480,858	-0.500967	1	35.9982	79	32.0637	RALYL,LRRCC1,E2F5,E2F5,RBIS,RBIS,CA13,CA1,CA3,CA3,CA3-AS1,CA2
HCC827OR	chr8	85,642,752	85,828,661	1.38662	6	286.342	91	43.2072	REXO1L2P
HCC827OR	chr8	86,048,377	88,328,057	-0.349279	1	42.1885	130	50.5732	PSKH2,ATP6V0D2,SLC7A13,WWP1,RMDN1,CPNE3,CNGB3,CNBD1,DCAF4L2,MMP16
HCC827OR	chr8	89,758,093	89,790,386	1.1949	5	116.035	13	5.01667	RIPK2
HCC827OR	chr8	89,902,777	94,543,987	-0.268963	1	43.2857	292	118.028	OSGIN2,NBN,DECR1,CALB1,TMEM64,NECAB1,C8orf88,PIP4P2,OTUD6B,LRRC69,LRRC69,MIR4661,LRRC69,SLC26A7,SLC26A7,RUNX1T1,FLJ46284,TRIQK,MIR8084,C8orf87,LINC00535,FAM92A,RBM12B,RBM12B,RBM12B-AS1,TMEM67,MIR378D2,PDP1,CDH17,GEM,RAD54B,RAD54B,FSBP,VIRMA
HCC827OR	chr8	94,546,760	95,301,298	1.32495	6	131.562	107	41.2789	VIRMA,LOC100288748,ESRP1,DPY19L4,INTS8,INTS8,CCNE2,CCNE2,NDUFAF6,TP53INP1,NDUFAF6,NDUFAF6,MIR3150BHG,MIR3150B,MIR3150A,PLEKHF2,C8orf37,C8orf37,C8orf37-AS1,C8orf37-AS1
HCC827OR	chr8	95,610,562	102,125,558	-0.205032	2	53.6109	411	164.074	C8orf37-AS1,GDF6,UQCRB,MTERF3,PTDSS1,LOC102724804,SDC2,CPQ,CPQ,LOC101927066,LOC101927066,TSPYL5,MTDH,LAPTM4B,MATN2,RPL30,SNORA72,RPL30,ERICH5,RIDA,POP1,NIPAL2,KCNS2,STK3,OSR2,VPS13B,VPS13B,MIR599,MIR875,COX6C,RGS22,FBXO43,POLR2K,SPAG1,RNF19A,ANKRD46,SNX31,PABPC1,YWHAZ,ZNF706,NACA4P,GRHL2,NCALD,MIR5680
HCC827OR	chr8	102,208,085	103,133,460	2.0474	9	241.868	111	45.1922	RRM2B,UBR5,ODF1,KLF10,GASAL1,AZIN1,ATP6V1C1,LINC01181,LINC01181,BAALC-AS2
HCC827OR	chr8	103,154,513	123,396,447	-0.226639	2	49.6092	851	343.582	BAALC,MIR3151,BAALC,FZD6,CTHRC1,SLC25A32,SLC25A32,DCAF13,DCAF13,LOC105375690,RIMS2,RIMS2,DCSTAMP,DPYS,MIR548A3,LRP12,ZFPM2,ZFPM2,ZFPM2-AS1,OXR1,ABRA,ANGPT1,RSPO2,EIF3E,EMC2,TMEM74,TRHR,NUDCD1,ENY2,PKHD1L1,EBAG9,SYBU,SYBU,LOC100132813,KCNV1,CSMD3,CSMD3,MIR2053,TRPS1,EIF3H,UTP23,RAD21,RAD21,RAD21-AS1,MIR3610,RAD21-AS1,AARD,SLC30A8,MED30,EXT1,SAMD12,SAMD12,SAMD12-AS1,TNFRSF11B,COLEC10,LOC101927513,C…
HCC827OR	chr8	123,427,930	123,534,812	2.40274	11	297.134	16	6.69613	WDYHV1,FBXO32
HCC827OR	chr8	123,540,857	125,433,737	-0.212834	2	55.1472	206	82.1381	FBXO32,KLHL38,ANXA13,FAM91A1,FER1L6,FER1L6,FER1L6-AS1,FER1L6,FER1L6-AS2,TMEM65,TRMT12,RNF139,TATDN1,TATDN1,MIR6844,TATDN1,NDUFB9,NDUFB9,MTSS1,MIR4662B,MIR4662A,ZNF572,SQLE,WASHC5,NSMCE2,TRIB1
HCC827OR	chr8	125,436,012	132,675,618	1.74629	7	230.24	225	91.4174	TRIB1,LRATD2,PRNCR1,CASC8,POU5F1B,MYC,PVT1,MIR1204,PVT1,TMEM75,PVT1,MIR1205,PVT1,MIR1206,PVT1,MIR1207,MIR1208,CCDC26,MIR3686,CCDC26,GSDMC,FAM49B,FAM49B,MIR5194,ASAP1,ASAP1,ASAP1-IT1,ADCY8,EFR3A,OC90,HHLA1,KCNQ3,LRRC6
HCC827OR	chr8	132,687,573	133,466,144	-0.278088	1	61.3549	146	61.9235	TMEM71,PHF20L1,TG,TG,SLA,TG,SLA,MIR7848,CCN4,NDRG1,ST3GAL1
HCC827OR	chr8	133,475,731	135,647,151	1.85587	8	273.302	55	22.6546	ST3GAL1,ZFAT,ZFAT,ZFAT-AS1,MIR30B,MIR30D,LINC01591,KHDRBS3
HCC827OR	chr8	138,132,362	143,808,706	-0.290992	1	74.7342	635	268.106	FAM135B,COL22A1,KCNK9,TRAPPC9,CHRAC1,AGO2,PTK2,PTK2,MIR151A,DENND3,SLC45A4,SLC45A4,LOC105375787,LOC105375787,GPR20,PTP4A3,MROH5,MIR1302-7,MIR4472-1,TSNARE1,ADGRB1,ARC,JRK,PSCA,LY6K,LY6K,LNCOC1,THEM6,SLURP1,LYPD2,SLURP2,LYNX1-SLURP2,LYNX1-SLURP2,LYNX1,LY6D,GML,CYP11B1,CYP11B2,LY6E-DT,LY6E,C8orf31,LY6L,LY6H,GPIHBP1,ZFP41,GLI4,ZNF696,TOP1MT,RHPN1-AS1,RHPN1,MAFA,ZC3H3,GSDMD,GSDMD,LOC100310756,MROH6,N…
HCC827OR	chr8	143,808,716	145,054,157	0.0111604	2	96.4983	589	264.881	SCRIB,SCRIB,MIR937,PUF60,NRBP2,NRBP2,MIR6845,EPPK1,PLEC,PLEC,MIR661,PARP10,GRINA,SPATC1,OPLAH,OPLAH,MIR6846,EXOSC4,MIR6847,EXOSC4,GPAA1,CYC1,SHARPIN,MAF1,WDR97,HGH1,MROH1,BOP1,BOP1,MIR7112,BOP1,SCX,HSF1,DGAT1,DGAT1,MIR6848,SCRT1,TMEM249,TMEM249,FBXL6,FBXL6,SLC52A2,ADCK5,ADCK5,CPSF1,CPSF1,CPSF1,MIR939,CPSF1,MIR1234,MIR6849,SLC39A4,VPS28,TONSL,TONSL,TONSL-AS1,MIR6893,TONSL,TONSL-AS1,CYHR1,KIFC2,KIF…
HCC827OR	chr9	12,193	118,152	-0.710635	1	62.3589	21	9.65396	DDX11L5,WASHC1,MIR1302-2,MIR1302-9,MIR1302-10,MIR1302-11,FAM138A,FAM138F,FAM138C,FOXD4
HCC827OR	chr9	121,397	21,141,601	0.242259	3	71.3329	1,142	458.304	CBWD1,DOCK8-AS1,DOCK8,KANK1,DMRT1,DMRT3,DMRT2,SMARCA2,VLDLR-AS1,VLDLR,VLDLR,KCNV2,PUM3,RFX3,GLIS3,GLIS3,GLIS3-AS1,SLC1A1,SPATA6L,SPATA6L,PLPP6,CDC37L1,AK3,RCL1,RCL1,MIR101-2,JAK2,INSL6,INSL4,RLN2,RLN1,PLGRKT,CD274,PDCD1LG2,RIC1,ERMP1,MLANA,KIAA2026,RANBP6,IL33,TPD52L3,UHRF2,GLDC,KDM4C,DMAC1,PTPRD,TYRP1,TYRP1,LURAP1L-AS1,LURAP1L-AS1,LURAP1L,LURAP1L,MPDZ,LINC01235,LINC00583,NFIB,ZDHHC21,CER1,FREM1,…
HCC827OR	chr9	21,165,942	21,441,169	1.35622	6	165.638	38	15.2227	IFNA21,IFNA4,IFNA7,IFNA10,IFNA16,IFNA17,IFNA14,IFNA5,KLHL9,IFNA6,IFNA13,IFNA2,IFNA8,IFNA1
HCC827OR	chr9	21,481,025	39,078,497	0.351132	3	99.6672	1,398	579.673	MIR31HG,IFNE,MIR31HG,MIR31,MTAP,CDKN2A-DT,CDKN2A,CDKN2B-AS1,CDKN2B,CDKN2B-AS1,DMRTA1,ELAVL2,IZUMO3,LOC100506422,CAAP1,PLAA,PLAA,IFT74,IFT74,IFT74,LRRC19,TEK,EQTN,MOB3B,MOB3B,IFNK,C9orf72,LINGO2,LINGO2,MIR876,LINGO2,MIR873,ACO1,DDX58,TOPORS,TOPORS,SMIM27,SMIM27,SMIM27,NDUFB6,NDUFB6,TAF1L,TMEM215,APTX,DNAJA1,SMU1,B4GALT1,B4GALT1,B4GALT1-AS1,SPINK4,BAG1,CHMP5,NFX1,AQP7,AQP3,NOL6,NOL6,MIR6851,ANKRD18…
HCC827OR	chr9	39,078,600	43,136,261	-0.380609	1	64.2197	196	73.641	CNTNAP3,SPATA31A1,FAM74A1,ZNF658B,GLIDR,FGF7P3,LOC102724238,LOC554249,LOC102724238,LOC554249,ANKRD20A2,ANKRD20A3,AQP7P3,LOC105379443,LOC101929583,LOC102724580,LOC102724580,MIR1299,PGM5P2,FOXD4L6,CBWD6,CBWD6,CBWD5,MIR4477A,MIR4477B,LOC107984035,FAM27E2,CNTNAP3B,SPATA31A6,FAM74A7,LOC103908605,LOC102724904
HCC827OR	chr9	60,832,669	68,242,241	-0.785478	1	54.5679	307	112.812	SPATA31A7,SPATA31A5,FAM74A1,FAM74A6,FAM74A4,FAM74A1,FAM74A6,FAM27C,LOC105379807,LOC102724238,LOC554249,LOC102724238,LOC554249,FGF7P6,FGF7P6,LINC01189,LOC103908605,LOC103908605,LOC103908604,LINC01410,PTGER4P2-CDK2AP2P2,LERFS,LERFS,LOC728673,LOC728673,LOC101929583,LOC101928195,LOC286297,AQP7P3,AQP7P1,LOC100996643,LOC105379443,LOC100996643,LINC00537,MIR4477A,MIR4477B,FRG1JP,ANKRD20A4-ANKRD20A20P,ANK…
HCC827OR	chr9	68,243,193	138,121,968	0.228127	3	92.1483	7,716	3162.75	CBWD5,CBWD3,CBWD3,FOXD4L3,PGM5,TMEM252,PIP5K1B,FAM122A,PIP5K1B,PIP5K1B,LOC101927069,PRKACG,FXN,TJP2,FAM189A2,APBA1,PTAR1,C9orf135,MAMDC2,MAMDC2,MAMDC2-AS1,MAMDC2,SMC5-AS1,SMC5,KLF9,TRPM3,TRPM3,MIR204,CEMIP2,ABHD17B,C9orf85,C9orf57,GDA,ZFAND5,TMC1,ALDH1A1,ANXA1,RORB-AS1,RORB,RORB,TRPM6,C9orf40,CARNMT1-AS1,CARNMT1,CARNMT1,NMRK1,OSTF1,PCSK5,RFK,RPSAP9,GCNT1,PRUNE2,FOXB2,VPS13A-AS1,VPS13A,VPS13A,GNA1…
HCC827OR	chr9	138,174,632	138,320,875	-1.25794	0	54.459	25	10.1538	TUBBP5,FAM157B
HCC827OR	chr10	47,062	18,402,203	-1.2634	0	27.8938	1,321	527.751	TUBB8,ZMYND11,DIP2C,DIP2C,MIR5699,DIP2C,PRR26,LARP4B,GTPBP4,GTPBP4,IDI2,IDI2,IDI2,IDI2-AS1,IDI2-AS1,IDI2-AS1,IDI1,IDI1,WDR37,ADARB2,ADARB2,ADARB2-AS1,LINC00700,MIR6072,PFKP,PFKP,SNORD142,PITRM1,PITRM1,PITRM1-AS1,KLF6,MIR6078,AKR1E2,AKR1C1,AKR1C2,AKR1C3,AKR1C8P,AKR1C4,UCN3,TUBAL3,NET1,CALML5,CALML3-AS1,CALML3-AS1,CALML3,ASB13,TASOR2,GDI2,ANKRD16,FBH1,IL15RA,IL2RA,RBM17,PFKFB3,PFKFB3,MIR3155A,MIR31…
HCC827OR	chr10	18,498,202	38,369,242	0.307974	3	74.8251	1,180	464.501	CACNB2,NSUN6,ARL5B,MALRD1,PLXDC2,MIR4675,NEBL,NEBL-AS1,LINC02643,MIR1915HG,MIR1915HG,MIR1915,SKIDA1,MLLT10,DNAJC1,EBLN1,LOC100130992,COMMD3-BMI1,COMMD3,COMMD3-BMI1,BMI1,SPAG6,LOC100499489,PIP4K2A,ARMC3,MSRB2,PTF1A,C10orf67,C10orf67,LOC105376453,OTUD1,KIAA1217,KIAA1217,MIR603,ARHGAP21,PRTFDC1,ENKUR,ENKUR,THNSL1,GPR158-AS1,GPR158,GPR158,MYO3A,GAD2,APBB1IP,PDSS1,ABI1,ANKRD26,YME1L1,MASTL,MASTL,ACBD5…
HCC827OR	chr10	38,369,961	38,851,202	-1.04937	1	31.2167	23	7.02838	HSD17B7P2,SEPTIN7P9,LINC00999,ACTR3BP5
HCC827OR	chr10	42,185,419	46,838,009	-0.266899	1	64.6434	471	178.208	CCNYL2,ZNF37BP,ZNF33B,BMS1,MIR5100,RET,CSGALNACT2,RASGEF1A,FXYD4,HNRNPF,ZNF487,ZNF239,ZNF485,ZNF32-AS3,ZNF32,ZNF32-AS1,ZNF32-AS3,ZNF32,ZNF32-AS2,HNRNPA3P1,LINC00619,C10orf142,CXCL12,TMEM72-AS1,TMEM72,RASSF4,RASSF4,DEPP1,C10orf25,ZNF22,RSU1P2,ANKRD30BP3,MIR3156-1,OR13A1,ALOX5,ALOX5,LOC102724323,MARCHF8,ZFAND4,AGAP10P,WASHC2C,FAM25E,AGAP4,PARGP1-AGAP4,PARGP1-AGAP4,PARGP1,TIMM23,NCOA4,MSMB,AGAP7P,AN…
HCC827OR	chr10	46,870,884	46,968,163	-1.91713	0	20.5016	18	4.84611	FRMPD2B,PTPN20
HCC827OR	chr10	46,984,234	79,706,758	-0.305112	1	59.9328	2,570	1048.6	PTPN20,GDF10,GDF2,RBP3,ZNF488,ANXA8,FAM25C,FAM25G,BMS1P2-AGAP9,AGAP9,BMS1P2-AGAP9,BMS1P2-AGAP9,BMS1P2,SHLD2P3,LOC102724593,LOC102724488,LOC102724593,LOC102724488,SYT15,LOC102724488,SYT15,NPY4R2,NPY4R,AGAP12P,FRMPD2,MAPK8,ARHGAP22,WDFY4,WDFY4,LRRC18,MIR4294,VSTM4,FAM170B-AS1,FAM170B,TMEM273,C10orf71,DRGX,ERCC6,ERCC6,PGBD3,CHAT,SLC18A3,CHAT,C10orf53,OGDHL,PARG,TIMM23B,TIMM23B-AGAP6,TIMM23B-AGAP6,AG…
HCC827OR	chr10	79,708,638	79,906,729	-1.6552	0	32.4634	21	8.49655	NUTM2B-AS1,NUTM2B,NUTM2B-AS1,NUTM2E,BMS1P21
HCC827OR	chr10	79,920,227	87,216,125	-0.278488	1	65.2131	359	145.225	BMS1P21,MBL1P,SFTPD,TMEM254-AS1,TMEM254,TMEM254,PLAC9,ANXA11,LOC100130698,MAT1A,DYDC1,DYDC1,DYDC2,DYDC2,PRXL2A,TSPAN14,SH2D4B,NRG3,NRG3,NRG3-AS1,GHITM,C10orf99,CDHR1,LRIT2,LRIT1,RGR,CCSER2,GRID1-AS1,GRID1,GRID1,GRID1,MIR346,WAPL,OPN4,LDB3,BMPR1A,MMRN2,MMRN2,SNCG,SNCG,ADIRF,ADIRF,AGAP11,AGAP11,FAM25A,GLUD1,SHLD2
HCC827OR	chr10	87,225,853	87,365,788	-1.9379	0	32.6402	20	8.3516	NUTM2A,NUTM2D
HCC827OR	chr10	87,366,162	133,659,585	-0.300665	1	58.0655	4,810	1972.62	NUTM2D,MIR4678,MINPP1,PAPSS2,ATAD1,CFL1P1,KLLN,PTEN,RNLS,LIPJ,LIPF,LIPK,LIPN,LIPM,LIPM,ANKRD22,ANKRD22,STAMBPL1,ACTA2-AS1,ACTA2,ACTA2,ACTA2,FAS,FAS,MIR4679-2,MIR4679-1,CH25H,LIPA,IFIT2,IFIT3,IFIT1B,IFIT1,IFIT5,SLC16A12,SLC16A12,SLC16A12-AS1,PANK1,PANK1,MIR107,KIF20B,HTR7,RPP30,ANKRD1,NUDT9P1,PCGF5,HECTD2-AS1,HECTD2,PPP1R3C,TNKS2,FGFBP3,BTAF1,CPEB3,MARCHF5,IDE,KIF11,HHEX,EXOC6,CYP26C1,CYP26A1,MYOF…
HCC827OR	chr10	133,664,925	133,778,707	-2.36766	0	28.4728	56	19.8901	-
HCC827OR	chr11	86,608	130,718	-2.24728	0	21.2867	13	5.66562	LINC01001
HCC827OR	chr11	130,718	1,016,265	-0.272044	1	79.1186	414	175.791	LINC01001,SCGB1C1,ODF3,BET1L,RIC8A,MIR6743,RIC8A,SIRT3,PSMD13,NLRP6,PGGHG,IFITM5,IFITM2,IFITM1,IFITM3,B4GALNT4,PKP3,SIGIRR,ANO9,PTDSS2,RNH1,HRAS,LRRC56,LMNTD2,LMNTD2,LOC692247,RASSF7,LOC143666,PHRF1,IRF7,CDHR5,SCT,DRD4,DEAF1,DEAF1,TMEM80,EPS8L2,TALDO1,GATD1,LOC171391,CEND1,SLC25A22,SLC25A22,PANO1,PIDD1,RPLP2,RPLP2,SNORA52,PNPLA2,CRACR2B,CD151,POLR2L,TSPAN4,CHID1,AP2A2,MUC6
HCC827OR	chr11	1,016,267	1,262,320	0.152302	2	120.631	214	90.1018	MUC6,MUC2,MUC5AC,MUC5B,MUC5B,MUC5B-AS1,MUC5B,MIR6744
HCC827OR	chr11	1,262,940	4,389,743	-0.465576	1	65.8276	530	213.895	TOLLIP,TOLLIP-AS1,BRSK2,MOB2,DUSP8,KRTAP5-AS1,KRTAP5-1,KRTAP5-AS1,KRTAP5-2,KRTAP5-AS1,KRTAP5-3,KRTAP5-4,KRTAP5-5,KRTAP5-6,IFITM10,CTSD,SYT8,TNNI2,LSP1,LSP1,MIR4298,LSP1,MIR7847,TNNT3,MRPL23,MRPL23-AS1,HOTS,H19,H19,MIR675,H19,IGF2,INS-IGF2,IGF2,INS-IGF2,MIR483,IGF2,INS-IGF2,IGF2-AS,INS-IGF2,INS-IGF2,INS,TH,MIR4686,C11orf21,C11orf21,TSPAN32,TSPAN32,CD81-AS1,CD81-AS1,CD81,CD81,TSSC4,TRPM5,KCNQ1,KCNQ…
HCC827OR	chr11	4,390,001	6,210,610	0.14997	2	77.3668	361	161.079	TRIM21,OR52K2,OR52K1,OR52M1,OR52I2,OR52I1,TRIM68,OR51D1,OR51E1,OR51E2,OR51F1,OR52R1,OR51F2,OR51S1,OR51H1,OR51T1,OR51A7,OR51G2,OR51G1,OR51A4,OR51A2,MMP26,OR51L1,OR52J3,OR52E2,OR52A5,OR52A1,OR52Z1,OR51V1,HBB,HBD,HBBP1,HBG1,HBG2,HBE1,OR51B4,OR51B2,OR51B5,OR51B5,OR51B6,OR51B5,OR51M1,OR51B5,OR51J1,OR51B5,OR51Q1,OR51B5,OR51I1,OR51B5,OR51I2,OR51B5,OR52D1,UBQLN3,UBQLNL,OR52H1,OR52B6,TRIM6,TRIM6-TRIM34,TR…
HCC827OR	chr11	6,210,612	9,021,228	-0.178905	2	70.6564	634	277.34	C11orf42,FAM160A2,CNGA4,CCKBR,CAVIN3,SMPD1,APBB1,HPX,TRIM3,ARFIP2,ARFIP2,TIMM10B,TIMM10B,DNHD1,RRP8,ILK,ILK,TAF10,TAF10,TPP1,DCHS1,MRPL17,GVINP1,OR2AG2,OR2AG1,OR6A2,OR10A5,OR10A2,OR10A4,OR2D2,OR2D3,ZNF215,ZNF214,NLRP14,RBMXL2,MIR302E,SYT9,OLFML1,PPFIBP2,CYB5R2,OVCH2,OR5P2,OR5P3,OR5E1P,OR10A6,OR10A3,NLRP10,EIF3F,TUB,TUB,RIC3,RIC3,LMO1,STK33,TRIM66,RPL27A,RPL27A,SNORA3A,RPL27A,SNORA3B,ST5,ST5,LOC10…
HCC827OR	chr11	9,021,815	9,207,678	0.387068	3	89.9124	62	25.4527	SCUBE2,SCUBE2,MIR5691,KRT8P41,DENND5A
HCC827OR	chr11	9,283,451	50,295,323	-0.308161	1	57.751	3,121	1263.55	TMEM41B,IPO7,IPO7,SNORA23,ZNF143,WEE1,SWAP70,SBF2-AS1,SBF2,SBF2,SBF2,LOC101928008,ADM,AMPD3,RNF141,MRVI1-AS1,LYVE1,MRVI1-AS1,MRVI1,MRVI1,CTR9,EIF4G2,EIF4G2,SNORD97,ZBED5,GALNT18,GALNT18,CSNK2A3,MIR4299,MIR8070,USP47,DKK3,MICAL2,MICAL2,MIR6124,MICALCL,PARVA,TEAD1,RASSF10,ARNTL,BTBD10,PTH,FAR1,SPON1,RRAS2,COPB1,PSMA1,PDE3B,CYP2R1,CALCA,CALCB,INSC,LOC102724957,SOX6,MIR6073,SOX6,C11orf58,PLEKHA7,OR7E…
HCC827OR	chr11	54,603,036	57,236,804	0.643989	3	89.4744	227	95.641	OR4C46,OR4A5,TRIM48,TRIM51HP,OR4A16,OR4A15,OR4C15,OR4C16,OR4C11,OR4P4,OR4S2,OR4C6,OR5D13,OR5D14,OR5L1,OR5D18,OR5L2,OR5D16,TRIM51,OR5W2,OR5I1,OR10AG1,OR7E5P,OR5F1,OR5AS1,OR8I2,OR8H2,OR8H3,OR8J3,OR8K5,OR5J2,OR5T2,OR5T3,OR5T1,OR8H1,OR8K3,OR8K1,OR8J1,OR8U8,OR8U1,OR5R1,OR5M9,OR5M3,OR5M8,OR5M11,OR5M10,OR5M1,OR5AP2,OR5AR1,OR9G9,OR9G1,OR9G4,OR9G4,MIR6128,OR5AK2,OR5AK4P,LRRC55,APLNR
HCC827OR	chr11	57,236,804	57,829,186	0.211132	3	100.01	223	94.9734	APLNR,TNKS1BP1,SSRP1,P2RX3,PRG3,PRG2,SLC43A3,RTN4RL2,SLC43A1,TIMM10,SMTNL1,UBE2L6,SERPING1,MIR130A,YPEL4,CLP1,ZDHHC5,MED19,TMX2,TMX2-CTNND1,TMX2-CTNND1,SELENOH,TMX2-CTNND1,BTBD18,TMX2-CTNND1,CTNND1
HCC827OR	chr11	58,030,949	58,228,115	1.16143	5	156.963	27	11.8442	OR9Q1,OR6Q1,OR9Q1,OR9Q1,OR9I1,OR9Q2,OR1S2,OR1S1,OR10Q1
HCC827OR	chr11	58,228,233	62,519,930	0.252638	3	94.701	847	350.746	OR10Q1,OR10W1,OR5B17,OR5B3,OR5B2,OR5B12,OR5B21,LPXN,ZFP91,ZFP91-CNTF,ZFP91-CNTF,CNTF,GLYAT,GLYATL2,GLYATL1,GLYATL1,LOC283194,FAM111B,FAM111A,DTX4,MPEG1,OR5AN1,OR5A2,OR5A1,OR4D6,OR4D10,OR4D11,OR4D9,OSBP,OSBP,MIR3162,PATL1,OR10V1,OR10V2P,STX3,MRPL16,CBLIF,TCN1,OOSP1,OOSP2,MS4A3,MS4A2,MS4A6A,MS4A4E,MS4A4E,MIR6503,MS4A4A,MS4A6E,MS4A7,MS4A14,MS4A5,MS4A1,MS4A12,MS4A13,MS4A8,MS4A18,MS4A15,MS4A10,CCDC86,…
HCC827OR	chr11	62,520,060	62,532,591	1.39174	6	187.969	44	16.2324	AHNAK
HCC827OR	chr11	62,532,596	134,986,787	0.254667	3	94.7835	8,529	3553.97	AHNAK,EEF1G,EEF1G,MIR3654,EEF1G,MIR6747,TUT1,MTA2,EML3,ROM1,B3GAT3,GANAB,INTS5,C11orf98,LBHD1,LBHD1,CSKMT,SNORA57,LBHD1,CSKMT,LBHD1,LBHD1,UQCC3,UQCC3,UBXN1,LRRN4CL,BSCL2,HNRNPUL2-BSCL2,BSCL2,HNRNPUL2-BSCL2,GNG3,HNRNPUL2-BSCL2,HNRNPUL2,TTC9C,ZBTB3,POLR2G,TAF6L,TAF6L,TMEM179B,TMEM179B,TMEM179B,MIR6748,TMEM223,TMEM223,NXF1,NXF1,MIR6514,STX5,LOC105369332,WDR74,WDR74,SNHG1,SNORD22,SNHG1,SNORD31,SNHG1,…
HCC827OR	chr12	12,211	37,831	-1.0075	1	59.5405	18	7.75073	WASH8P,FAM138D
HCC827OR	chr12	98,928	8,206,656	0.665222	3	127.603	1,555	638.745	IQSEC3,IQSEC3,LOC574538,SLC6A12,SLC6A12,LOC101929384,SLC6A13,KDM5A,CCDC77,B4GALNT3,NINJ2,NINJ2,LOC100049716,WNK1,RAD52,ERC1,FBXL14,WNT5B,MIR3649,ADIPOR2,CACNA2D4,CACNA2D4,LRTM2,LINC00940,DCP1B,CACNA1C,CACNA1C,CACNA1C-AS2,CACNA1C,CACNA1C-AS1,ITFG2-AS1,ITFG2-AS1,FKBP4,ITFG2-AS1,ITFG2,ITFG2,ITFG2,NRIP2,ITFG2,TEX52,ITFG2,FOXM1,FOXM1,RHNO1,TULP3,TEAD4,TSPAN9,LOC100128253,PRMT8,PRMT8,THCAT155,CRACR2A,P…
HCC827OR	chr12	8,219,851	8,415,801	-1.2707	0	42.2443	15	4.84792	FAM90A1,FAM86FP,LINC02449,LINC00937
HCC827OR	chr12	8,455,979	9,299,513	0.656487	3	104.965	217	85.6246	CLEC6A,CLEC4D,CLEC4E,AICDA,MFAP5,RIMKLB,A2ML1,PHC1,PHC1,M6PR,M6PR,KLRG1,LINC00612,A2M-AS1,A2M,A2M,PZP,MIR1244-1,MIR1244-2,MIR1244-3,MIR1244-4,LOC642846
HCC827OR	chr12	9,301,171	9,443,585	1.46393	6	315.566	47	16.4398	LOC642846,LINC02367,LOC728715,LOC728715,DDX12P
HCC827OR	chr12	9,511,686	9,573,221	-4.22741	0	2.80139	13	8.05698	OVOS
HCC827OR	chr12	9,595,211	10,718,226	0.549563	3	79.9294	200	75.5943	KLRB1,CLEC2D,CLECL1,CD69,KLRF1,CLEC2B,KLRF2,CLEC2A,CLEC12A-AS1,CLEC12A,CLEC12A,CLEC1B,CLEC12B,CLEC12B,LOC102724020,CLEC9A,CLEC1A,CLEC7A,OLR1,OLR1,TMEM52B,TMEM52B,GABARAPL1,KLRD1,LOC101928100,KLRK1,KLRC4-KLRK1,KLRC4-KLRK1,KLRC4,KLRC3,KLRC2,KLRC1,EIF2S3B,KLRA1P,MAGOHB,STYK1,YBX3
HCC827OR	chr12	10,718,968	14,787,506	0.865541	4	122.796	365	151.397	YBX3,TAS2R7,TAS2R8,TAS2R9,TAS2R10,PRR4,PRH1-PRR4,PRH1-PRR4,PRH1,PRH1-PRR4,PRH1,TAS2R13,PRH1-PRR4,PRH1,PRH2,PRH1-PRR4,PRH1,PRH1-TAS2R14,TAS2R14,PRH1-PRR4,PRH1,PRH1-TAS2R14,PRH1-PRR4,PRH1,PRH1-TAS2R14,TAS2R50,PRH1-PRR4,PRH1,PRH1-TAS2R14,TAS2R20,PRH1-PRR4,PRH1,PRH1-TAS2R14,TAS2R19,PRH1-PRR4,PRH1,PRH1-TAS2R14,TAS2R31,PRH1-PRR4,PRH1,PRH1-TAS2R14,TAS2R46,PRH1-PRR4,PRH1,PRH1-TAS2R14,TAS2R43,PRH1-PRR4,PR…
HCC827OR	chr12	14,788,999	31,090,139	0.598901	3	81.0179	1,038	404.433	WBP11,C12orf60,SMCO3,C12orf60,ART4,MGP,ERP27,ARHGDIB,PDE6H,RERG,PTPRO,EPS8,STRAP,DERA,SLC15A5,MGST1,LMO3,SKP1P2,MIR3974,RERGL,PIK3C2G,PLCZ1,CAPZA3,PLEKHA5,AEBP2,PDE3A,SLCO1C1,SLCO1B3,SLCO1B3-SLCO1B7,SLCO1B3-SLCO1B7,SLCO1B7,SLCO1B1,SLCO1A2,SLCO1A2,IAPP,PYROXD1,PYROXD1,RECQL,RECQL,GOLT1B,SPX,GYS2,LDHB,KCNJ8,ABCC9,CMAS,ST8SIA1,C2CD5,ETNK1,SOX5,SOX5,MIR920,LINC00477,BCAT1,C12orf77,LRMP,CASC1,ETFRF1,K…
HCC827OR	chr12	31,091,797	31,113,087	1.91443	8	369.823	19	6.66725	DDX11,OVOS2
HCC827OR	chr12	31,114,469	34,029,724	0.686388	3	93.3068	225	88.2852	OVOS2,SINHCAF,SINHCAF,FLJ13224,DENND5B,ETFBKMT,ETFBKMT,AMN1,AMN1,H3F3C,RESF1,BICD1,FGD4,DNM1L,YARS2,PKP2,SYT10,ALG10
HCC827OR	chr12	38,206,980	40,475,740	0.255655	3	58.8173	211	84.7855	ALG10B,CPNE8,KIF21A,ABCD2,C12orf40,C12orf40,SLC2A13,SLC2A13,LRRK2,MUC19
HCC827OR	chr12	40,479,065	40,491,243	2.71657	14	476.863	38	18.1915	MUC19
HCC827OR	chr12	40,493,960	52,434,467	0.271734	3	91.7495	1,884	771.875	MUC19,CNTN1,PDZRN4,GXYLT1,YAF2,ZCRB1,ZCRB1,MIR7851,PPHLN1,PRICKLE1,ADAMTS20,PUS7L,IRAK4,TWF1,TMEM117,NELL2,DBX2,PLEKHA8P1,ANO6,LINC00938,ARID2,SCAF11,SLC38A1,SLC38A2,SLC38A4,AMIGO2,PCED1B,MIR4698,PCED1B,MIR4494,RPAP3,ENDOU,RAPGEF3,SLC48A1,HDAC7,VDR,TMEM106C,COL2A1,SENP1,SENP1,PFKM,PFKM,PFKM,MIR6505,ASB8,CCDC184,OR10AD1,H1FNT,ZNF641,ANP32D,C12orf54,OR8S1,LALBA,KANSL2,KANSL2,SNORA2C,MIR1291,KANSL2,…
HCC827OR	chr12	52,447,230	52,471,854	1.58132	6	256.225	16	5.92421	KRT6B,KRT6C
HCC827OR	chr12	52,471,956	54,325,216	0.247516	3	108.217	628	252.908	KRT6C,KRT6A,KRT5,KRT71,KRT74,KRT72,KRT73,KRT73,KRT73-AS1,KRT2,KRT1,KRT77,KRT76,KRT3,KRT4,KRT79,KRT78,KRT8,KRT8,MIR9898,KRT8,KRT18,KRT18,EIF4B,LOC283335,LOC283335,TNS2,TNS2,TNS2,MIR6757,SPRYD3,IGFBP6,SOAT2,CSAD,CSAD,ZNF740,ZNF740,ZNF740,ITGB7,ITGB7,RARG,MFSD5,ESPL1,PFDN5,C12orf10,AAAS,SP7,SP1,AMHR2,PRR13,PCBP2,PCBP2,PCBP2-OT1,PCBP2,MAP3K12,MAP3K12,TARBP2,NPFF,ATF7-NPFF,ATF7-NPFF,ATF7,LOC100652999,…
HCC827OR	chr12	54,337,154	54,471,380	2.24249	10	394.569	66	27.8014	COPZ1,MIR148B,COPZ1,LOC102724050,GPR84,LOC102724050,ZNF385A,LOC102724050,ITGA5,LOC102724050,GTSF1,GTSF1
HCC827OR	chr12	54,497,730	55,411,460	0.304416	3	81.5349	137	57.6789	NCKAP1L,PDE1B,PPP1R1A,GLYCAM1,LACRT,DCD,MUCL1,TESPA1,NEUROD4,OR9K2,OR10A7,OR6C74,OR6C6,OR6C1,OR6C3,OR6C75,OR6C65
HCC827OR	chr12	55,411,688	55,552,137	1.34457	6	189.532	33	14.4232	OR6C76,OR6C2,OR6C70,OR6C68,OR6C4
HCC827OR	chr12	55,574,373	57,571,397	0.319828	3	106.445	1,030	439.853	OR2AP1,OR10P1,METTL7B,ITGA7,BLOC1S1,BLOC1S1-RDH5,BLOC1S1-RDH5,RDH5,CD63,GDF11,SARNP,ORMDL2,ORMDL2,DNAJC14,DNAJC14,TMEM198B,MMP19,PYM1,DGKA,DGKA,PMEL,PMEL,CDK2,RAB5B,SUOX,IKZF4,LOC105369781,IKZF4,RPS26,ERBB3,PA2G4,RPL41,ZC3H10,ESYT1,MYL6B,MYL6,SMARCC2,RNF41,NABP2,SLC39A5,ANKRD52,COQ10A,CS,CNPY2,PAN2,IL23A,STAT2,APOF,TIMELESS,MIP,SPRYD4,SPRYD4,GLS2,GLS2,RBMS2,BAZ2A,ATP5F1B,ATP5F1B,SNORD59B,ATP5F1B,…
HCC827OR	chr12	57,571,931	57,751,770	3.80879	29	1272.52	140	59.462	KIF5A,PIP4K2C,DTX3,ARHGEF25,LOC101927583,LOC101927583,SLC26A10,SLC26A10,SLC26A10,B4GALNT1,B4GALNT1,OS9,AGAP2,AGAP2-AS1,AGAP2,TSPAN31,TSPAN31,CDK4,MIR6759,TSPAN31,CDK4,CDK4
HCC827OR	chr12	57,756,951	64,425,967	0.385692	3	94.4656	305	122.285	MARCHF9,CYP27B1,METTL1,EEF1AKMT3,TSFM,TSFM,AVIL,AVIL,CTDSP2,CTDSP2,MIR26A2,ATP23,LOC100506869,LRIG3,SLC16A7,TAFA2,USP15,MIR6125,USP15,MON2,LINC01465,MIRLET7I,PPM1H,AVPR1A,DPY19L2,RXYLT1,RXYLT1,RXYLT1-AS1,SRGAP1,C12orf66,C12orf56,XPOT
HCC827OR	chr12	64,428,111	64,878,560	2.9298	16	415.171	73	27.6519	XPOT,TBK1,RASSF3,GNS,TBC1D30
HCC827OR	chr12	65,051,272	133,234,602	0.280659	3	83.4928	6,322	2568.93	WIF1,LEMD3,MSRB3,LOC100507065,RPSAP52,HMGA2,HMGA2,HMGA2-AS1,MIR6074,LLPH,TMBIM4,IRAK3,IRAK3,MIR6502,HELB,GRIP1,CAND1,DYRK2,IFNG,IL26,IL22,MDM1,RAP1B,SNORA70G,RAP1B,NUP107,SLC35E3,MDM2,CPM,CPSF6,CPSF6,MIR1279,LYZ,YEATS4,FRS2,MIR3913-1,MIR3913-2,CCT2,LRRC10,BEST3,RAB3IP,MYRFL,CNOT2,KCNMB4,PTPRB,PTPRR,TSPAN8,LGR5,ZFC3H1,THAP2,TMEM19,RAB21,TBC1D15,TPH2,TRHDE-AS1,TRHDE-AS1,TRHDE,TRHDE,LOC100507377,ATX…
HCC827OR	chr13	18,171,403	19,647,010	-1.00384	1	49.6818	82	24.4799	FAM230C,ANKRD20A9P,TUBA3C,LOC101928697,TPTE2,MPHOSPH8
HCC827OR	chr13	19,647,015	55,174,546	-0.252263	1	49.7271	2,578	1036.02	MPHOSPH8,PSPC1,ZMYM5,ZMYM2,GJA3,GJB2,GJB6,CRYL1,CRYL1,MIR4499,IFT88,IL17D,EEF1AKMT1,XPO4,LINC00367,LATS2,SAP18,SKA3,MRPL57,MIPEPP3,ZDHHC20,ZDHHC20,MICU2,FGF9,SGCG,SACS,TNFRSF19,MIPEP,MIPEP,PCOTH,PCOTH,C1QTNF9B,C1QTNF9B,SPATA13,SPATA13,MIR2276,C1QTNF9,PARP4,TPTE2P6,ATP12A,RNF17,CENPJ,TPTE2P1,PABPC3,AMER2,MTMR6,NUP58,ATP8A2,SHISA2,RNF6,CDK8,WASF3,GPR12,USP12,RPL21,RPL21,SNORD102,RPL21,SNORA27,RASL1…
HCC827OR	chr13	57,141,246	57,173,577	-2.79284	0	13.8084	16	5.39874	PRR20C,PRR20E,PRR20B,PRR20D,PRR20A,PRR20C,PRR20B,PRR20D,PRR20E,PRR20A,PRR20B,PRR20D,PRR20C,PRR20E,PRR20A
HCC827OR	chr13	57,632,540	87,678,274	-0.287977	1	48.3758	550	225.781	PCDH17,DIAPH3,DIAPH3,DIAPH3-AS1,TDRD3,MIR3169,PCDH20,LOC102723968,LOC647264,MIR548X2,MIR4704,PCDH9,PCDH9,PCDH9-AS2,KLHL1,KLHL1,ATXN8OS,DACH1,MZT1,BORA,BORA,DIS3,DIS3,PIBF1,KLF5,KLF12,LOC100288208,CTAGE11P,TBC1D4,COMMD6,UCHL3,UCHL3,LMO7-AS1,LMO7-AS1,LMO7,LMO7,LMO7DN,KCTD12,ACOD1,CLN5,FBXL3,MYCBP2,MYCBP2,MYCBP2-AS1,SCEL,SCEL,SCEL-AS1,LOC100129307,SLAIN1,EDNRB-AS1,EDNRB,EDNRB,OBI1-AS1,POU4F1,OBI1-AS…
HCC827OR	chr13	90,231,059	102,729,671	-0.281861	1	49.5801	612	246.629	MIR622,MIR17HG,MIR17,MIR18A,MIR17HG,MIR19A,MIR20A,MIR17HG,MIR19B1,MIR92A1,GPC5,GPC5,MIR548AS,GPC6,GPC6,GPC6-AS2,DCT,TGDS,GPR180,SOX21,ABCC4,CLDN10,DZIP1,DNAJC3,UGGT2,HS6ST3,HS6ST3,MIR4501,OXGR1,MBNL2,RAP2A,IPO5,FARP1,RNF113B,FARP1,MIR3170,FARP1,FARP1,STK24,STK24,SLC15A1,DOCK9,UBAC2-AS1,UBAC2,UBAC2,GPR18,UBAC2,GPR183,UBAC2,FKSG29,UBAC2,MIR623,TM9SF2,CLYBL,MIR4306,CLYBL,LOC101927437,ZIC5,ZIC2,PCCA,…
HCC827OR	chr13	102,729,671	102,750,336	0.536167	3	62.9632	78	37.6207	CCDC168
HCC827OR	chr13	102,758,661	114,346,545	-0.231398	2	63.7791	740	303.068	CCDC168,TEX30,POGLUT2,BIVM,BIVM-ERCC5,BIVM-ERCC5,ERCC5,SLC10A2,DAOA-AS1,DAOA,EFNB2,ARGLU1,FAM155A,FAM155A,MIR1267,LIG4,ABHD13,TNFSF13B,MYO16,MYO16,MYO16-AS1,IRS2,COL4A1,COL4A2,COL4A2,MIR8073,COL4A2,COL4A2-AS2,COL4A2,COL4A2-AS1,RAB20,NAXD,CARS2,ING1,LINC00346,ANKRD10,LINC00431,ARHGEF7-AS2,ARHGEF7,ARHGEF7,TEX29,LINC02337,SOX1-OT,SOX1,SPACA7,TUBGCP3,ATP11AUN,ATP11A,MCF2L-AS1,MCF2L,F7,F10,F10,F10-AS1…
HCC827OR	chr14	18,333,730	19,747,493	0.378257	3	107.613	79	26.0595	OR11H12,POTEM,POTEM,LOC100508046,DUXAP10,DUXAP9,BMS1P18,BMS1P17,BMS1P22,DUXAP10,DUXAP9,BMS1P22,DUXAP10,BMS1P22,DUXAP9,DUXAP10,BMS1P22,DUXAP9,BMS1P18,BMS1P17,POTEG,POTEG,POTEH-AS1,LOC101929572,POTEG,LOC101929572,OR11H2,OR4Q3
HCC827OR	chr14	19,747,606	20,003,130	1.80507	7	210.154	38	16.1938	OR4Q3,OR4M1,OR4N2,OR4K2,OR4K5,OR4K1,OR4K15,OR4Q2
HCC827OR	chr14	20,014,236	23,277,282	0.685207	3	117.567	988	415.671	OR4K14,OR4K13,OR4L1,OR4K17,OR4N5,OR11G2,OR11H6,OR11H7,OR11H4,TTC5,CCNB1IP1,CCNB1IP1,SNORD126,PARP2,TEP1,KLHL33,OSGEP,APEX1,PIP4P1,PNP,RNASE10,RNASE9,RNASE11,LOC254028,RNASE12,LOC254028,OR6S1,ANG,RNASE4,RNASE4,EDDM3A,EDDM3B,RNASE6,RNASE1,RNASE3,ECRP,RNASE2,METTL17,METTL17,LOC101929718,SLC39A2,NDRG2,NDRG2,MIR6717,NDRG2,TPPP2,NDRG2,RNASE13,NDRG2,RNASE7,NDRG2,RNASE8,NDRG2,ARHGEF40,ARHGEF40,ARHGEF40,Z…
HCC827OR	chr14	23,285,770	82,692,822	0.240036	3	81.8861	5,032	2063.24	HOMEZ,PPP1R3E,BCL2L2,BCL2L2-PABPN1,BCL2L2-PABPN1,BCL2L2-PABPN1,PABPN1,SLC22A17,EFS,IL25,CMTM5,MYH6,MYH6,MIR208A,MYH7,MYH7,MHRT,MYH7,MIR208B,NGDN,THTPA,THTPA,ZFHX2,THTPA,AP1G2,AP1G2,AP1G2,LOC102724814,JPH4,DHRS2,DHRS4-AS1,DHRS4-AS1,DHRS4,DHRS4,DHRS4L2,DHRS4L2,DHRS4,DHRS4L1,DHRS4L1,DHRS4,CARMIL3,CPNE6,NRL,NRL,PCK2,DCAF11,FITM1,PSME1,PSME1,EMC9,EMC9,PSME2,MIR7703,PSME2,RNF31,IRF9,REC8,REC8,IPO4,IPO4…
HCC827OR	chr14	85,528,617	104,770,858	0.157766	2	81.1061	2,115	859.154	FLRT2,LINC01148,GALC,GPR65,KCNK10,SPATA7,PTPN21,ZC3H14,ZC3H14,EML5,EML5,TTC8,FOXN3,FOXN3,FOXN3-AS1,EFCAB11,TDP1,KCNK13,PSMC1,PSMC1,NRDE2,NRDE2,CALM1,TTC7B,TTC7B,LOC101928909,TTC7B,LOC105370622,RPS6KA5,DGLUCY,SNORA11B,DGLUCY,GPR68,CCDC88C,PPP4R3A,CATSPERB,TC2N,FBLN5,TRIP11,ATXN3,NDUFB1,CPSF2,SLC24A4,RIN3,LGMN,GOLGA5,CHGA,ITPK1,MOAP1,TMEM251,GON7,UBR7,BTBD7,UNC79,COX8C,UNC79,PRIMA1,FAM181A-AS1,FAM1…
HCC827OR	chr14	104,772,228	106,874,939	0.507457	3	145.849	441	170.346	AKT1,ZBTB42,LINC00638,CEP170B,PLD4,AHNAK2,CLBA1,CDCA4,GPR132,JAG2,JAG2,MIR6765,NUDT14,BRF1,BRF1,BTBD6,PACS2,TEX22,MTA1,CRIP2,CRIP1,TEDC1,TMEM121,ELK2AP,MIR4537,FAM30A,ADAM6,LINC00221,MIR5195
HCC827OR	chr15	19,964,751	22,564,583	-1.56178	0	36.1255	236	87.5594	CHEK2P2,HERC2P3,HERC2P3,HERC2P9,GOLGA6L6,GOLGA8CP,NBEAP1,MIR3118-2,MIR3118-3,MIR3118-4,POTEB2,POTEB,MIR5701-2,MIR5701-3,MIR5701-1,LINC01193,LINC01193,FAM30C,CXADRP2,POTEB3,MIR5701-2,MIR5701-3,MIR5701-1,LINC02203,LINC02203,LOC105369274,LOC105369274,IGHV1OR15-3,LOC642131,LOC101927079,LOC101927079,OR4M2,LOC101927079,OR4N4,OR4N3P,REREP3,GOLGA8EP,HERC2P2,HERC2
HCC827OR	chr15	22,572,859	30,145,611	-0.411047	1	63.146	795	313.438	HERC2P2,HERC2,GOLGA8J,GOLGA8J,GOLGA8IP,WHAMMP3,LOC283683,LOC283683,GOLGA6L7,NIPA1,NIPA2,CYFIP1,TUBGCP5,GOLGA6L1,GOLGA6L22,GOLGA6L22,GOLGA8DP,GOLGA6L22,MIR4509-1,MIR4509-2,MIR4509-3,GOLGA6L22,GOLGA8S,GOLGA8H,GOLGA6L2,MIR4508,MKRN3,MAGEL2,NDN,NPAP1,SNRPN,SNHG14,SNURF,SNHG14,SNHG14,SNORD107,PWARSN,SNHG14,PWAR5,SNORD64,SNHG14,PWAR5,SNHG14,PWAR5,SNORD108,SNHG14,PWAR6,SNHG14,SNORD109B,SNORD109A,SNHG14,…
HCC827OR	chr15	30,152,505	30,605,048	-2.22753	0	25.8034	72	29.5014	LINC02249,CHRNA7,CHRFAM7A,CHRFAM7A,DNM1P50,GOLGA8R,LOC102725021,GOLGA8R,LOC100288203,WHAMMP1,GOLGA8Q,GOLGA8Q,LOC102725021,ULK4P1,ULK4P2,ULK4P1,ULK4P2,LOC102725021,LOC102725021,GOLGA8IP,GOLGA8T,GOLGA8H,GOLGA8N
HCC827OR	chr15	30,605,769	32,328,311	-0.21324	2	63.562	164	65.4169	LOC102725021,GOLGA8IP,GOLGA8T,GOLGA8H,GOLGA8N,LOC102725021,GOLGA8T,GOLGA8H,GOLGA8N,ARHGAP11B,LOC100288637,HERC2P10,FAN1,FAN1,MTMR10,MTMR10,TRPM1,TRPM1,MIR211,LINC02352,LOC283710,LOC283710,KLF13,OTUD7A,OTUD7A,LOC100288637,LOC100288637,CHRNA7,LOC100288637,LINC02249
HCC827OR	chr15	32,339,242	32,603,981	-1.6491	0	36.5552	76	31.816	LOC100288637,LINC02249,LOC100288637,LOC100288637,GOLGA8K,GOLGA8T,LOC100288637,GOLGA8K,GOLGA8T,LOC101928042,LOC100288637,LOC101928042,ULK4P1,ULK4P2,LOC101928042,ULK4P1,ULK4P2,LOC101928042,LOC101928042,GOLGA8O,LOC102725021,LOC101928042,GOLGA8O,WHAMMP1,LOC101928042,GOLGA8N
HCC827OR	chr15	32,616,132	43,577,016	-0.280453	1	61.7656	1,999	839.13	ARHGAP11A,ARHGAP11A-SCG5,ARHGAP11A-SCG5,SCG5,GREM1,LOC100131315,GREM1,FMN1,RYR3,AVEN,AVEN,CHRM5,CHRM5,EMC7,PGBD4,KATNBL1,EMC4,EMC4,SLC12A6,SLC12A6,NOP10,NUTM1,LPCAT4,GOLGA8A,GOLGA8A,MIR1233-1,MIR1233-2,GOLGA8B,GOLGA8B,MIR1233-1,MIR1233-2,GJD2,LOC101928174,ACTC1,AQR,ZNF770,NANOGP8,DPH6,MIR3942,DPH6,MIR4510,C15orf41,C15orf41,CSNK1A1P1,CSNK1A1P1,LOC145845,MEIS2,MEIS2,MIR8063,TMCO5A,SPRED1,FAM98B,RAS…
HCC827OR	chr15	43,577,130	43,717,171	0.385091	3	115.78	150	58.9712	PPIP5K1,CKMT1B,STRC,CATSPER2,PPIP5K1P1-CATSPER2,PPIP5K1P1-CATSPER2,CKMT1A,STRCP1
HCC827OR	chr15	43,717,171	45,691,135	-0.313321	1	58.8743	412	160.579	STRCP1,CATSPER2P1,PDIA3,PDIA3,ELL3,ELL3,SERF2,SERF2,SERF2-C15ORF63,SERF2,SERF2-C15ORF63,MIR1282,SERF2,SERF2-C15ORF63,SERINC4,SERF2-C15ORF63,SERINC4,SERF2-C15ORF63,HYPK,MFAP1,WDR76,FRMD5,CASC4,CTDSPL2,EIF3J-DT,EIF3J,SPG11,PATL2,B2M,TRIM69,SORD2P,TERB2,SORD,DUOX2,DUOXA2,DUOXA2,DUOXA1,DUOXA1,DUOX1,SHF,LOC101928414,SLC28A2,GATM,SPATA5L1,C15orf48,C15orf48,MIR147B,SLC30A4,SLC30A4,HMGN2P46,HMGN2P46,BLOC…
HCC827OR	chr15	47,581,193	82,347,718	-0.302435	1	57.2427	4,280	1735.42	SEMA6D,SLC24A5,SLC24A5,MYEF2,MYEF2,CTXN2,SLC12A1,DUT,FBN1,CEP152,SHC4,SHC4,EID1,SECISBP2L,COPS2,COPS2,GALK2,GALK2,GALK2,NDUFAF4P1,GALK2,MIR4716,GALK2,FAM227B,FAM227B,FAM227B,FGF7,DTWD1,ATP8B4,SLC27A2,HDC,GABPB1,GABPB1,GABPB1-IT1,GABPB1-AS1,MIR4712,USP8,USP8,USP50,USP50,TRPM7,SPPL2A,AP4E1,MIR4713HG,TNFAIP8L3,MIR4713HG,CYP19A1,MIR4713HG,CYP19A1,MIR4713,CYP19A1,MIR7973-2,MIR7973-1,GLDN,DMXL2,SCG3,LY…
HCC827OR	chr15	82,349,219	82,526,440	-1.3622	0	42.5303	47	17.3294	GOLGA6L10,UBE2Q2P2,GOLGA6L9,LOC102724034,GOLGA2P10,LOC727751,GOLGA6L17P
HCC827OR	chr15	82,536,845	84,126,627	-0.189141	2	61.21	215	83.1489	RPS17,CPEB1,CPEB1-AS1,AP3B2,ACTG1P17,SNHG21,FSD2,SCARNA15,FSD2,WHAMM,HOMER2,RAMAC,RAMAC,C15orf40,C15orf40,BTBD1,TM6SF1,TM6SF1,HDGFL3,HDGFL3,BNC1,SH3GL3,ADAMTSL3,EFL1P1
HCC827OR	chr15	84,170,252	84,516,815	-2.44262	0	26.0687	103	37.776	DNM1P41,UBE2Q2L,LOC440300,LOC440300,GOLGA2P7,LOC102724135,GOLGA6L4,LOC103171574,LOC102724034,LOC103171574,GOLGA6L4,LOC102724135,GOLGA6L4,DNM1P41,GOLGA6L4,GOLGA6L5P
HCC827OR	chr15	84,542,137	85,201,642	-0.199475	2	74.6195	145	60.7443	UBE2Q2P1,ZSCAN2,SCAND2P,WDR73,NMB,SEC11A,ZNF592,ALPK3,SLC28A1,PDE8A
HCC827OR	chr15	85,204,929	85,247,181	-2.21887	0	25.9263	17	5.83012	LOC101929479,GOLGA6L3
HCC827OR	chr15	85,485,709	101,737,353	-0.214488	2	67.7525	1,246	525.961	AKAP13,KLHL25,KLHL25,MIR1276,MIR548AP,AGBL1,AGBL1,LOC102724452,NTRK3,NTRK3,NTRK3-AS1,MRPL46,MRPS11,DET1,MIR1179,MIR7-2,MIR3529,AEN,ISG20,ACAN,HAPLN3,MFGE8,ABHD2,RLBP1,FANCI,FANCI,POLG,POLG,POLG,MIR6766,MIR9-3HG,MIR9-3,RHCG,TICRR,KIF7,PLIN1,PEX11A,WDR93,MESP1,MESP2,ANPEP,AP3S2,ARPIN-AP3S2,AP3S2,ARPIN-AP3S2,MIR5094,AP3S2,ARPIN-AP3S2,MIR5009,ARPIN-AP3S2,ARPIN,ZNF710,MIR3174,ZNF710,ZNF710,ZNF710-AS1,…
HCC827OR	chr15	101,744,375	101,772,060	1.54664	6	356.319	47	21.8928	LOC100128108
HCC827OR	chr15	101,772,060	101,966,700	0.135099	2	77.452	30	12.9885	OR4F6,OR4F15,OR4F13P,OR4F4,FAM138E,MIR1302-2,MIR1302-9,MIR1302-10,MIR1302-11,WASH3P
HCC827OR	chr15	101,971,792	101,978,886	-2.33304	0	23.9789	13	5.6427	WASH3P,WASH3P,MIR6859-1,MIR6859-2,MIR6859-3,MIR6859-4,DDX11L9
HCC827OR	chr16	11,761	2,097,414	-0.256425	1	82.3136	1,035	439.851	DDX11L10,MIR6859-1,MIR6859-2,MIR6859-3,MIR6859-4,WASIR2,POLR3K,SNRNP25,RHBDF1,MPG,MPG,NPRL3,NPRL3,HBZ,HBM,HBA2,HBA1,LUC7L,FAM234A,FAM234A,RGS11,RGS11,ARHGDIG,PDIA2,AXIN1,MRPL28,TMEM8A,LOC100134368,NME4,DECR2,RAB11FIP3,CAPN15,MIR5587,CAPN15,MIR3176,CAPN15,PRR35,NHLRC4,PIGQ,RAB40C,WFIKKN1,METTL26,LOC100287175,MCRIP2,WDR90,RHOT2,RHBDL1,STUB1,STUB1,JMJD8,JMJD8,WDR24,FBXL16,METRN,ANTKMT,ANTKMT,CCDC78,…
HCC827OR	chr16	2,097,781	2,107,928	-2.53	0	18.3283	14	5.75286	PKD1,PKD1,MIR6511B1,MIR6511B2
HCC827OR	chr16	2,108,764	5,079,054	-0.268211	1	78.7395	1,069	454.421	PKD1,RAB26,SNHG19,SNORD60,TRAF7,TRAF7,CASKIN1,CASKIN1,MLST8,MLST8,BRICD5,BRICD5,PGP,E4F1,DNASE1L2,ECI1,RNPS1,LOC106660606,MIR3677,LOC106660606,MIR940,MIR4717,ABCA3,CCNF,CCNF,MIR6767,TEDC2,TEDC2,MIR6768,NTN3,TBC1D24,ATP6V0C,AMDHD2,AMDHD2,CEMP1,MIR3178,PDPK1,LOC652276,FLJ42627,ERVK13-1,KCTD5,PRSS27,SRRM2-AS1,SRRM2,SRRM2,ELOB,ELOB,PRSS33,PRSS41,PRSS21,ZG16B,PRSS30P,PRSS22,FLYWCH2,FLYWCH1,KREMEN2,PAQ…
HCC827OR	chr16	5,079,715	5,095,540	-2.34363	0	22.3444	10	3.22363	ALG1,ALG1,EEF2KMT,EEF2KMT
HCC827OR	chr16	5,467,208	14,672,800	-0.286892	1	60.3509	522	212.169	MIR8065,RBFOX1,TMEM114,METTL22,ABAT,TMEM186,TMEM186,PMM2,PMM2,LOC100130283,CARHSP1,CARHSP1,USP7,C16orf72,GRIN2A,ATF7IP2,EMP2,TEKT5,NUBP1,NUBP1,TVP23A,TVP23A,CIITA,DEXI,CLEC16A,SOCS1,TNP2,PRM3,PRM2,PRM1,MIR548H2,RMI2,LOC400499,LOC400499,LOC101927131,LITAF,SNN,TXNDC11,ZC3H7A,BCAR4,RSL1D1,GSPT1,NPIPB2,TNFRSF17,SNX29,CPPED1,CPPED1,MIR4718,SHISA9,ERCC4,MRTFB,MIR193BHG,MIR193B,MIR193BHG,MIR365A,PARN,BF…
HCC827OR	chr16	14,678,749	14,907,743	-0.851127	1	56.3019	67	26.4339	PLA2G10,NPIPA2,NPIPA3,ABCC6P2,NOMO3,NOMO1,MIR3179-1,MIR3179-2,MIR3179-3,MIR3179-4,MIR3670-2,MIR3670-3,MIR3670-4,MIR3670-1
HCC827OR	chr16	14,919,163	14,938,477	-2.5183	0	18.5611	21	8.25736	PKD1P3-NPIPA1,PKD1P3-NPIPA1,LOC100288162,MIR6511A1,MIR6511A3,MIR6511A4,MIR6511A2,PKD1P3-NPIPA1,LOC100288162,PKD1P3-NPIPA1,MIR6770-1,MIR6770-2,MIR6770-3,PKD1P3-NPIPA1,NPIPA1
HCC827OR	chr16	14,941,752	15,119,113	-0.201082	2	77.2437	85	32.0161	PKD1P3-NPIPA1,NPIPA1,PDXDC1,PDXDC1,MIR1972-1,MIR1972-2,PDXDC1,NTAN1,PDXDC1,RRN3,PDXDC1,LOC100505915,PDXDC1,LOC100505915,PKD1P6-NPIPP1,PDXDC1,PKD1P6-NPIPP1
HCC827OR	chr16	15,122,452	15,362,764	-2.37259	0	21.603	17	7.08287	PDXDC1,PKD1P6-NPIPP1,PDXDC1,PKD1P6-NPIPP1,MIR6511B1,MIR6511B2,MIR3670-2,MIR3670-3,MIR3670-4,MIR3670-1,LOC100505915
HCC827OR	chr16	15,363,638	16,274,103	-0.366638	1	66.5363	221	91.4208	LOC100505915,NPIPA5,NPIPA5,MPV17L,BMERB1,MARF1,MARF1,MIR6506,MIR484,NDE1,NDE1,NDE1,MYH11,MYH11,FOPNL,ABCC1,ABCC6,NOMO3,NOMO2
HCC827OR	chr16	16,274,948	18,519,723	-1.36103	0	43.1898	192	78.7293	NOMO3,NOMO2,MIR3179-1,MIR3179-2,MIR3179-3,MIR3179-4,MIR3670-2,MIR3670-3,MIR3670-4,MIR3670-1,PKD1P4-NPIPA8,PKD1P1,PKD1P4-NPIPA8,PKD1P1,LOC100288162,MIR6511A1,MIR6511A3,MIR6511A4,MIR6511A2,PKD1P4-NPIPA8,PKD1P1,LOC100288162,PKD1P4-NPIPA8,PKD1P1,MIR6770-1,MIR6770-2,MIR6770-3,PKD1P4-NPIPA8,PKD1P1,NPIPA1,PKD1P4-NPIPA8,PKD1P4-NPIPA8,MIR6511A1,MIR6511A3,MIR6511A4,MIR6511A2,PKD1P4-NPIPA8,NPIPA8,PKD1P4-NPI…
HCC827OR	chr16	18,520,568	32,747,751	-0.251768	1	73.8036	3,021	1244.66	NOMO2,ABCC6P1,RPS15A,ARL6IP1,SMG1,TMC7,LOC102723385,COQ7,COQ7,ITPRIPL2,SYT17,CLEC19A,TMC5,GDE1,CCP110,VPS35L,KNOP1,IQCK,IQCK,GPRC5B,GPRC5B,GPR139,GP2,UMOD,PDILT,ACSM5,ACSM2A,ACSM2B,ACSM1,THUMPD1,ACSM3,ACSM3,ERI2,ERI2,ERI2,REXO5,REXO5,DCUN1D3,LYRM1,DNAH3,DNAH3,TMEM159,TMEM159,ZP2,ANKS4B,CRYM,CRYM-AS1,SNX29P1,NPIPB3,SMG1P3,MIR3680-2,MIR3680-1,SLC7A5P2,LOC101927814,METTL9,METTL9,METTL9,IGSF6,OTOA,OT…
HCC827OR	chr16	32,748,041	32,917,752	1.35625	6	262.861	36	11.5158	SLC6A10P
HCC827OR	chr16	32,919,698	35,448,009	0.131462	2	112.581	145	50.3194	TP53TG3B,TP53TG3,TP53TG3C,LOC102723655,TP53TG3E,TP53TG3F,CCNYL3
HCC827OR	chr16	46,474,256	70,656,693	0.67904	3	130.784	2,861	1,178	ANKRD26P1,SHCBP1,VPS35,ORC6,MYLK3,C16orf87,GPT2,DNAJA2,NETO2,ITFG1-AS1,ITFG1,ITFG1,PHKB,ABCC12,ABCC11,ABCC11,LONP2,LONP2,LONP2,SIAH1,SIAH1,N4BP1,CBLN1,C16orf78,ZNF423,CNEP1R1,HEATR3,TENT4B,ADCY7,ADCY7,MIR6771,BRD7,NKD1,SNX20,SNX20,LOC101927272,NOD2,CYLD,LINC02168,MIR548AI,MIR548AI,SALL1,C16orf97,LINC00919,TOX3,LOC105371267,CHD9,LOC643802,RBL2,AKTIP,RPGRIP1L,FTO,LINC02169,IRX3,IRX5,IRX6,MMP2,LPCAT…
HCC827OR	chr16	70,656,989	89,324,362	0.303704	3	101.941	2,007	827.219	IL34,MTSS2,VAC14,VAC14,VAC14-AS1,HYDIN,CMTR2,CALB2,TLE7,ZNF23,ZNF19,CHST4,TAT-AS1,TAT,TAT,MARVELD3,PHLPP2,PHLPP2,SNORA70D,AP1G1,AP1G1,SNORD71,ATXN1L,ZNF821,IST1,IST1,PKD1L3,PKD1L3,DHODH,HP,HPR,TXNL4B,DHX38,PMFBP1,ZFHX3,HCCAT5,C16orf47,LINC01568,PSMD7,LOC283922,NPIPB15,CLEC18B,GLG1,RFWD3,MLKL,FA2H,WDR59,ZNRF1,LDHD,ZFP1,CTRB2,CTRB1,BCAR1,CFDP1,TMEM170A,CHST6,CHST5,TMEM231,GABARAPL2,ADAT1,KARS,TERF2…
HCC827OR	chr16	89,324,367	90,125,047	0.68933	3	151.205	297	120.081	ANKRD11,LOC100287036,SPG7,RPL13,SNORD68,RPL13,CPNE7,DPEP1,CHMP1A,SPATA33,CDK10,SPATA2L,VPS9D1,VPS9D1,VPS9D1-AS1,ZNF276,ZNF276,FANCA,FANCA,SPIRE2,TCF25,MC1R,TUBB3,DEF8,CENPBD1,AFG3L1P,DBNDD1,DBNDD1,GAS8,GAS8,GAS8,GAS8-AS1,GAS8,URAHP,PRDM7,FAM157C
HCC827OR	chr16	90,162,571	90,222,476	-3.9763	0	10.2811	14	6.47899	FAM157C
HCC827OR	chr17	62,040	118,541	-4.39198	0	4.91485	14	6.90246	-
HCC827OR	chr17	137,542	22,331,713	0.689477	3	139.592	4,560	1892.78	SCGB1C2,DOC2B,RPH3AL,RPH3AL,LOC100506388,LOC105371430,C17orf97,RFLNB,VPS53,TLCD3A,GEMIN4,DBIL5P,GLOD4,GLOD4,MRM3,MRM3,NXN,NXN,LOC101927727,TIMM22,ABR,ABR,MIR3183,TRARG1,YWHAE,CRK,MYO1C,INPP5K,PITPNA,SLC43A2,SCARF1,RILP,PRPF8,TLCD2,MIR22HG,MIR22HG,MIR22,WDR81,SERPINF2,SERPINF1,SMYD4,RPA1,RTN4RL1,DPH1,DPH1,OVCA2,HIC1,HIC1,SMG6,SMG6,SRR,SRR,TSR1,TSR1,TSR1,SNORD91B,TSR1,SNORD91A,SGSM2,MNT,LOC284009,M…
HCC827OR	chr17	27,293,811	36,106,420	-0.239688	2	64.7243	1,600	648.277	MIR4522,WSB1,KSR1,LGALS9,NOS2,LYRM9,NLK,PPY2P,KRT18P55,TMEM97,TMEM97,IFT20,IFT20,TNFAIP1,POLDIP2,TMEM199,TMEM199,MIR4723,SEBOX,VTN,SARM1,SARM1,SLC46A1,SLC46A1,SLC13A2,FOXN1,UNC119,PIGS,ALDOC,SPAG5,SPAG5-AS1,SPAG5-AS1,RSKR,SPAG5-AS1,KIAA0100,KIAA0100,SDF2,SUPT6H,PROCA1,RAB34,RPL23A,RPL23A,SNORD42B,RPL23A,SNORD4A,RPL23A,SNORD42A,RPL23A,SNORD4B,TLCD1,NEK8,TRAF4,FAM222B,ERAL1,MIR451A,MIR451B,MIR144,M…
HCC827OR	chr17	36,163,298	36,457,734	-1.22276	0	43.5103	109	44.507	TBC1D3H,TBC1D3G,TBC1D3D,TBC1D3I,TBC1D3L,TBC1D3B,CCL3L1,CCL3,CCL3L3,CCL4L1,CCL4L2,TBC1D3H,TBC1D3D,TBC1D3I,LOC440434,TBC1D3H,TBC1D3L,TBC1D3G,TBC1D3H,TBC1D3G,TBC1D3D,TBC1D3I,TBC1D3L,TBC1D3K,TBC1D3K,TBC1D3K,TBC1D3F,TBC1D3H,TBC1D3G,TBC1D3I,TBC1D3D,TBC1D3J
HCC827OR	chr17	36,486,598	36,943,188	-0.176305	2	69.7323	75	32.2343	ZNHIT3,ZNHIT3,MYO19,MYO19,PIGW,GGNBP2,DHRS11,MRM1,LHX1
HCC827OR	chr17	36,949,008	37,744,803	0.591255	3	90.0738	165	69.7263	AATF,AATF,MIR2909,ACACA,ACACA,SNORA90,ACACA,C17orf78,TADA2A,DUSP14,SYNRG,DDX52,DDX52,MIR378J,HNF1B
HCC827OR	chr17	37,744,803	38,242,318	-1.54992	0	31.5563	126	51.5019	HNF1B,YWHAEP7,TBC1D3,TBC1D3K,TBC1D3H,TBC1D3I,TBC1D3D,TBC1D3L,TBC1D3C,TBC1D3H,TBC1D3L,TBC1D3D,TBC1D3I,TBC1D3C,TBC1D3C,TBC1D3,TBC1D3D,TBC1D3L,TBC1D3C,TBC1D3H,TBC1D3F,TBC1D3L,TBC1D3,TBC1D3G,TBC1D3D,TBC1D3K,TBC1D3I,TBC1D3E,TBC1D3,TBC1D3E,TBC1D3K,TBC1D3C,LOC440434
HCC827OR	chr17	38,256,964	38,477,851	0.815081	4	161.202	73	29.7565	LOC440434,MRPL45,GPR179,SOCS7,ARHGAP23
HCC827OR	chr17	38,479,399	38,707,185	-0.24777	2	97.5868	41	16.1075	ARHGAP23,SRCIN1,EPOP,MLLT6
HCC827OR	chr17	38,707,353	42,131,655	0.715855	4	141.369	1,208	482.765	MLLT6,MLLT6,MIR4726,CISD3,CISD3,PCGF2,PCGF2,LOC100287808,PSMB3,PIP4K2B,CWC25,MIR4727,C17orf98,RPL23,RPL23,SNORA21,LASP1,LASP1,MIR6779,FBXO47,RDM1P5,RDM1P5,PLXDC1,PLXDC1,ARL5C,CACNB1,RPL19,STAC2,FBXL20,MED1,CDK12,NEUROD2,PPP1R1B,STARD3,TCAP,PNMT,PGAP3,ERBB2,ERBB2,MIR4728,MIEN1,GRB7,IKZF3,ZPBP2,GSDMB,ORMDL3,LRRC3C,GSDMA,PSMD3,CSF3,MED24,MED24,MIR6884,MED24,SNORD124,THRA,THRA,NR1D1,NR1D1,MSL1,CASC3,…
HCC827OR	chr17	42,160,051	45,436,144	0.29908	3	109.269	1,161	487.849	KCNH4,HCRT,GHDC,STAT5B,STAT5A,STAT3,CAVIN1,ATP6V0A1,ATP6V0A1,MIR548AT,ATP6V0A1,MIR5010,NAGLU,LOC108783654,HSD17B1,HSD17B1,COASY,MLX,MLX,PSMC3IP,PSMC3IP,RETREG3,TUBG1,TUBG2,PLEKHH3,CCR10,CNTNAP1,EZH1,EZH1,MIR6780A,RAMP2-AS1,RAMP2,VPS25,WNK4,COA3,CNTD1,CNTD1,BECN1,BECN1,BECN1,MIR6781,PSME3,AOC2,AOC3,AOC4P,LINC00671,G6PC,AARSD1,PTGES3L-AARSD1,PTGES3L-AARSD1,PTGES3L,RUNDC1,RPL27,IFI35,VAT1,RND2,BRCA1…
HCC827OR	chr17	45,437,780	45,519,405	1.37479	6	244.047	34	14.8365	PLEKHM1,PLEKHM1,MIR4315-1,MIR4315-2,LRRC37A4P,LRRC37A4P,ARL17B,ARL17A
HCC827OR	chr17	45,521,268	46,286,969	0.305964	3	109.919	95	40.1938	LINC02210,LINC02210-CRHR1,LINC02210-CRHR1,CRHR1,MAPT-AS1,SPPL2C,MAPT,MAPT-IT1,MAPT,MAPT,STH,KANSL1,KANSL1,KANSL1-AS1,ARL17B
HCC827OR	chr17	46,295,062	46,640,197	-1.34845	0	37.1304	79	33.9701	ARL17B,LRRC37A,ARL17B,LRRC37A,ARL17A,ARL17B,ARL17A,NSFP1,ARL17A,LRRC37A2,ARL17A,LRRC37A2,ARL17B,ARL17A,ARL17B,NSF,NSFP1
HCC827OR	chr17	46,640,501	62,140,270	0.256037	3	92.3734	2,077	853.093	NSF,NSFP1,NSF,WNT3,WNT9B,GOSR2,MIR5089,RPRML,CDC27,MYL4,ITGB3,ITGB3,THCAT158,EFCAB13,MRPL45P2,NPEPPS,KPNB1,TBKBP1,TBX21,OSBPL7,MRPL10,LRRC46,SCRN2,SP6,SP2,SP2,SP2-AS1,PNPO,PRR15L,CDK5RAP3,COPZ2,COPZ2,MIR10226,COPZ2,MIR152,NFE2L1,CBX1,SNX11,SKAP1,SKAP1,MIR1203,HOXB1,HOXB2,HOXB2,HOXB-AS1,HOXB-AS1,HOXB3,HOXB3,HOXB3,HOXB4,HOXB3,MIR10A,HOXB-AS3,HOXB5,HOXB-AS3,HOXB6,HOXB7,HOXB8,HOXB9,MIR196A1,PRAC1,PRA…
HCC827OR	chr17	62,237,985	62,272,715	-1.39423	0	40.4913	17	6.0147	TBC1D3P2
HCC827OR	chr17	62,273,650	68,271,438	0.401532	3	99.048	880	355.327	TBC1D3P2,EFCAB3,METTL2A,TLK2,MRC2,MARCHF10,MARCHF10,LOC105371855,MIR633,TANC2,CYB561,ACE,KCNH6,DCAF7,TACO1,MAP3K3,LIMD2,STRADA,CCDC47,DDX42,FTSJ3,FTSJ3,PSMC5,PSMC5,SMARCD2,CSH2,GH2,CSH1,CSHL1,GH1,CD79B,SCN4A,PRR29-AS1,PRR29,PRR29,PRR29,ICAM2,ICAM2,ERN1,SNHG25,SNORD104,SNORA50C,TEX2,PECAM1,MILR1,POLG2,DDX5,DDX5,MIR3064,DDX5,MIR5047,CEP95,SMURF2,ARHGAP27P1-BPTFP1-KPNA2P3,ARHGAP27P1-BPTFP1-KPNA2P3,A…
HCC827OR	chr17	68,271,566	83,240,389	-0.333036	1	72.5844	2,998	1255.8	ARSG,SLC16A6,ARSG,ARSG,PRKAR1A,ARSG,PRKAR1A,WIPI1,ARSG,PRKAR1A,WIPI1,MIR635,PRKAR1A,WIPI1,PRKAR1A,PRKAR1A,FAM20A,FAM20A,ABCA8,ABCA9,ABCA9,ABCA9-AS1,ABCA6,ABCA6,MIR4524B,MIR4524A,ABCA10,ABCA5,MAP2K6,LINC01483,KCNJ16,KCNJ2,SOX9,SLC39A11,SSTR2,COG1,COG1,FAM104A,FAM104A,C17orf80,C17orf80,CPSF4L,CPSF4L,CDC42EP4,SDK2,LOC100134391,LOC100134391,LINC00469,LINC00469,RPL38,TTYH2,DNAI2,KIF19,BTBD17,GPR142,GP…
HCC827OR	chr18	47,395	5,133,178	0.262924	3	74.1199	324	129.709	TUBB8B,ROCK1P1,MIR8078,ROCK1P1,USP14,THOC1,COLEC12,CETN1,CLUL1,CLUL1,TYMSOS,TYMSOS,TYMS,TYMS,TYMS,ENOSF1,ENOSF1,YES1,ADCYAP1,LINC00470,METTL4,NDC80,SMCHD1,EMILIN2,LPIN2,LPIN2,LOC727896,MYOM1,MYL12A,MYL12A,LOC104968399,MYL12B,TGIF1,DLGAP1,DLGAP1,DLGAP1-AS1,DLGAP1,DLGAP1-AS2,DLGAP1,DLGAP1-AS3,DLGAP1,DLGAP1-AS3,MIR6718
HCC827OR	chr18	5,145,621	5,478,525	-0.46972	1	48.6222	44	17.732	AKAIN1,LINC00667,ZBTB14,EPB41L3
HCC827OR	chr18	5,489,014	15,330,230	-1.34163	0	26.7097	750	297.534	EPB41L3,MIR3976,TMEM200C,L3MBTL4,L3MBTL4,MIR4317,LINC01387,ARHGAP28,LINC00668,LAMA1,LAMA1,LOC101927188,LRRC30,PTPRM,RAB12,MTCL1,NDUFV2,NDUFV2,NDUFV2-AS1,ANKRD12,TWSG1,RALBP1,PPP4R1,RAB31,TXNDC2,VAPA,APCDD1,NAPG,PIEZO2,PIEZO2,MIR6788,SLC35G4,MIR7153,GNAL,GNAL,CHMP1B,GNAL,MPPE1,MPPE1,IMPA2,ANKRD62,CIDEA,TUBB6,TUBB6,AFG3L2,AFG3L2,PRELID3A,SPIRE1,PSMG2,CEP76,PSMG2,PTPN2,SEH1L,CEP192,LDLRAD4,LDLRAD4,L…
HCC827OR	chr18	20,951,246	25,322,316	-0.196217	2	51.0526	442	179.872	ROCK1,GREB1L,ESCO1,SNRPD1,ABHD3,ABHD3,MIR320C1,MIB1,MIB1,MIR133A1HG,MIR133A1,MIB1,MIR133A1HG,MIR1-2,GATA6,CTAGE1,RBBP8,MIR4741,RBBP8,CABLES1,TMEM241,RIOK3,RMC1,RMC1,NPC1,NPC1,ANKRD29,LAMA3,TTC39C,TTC39C-AS1,TTC39C,CABYR,OSBPL1A,OSBPL1A,MIR320C2,IMPACT,HRH4,ZNF521
HCC827OR	chr18	25,327,575	80,247,394	-1.24152	0	28.2298	2,519	1032.97	ZNF521,SS18,PSMA8,TAF4B,KCTD1,KCTD1,MIR8057,AQP4,AQP4,AQP4-AS1,AQP4-AS1,CHST9,CHST9,LOC105372038,CDH2,MIR302F,DSC3,DSC2,DSC2,DSCAS,DSCAS,DSC1,DSG1,DSG1,DSG1-AS1,DSG1-AS1,DSG4,DSG3,DSG2,DSG2,DSG2-AS1,TTR,B4GALT6,SLC25A52,TRAPPC8,RNF125,RNF138,MEP1B,GAREM1,WBP11P1,KLHL14,CCDC178,ASXL3,NOL4,DTNA,MAPRE2,ZNF397,ZNF397,ZSCAN30,ZSCAN30,ZNF271P,ZNF24,ZNF396,INO80C,MIR3975,GALNT1,MIR187,MIR3929,C18orf21,R…
HCC827OR	chr19	60,571	7,056,897	-0.384317	1	76.4832	2,205	913.247	WASH5P,MIR1302-2,MIR1302-9,MIR1302-10,MIR1302-11,FAM138A,FAM138F,FAM138C,OR4F17,LINC01002,PLPP2,MIER2,THEG,C2CD4C,SHC2,ODF3L2,MADCAM1,TPGS1,CDC34,GZMM,BSG,HCN2,HCN2,POLRMT,POLRMT,FGF22,RNF126,FSTL3,PRSS57,PALM,MISP,PTBP1,PTBP1,MIR4745,PLPPR3,AZU1,PRTN3,ELANE,CFD,MED16,R3HDM4,KISS1R,ARID3A,WDR18,GRIN3B,GRIN3B,TMEM259,TMEM259,CNN2,ABCA7,ARHGAP45,POLR2E,GPX4,SBNO2,STK11,CBARP,ATP5F1D,MIDN,CIRBP-AS1,…
HCC827OR	chr19	7,058,410	8,895,277	0.212497	3	112.012	600	254.285	MBD3L3,ZNF557,INSR,ARHGEF18,PEX11G,TEX45,ZNF358,MCOLN1,PNPLA6,CAMSAP3,CAMSAP3,MIR6792,XAB2,PET100,PET100,PCP2,PCP2,STXBP2,RETN,MCEMP1,TRAPPC5,FCER2,CLEC4G,CD209,CLEC4M,EVI5L,PRR36,LYPLA2P2,LRRC8E,MAP2K7,TGFBR3L,SNAPC2,TIMM44,ELAVL1,CCL25,FBN3,CERS4,CD320,NDUFA7,RPS28,RPS28,KANK3,KANK3,ANGPTL4,RAB11B-AS1,MIR4999,RAB11B,MARCHF2,HNRNPM,PRAM1,ZNF414,MYO1F,ADAMTS10,ACTL9,OR2Z1,ZNF558,MBD3L1,MUC16
HCC827OR	chr19	8,895,743	9,094,035	0.972641	4	142.699	182	78.8336	MUC16,OR1M1
HCC827OR	chr19	9,094,096	10,283,796	0.578124	3	121.64	369	149.921	OR1M1,OR7G2,OR7G1,OR7G3,ZNF317,OR7D2,OR7D4,OR7E24,ZNF699,ZNF559,ZNF559-ZNF177,ZNF559-ZNF177,ZNF559-ZNF177,ZNF177,ZNF266,ZNF560,ZNF426,ZNF121,ZNF561,ZNF561-AS1,ZNF562,ZNF812P,ZNF846,FBXL12,UBL5,PIN1,OLFM2,COL5A3,RDH8,MIR5589,C3P1,SHFL,SHFL,ANGPTL6,ANGPTL6,PPAN,PPAN-P2RY11,PPAN,PPAN-P2RY11,SNORD105,PPAN,PPAN-P2RY11,SNORD105B,PPAN,PPAN-P2RY11,P2RY11,PPAN-P2RY11,P2RY11,PPAN-P2RY11,P2RY11,EIF3G,EIF3G,…
HCC827OR	chr19	10,283,988	10,295,596	1.25063	5	223.378	21	9.84222	ICAM1,ICAM4,ICAM5
HCC827OR	chr19	10,296,380	11,978,491	0.304739	3	116.378	629	263.085	ICAM5,ZGLP1,FDX2,RAVER1,ICAM3,TYK2,CDC37,CDC37,MIR1181,PDE4A,KEAP1,S1PR5,ATG4D,ATG4D,MIR1238,ATG4D,KRI1,KRI1,CDKN2D,AP1M2,SLC44A2,ILF3,QTRT1,DNM2,DNM2,MIR4748,DNM2,MIR199A1,DNM2,MIR6793,TMED1,C19orf38,CARM1,YIPF2,TIMM29,SMARCA4,BM450697,LDLR,LDLR,LDLR,MIR6886,SPC24,KANK2,DOCK6,DOCK6,LOC105372273,DOCK6,ANGPTL8,TSPAN16,TSPAN16,RAB3D,RAB3D,TMEM205,CCDC159,PLPPR2,SWSAP1,EPOR,RGL3,CCDC151,CCDC151,PRKC…
HCC827OR	chr19	11,978,677	16,686,486	-0.237139	2	79.9855	1,459	589.771	ZNF763,ZNF433-AS1,ZNF433,ZNF433-AS1,ZNF878,ZNF878,ZNF844,ZNF788P,ZNF20,ZNF625-ZNF20,ZNF625-ZNF20,ZNF625-ZNF20,ZNF625,ZNF136,ZNF44,ZNF563,ZNF442,ZNF799,ZNF443,ZNF709,ZNF564,ZNF490,ZNF791,MAN2B1,WDR83,WDR83OS,WDR83,WDR83,DHPS,DHPS,GNG14,FBXW9,TNPO2,TNPO2,SNORD135,TNPO2,SNORD41,TRIR,GET3,BEST2,HOOK2,MIR5684,JUNB,PRDX2,RNASEH2A,RTBDN,MAST1,MAST1,MIR6794,DNASE2,KLF1,GCDH,GCDH,SYCE2,SYCE2,MIR5695,FARSA…
HCC827OR	chr19	16,688,085	17,331,446	0.533321	3	140.135	254	103.467	TMEM38A,NWD1,SIN3B,F2RL3,CPAMD8,HAUS8,MYO9B,USE1,OCEL1,NR2F6,USHBP1,BABAM1,ANKLE1,ABHD8,MRPL34,DDA1,ANO8
HCC827OR	chr19	17,331,468	18,267,520	0.100491	2	107.529	376	160.656	ANO8,GTPBP3,PLVAP,BST2,MVB12A,TMEM221,NXNL1,SLC27A1,SLC27A1,LOC100507551,PGLS,NIBAN3,COLGALT1,UNC13A,MAP1S,FCHO1,B3GNT3,INSL3,JAK3,RPL18A,RPL18A,SNORA68,SLC5A5,CCDC124,KCNN1,ARRDC2,IL12RB1,IL12RB1,MAST3,MAST3,PIK3R2,IFI30,MPV17L2,RAB3A,PDE4C,IQCN
HCC827OR	chr19	18,269,386	24,128,008	-0.328899	1	63.759	936	359.375	IQCN,JUND,MIR3188,LSM4,PGPEP1,GDF15,GDF15,MIR3189,LRRC25,SSBP4,ISYNA1,ELL,FKBP8,KXD1,UBA52,REX1BD,CRLF1,TMEM59L,KLHL26,CRTC1,COMP,UPF1,GDF1,CERS1,COPE,DDX49,HOMER3,SUGP2,ARMC6,SLC25A42,TMEM161A,MEF2B,BORCS8-MEF2B,BORCS8-MEF2B,BORCS8,RFXANK,RFXANK,NR2C2AP,NR2C2AP,NCAN,HAPLN4,TM6SF2,SUGP1,MAU2,GATAD2A,MIR640,GATAD2A,TSSK6,NDUFA13,YJEFN3,CILP2,PBX4,LPAR2,GMIP,ATP13A1,ZNF101,ZNF14,LINC00663,ZNF56,ZNF…
HCC827OR	chr19	29,076,155	39,877,310	-0.256112	1	73.4121	2,213	918.489	UQCRFS1,VSTM2B,POP4,PLEKHF1,C19orf12,CCNE1,URI1,ZNF536,TSHZ3,THEG5,ZNF507,DPY19L3,PDCD5,ANKRD27,RGS9BP,NUDT19,TDRD12,SLC7A9,CEP89,FAAP24,RHPN2,GPATCH1,WDR88,LRP3,LRP3,SLC7A10,SLC7A10,CEBPA,CEBPG,PEPD,CHST8,KCTD15,LSM14A,KIAA0355,GPI,PDCD2L,UBA2,WTIP,ZNF807P,SCGB1B2P,SCGB2B2,ZNF302,ZNF181,ZNF599,ZNF30,ZNF792,GRAMD1A,SCN1B,HPN,HPN,HPN-AS1,HPN-AS1,FXYD3,FXYD3,MIR6887,LGI4,FXYD1,FXYD7,FXYD5,FAM187B,L…
HCC827OR	chr19	39,877,742	39,906,196	1.55059	6	328.951	27	10.2034	FCGBP
HCC827OR	chr19	39,913,480	42,521,639	-0.264472	1	80.8798	955	392.767	FCGBP,PSMC4,ZNF546,ZNF780B,ZNF780A,MAP3K10,TTC9B,CNTD2,AKT2,AKT2,MIR641,C19orf47,C19orf47,PLD3,PLD3,PLD3,MIR6796,HIPK4,PRX,SERTAD1,SERTAD3,BLVRB,SPTBN4,SHKBP1,LTBP4,NUMBL,COQ8B,ITPKC,ITPKC,C19orf54,C19orf54,SNRPA,MIA,MIA-RAB4B,MIA-RAB4B,RAB4B-EGLN2,RAB4B,RAB4B-EGLN2,EGLN2,CYP2T1P,CYP2A6,CYP2A7,CYP2G1P,CYP2B7P,CYP2B6,CYP2A13,CYP2F1,CYP2S1,AXL,HNRNPUL1,CCDC97,TGFB1,B9D2,TMEM91,EXOSC5,BCKDHA,B3GNT8,…
HCC827OR	chr19	42,521,887	43,379,241	0.540922	3	104.198	104	37.1852	LIPE-AS1,CEACAM1,LIPE-AS1,CEACAM8,PSG3,PSG8,PSG10P,PSG1,PSG6,PSG7,PSG11,PSG2,PSG5,PSG4,LOC284344,PSG9,CD177
HCC827OR	chr19	43,406,457	43,922,307	-0.274305	1	71.5387	170	74.2718	TEX101,LYPD3,PHLDB3,ETHE1,ZNF575,XRCC1,PINLYP,IRGQ,ZNF576,ZNF428,ZNF428,SRRM5,CADM4,PLAUR,IRGC,SMG9,KCNN4,LYPD5,ZNF283,ZNF404,ZNF45
HCC827OR	chr19	43,962,631	44,175,063	0.350258	3	70.4888	103	35.8579	ZNF221,ZNF155,ZNF155,LOC101928063,LOC101928063,ZNF230,ZNF222,ZNF223,ZNF284,ZNF224,ZNF224,LOC100379224,ZNF225,ZNF234,ZNF226
HCC827OR	chr19	44,175,525	44,657,952	-0.103526	2	62.1619	127	50.5366	ZNF226,ZNF227,ZNF233,ZNF235,ZNF112,ZNF285,ZNF229,ZNF180,CEACAM20,IGSF23,PVR,PVR,MIR4531
HCC827OR	chr19	44,657,966	51,644,198	-0.435144	1	72.6842	2,524	1063.46	PVR,CEACAM19,CEACAM16,BCL3,BCL3,MIR8085,CBLC,BCAM,NECTIN2,TOMM40,APOE,APOC1,APOC1P1,APOC4,APOC4-APOC2,APOC4-APOC2,APOC2,CLPTM1,RELB,CLASRP,ZNF296,ZNF296,GEMIN7,GEMIN7,GEMIN7-AS1,GEMIN7,PPP1R37,NKPD1,TRAPPC6A,EXOC3L2,MARK4,CKM,KLC3,KLC3,ERCC2,ERCC2,PPP1R13L,CD3EAP,CD3EAP,ERCC1,ERCC1,ERCC1,MIR6088,FOSB,RTN2,PPM1N,VASP,OPA3,GPR4,EML2,EML2,MIR330,EML2,EML2-AS1,GIPR,GIPR,MIR642A,MIR642B,SNRPD2,QPCTL,F…
HCC827OR	chr19	51,645,400	54,543,669	-0.0192123	2	73.4742	883	339.969	SIGLEC14,SPACA6P-AS,SPACA6,MIR99B,MIRLET7E,SPACA6P-AS,SPACA6,MIR125A,SPACA6,HAS1,FPR1,FPR2,FPR3,ZNF577,ZNF577,ZNF649-AS1,ZNF649,ZNF613,ZNF350-AS1,ZNF350,ZNF615,ZNF614,ZNF432,ZNF841,ZNF616,ZNF836,PPP2R1A,PPP2R1A,MIR6801,ZNF766,ZNF766,MIR643,ZNF480,ZNF610,ZNF880,ZNF528-AS1,ZNF528,ZNF534,ZNF578,ZNF808,ZNF701,ZNF137P,ZNF83,ZNF611,ZNF600,ZNF28,ZNF468,ZNF320,ZNF888,ZNF321P,ZNF816-ZNF321P,ZNF816-ZNF321P…
HCC827OR	chr19	54,573,722	55,732,136	0.162423	2	111.267	515	204.334	LILRA2,LILRA1,LILRB1,MIR8061,LILRB4,KIR3DL3,KIR2DS5,KIR3DL3,KIR2DS5,KIR2DS3,KIR3DL3,KIR2DS5,KIR2DS3,KIR2DS4,KIR2DS5,KIR2DS3,KIR2DL1,KIR2DS2,KIR2DL3,KIR2DL2,LOC102725023,KIR2DS5,KIR2DS3,KIR2DL1,KIR2DS2,KIR2DL2,LOC102725023,LOC101928804,LOC112267881,KIR2DS1,KIR2DS5,KIR2DS3,KIR2DL1,KIR2DS2,KIR2DL2,LOC102725023,LOC112267881,KIR2DS1,KIR2DS5,KIR2DS3,KIR2DS2,KIR2DL2,LOC102725023,KIR2DS1,LOC101928804,LOC…
HCC827OR	chr19	55,732,136	57,980,324	0.631387	3	108.931	658	270.544	NLRP9,RFPL4A,RFPL4AL1,NLRP11,NLRP4,NLRP13,NLRP8,NLRP5,ZNF787,ZNF444,GALP,ZSCAN5B,ZSCAN5C,ZSCAN5A,ZSCAN5A,EDDM13,ZNF542P,ZNF582,ZNF582,ZNF582-AS1,ZNF583,ZNF667,ZNF667-AS1,ZNF471,ZFP28,ZNF470,ZNF71,ZNF71-SMIM17,ZNF71-SMIM17,SMIM17,ZNF835,ZIM2-AS1,ZIM2,ZIM2,PEG3,PEG3-AS1,ZIM2,PEG3,USP29,ZIM3,DUXA,ZNF264,AURKC,ZNF805,ZNF460,ZNF543,ZNF304,ZNF547,TRAPPC2B,ZNF547,ZNF548,ZNF17,ZNF749,VN1R1,ZNF772,ZNF419,…
HCC827OR	chr19	57,988,211	58,599,432	0.336729	3	120.006	215	93.6166	ZNF606,ZNF606,LOC100128398,LOC100128398,ZSCAN1,ZNF135,ZSCAN18,ZNF329,ZNF274,ZNF544,ZNF8,ZNF8-ERVK3-1,ZSCAN22,MIR6806,ZSCAN22,A1BG,A1BG,A1BG-AS1,ZNF497,ZNF837,MIR4754,RPS5,RPS5,MIR10394,RNF225,ZNF584,ZNF132,ZNF324B,ZNF324,ZNF446,SLC27A5,ZBTB45,TRIM28,TRIM28,MIR6807,CHMP2A,UBE2M,MZF1-AS1,MZF1,CENPBD1P1
HCC827OR	chr20	87,618	26,113,971	0.28112	3	92.7534	1,997	816.74	DEFB125,DEFB126,DEFB127,DEFB128,DEFB129,DEFB132,C20orf96,ZCCHC3,SOX12,NRSN2,TRIB3,RBCK1,TBC1D20,CSNK2A1,TCF15,SRXN1,SCRT2,SLC52A3,FAM110A,ANGPT4,RSPO4,PSMF1,TMEM74B,C20orf202,RAD21L1,SNPH,SDCBP2,FKBP1A-SDCBP2,FKBP1A-SDCBP2,SDCBP2-AS1,FKBP1A-SDCBP2,SDCBP2-AS1,FKBP1A,NSFL1C,SIRPB2,SIRPD,SIRPB1,SIRPG,SIRPG,SIRPG-AS1,SIRPA,PDYN-AS1,PDYN,STK35,LOC388780,TGM3,TGM6,SNRPB,SNRPB,SNORD119,ZNF343,TMC2,NOP56…
HCC827OR	chr20	28,565,304	34,089,989	0.572675	3	126.845	604	248.327	FRG1CP,FRG1DP,FRG2EP,LOC105379477,FRG1EP,MIR4477A,MIR4477B,FRG1BP,DEFB115,DEFB116,DEFB118,DEFB119,DEFB121,DEFB123,DEFB124,REM1,HM13,HM13,HM13-AS1,ID1,MIR3193,COX4I2,BCL2L1,BCL2L1,ABALON,TPX2,MYLK2,FOXS1,DUSP15,TTLL9,PDRG1,XKR7,CCM2L,HCK,TM9SF4,TSPY26P,PLAGL2,POFUT1,POFUT1,MIR1825,KIF3B,ASXL1,NOL4L,NOL4L,LOC101929698,NOL4L-DT,C20orf203,COMMD7,DNMT3B,MAPRE1,EFCAB8,SUN5,BPIFB2,BPIFB6,BPIFB3,BPIFB4,B…
HCC827OR	chr20	34,093,385	64,295,038	0.292723	3	102.554	3,817	1606.43	EIF2S2,ASIP,AHCY,ITCH,ITCH,MIR644A,DYNLRB1,MAP1LC3A,PIGU,TP53INP2,NCOA6,HMGB3P1,GGT7,ACSS2,GSS,MYH7B,MYH7B,MIR499A,MIR499B,TRPC4AP,EDEM2,MMP24-AS1-EDEM2,MMP24-AS1-EDEM2,MMP24-AS1-EDEM2,PROCR,MMP24-AS1-EDEM2,MMP24,EIF6,FAM83C,UQCC1,GDF5OS,GDF5OS,GDF5,GDF5,GDF5,MIR1289-1,CEP250,C20orf173,ERGIC3,FER1L4,SPAG4,CPNE1,CPNE1,RBM12,NFS1,ROMO1,RBM39,PHF20,SCAND1,CNBD2,EPB41L1,EPB41L1,LOC100130373,AAR2,DLGA…
HCC827OR	chr21	5,011,785	9,035,281	-1.08469	1	43.609	123	50.3625	LOC105372833,LOC102723996,ICOSLG,ICOSLG,GATD3A,GATD3B,PWP2,LOC102724159,H2BFS,SIK1,SIK1B,CBS,CBSL,CBSL,CBS,U2AF1L5,U2AF1,CRYAA,CRYAA2,SMIM11A,SMIM11B,FAM243A,FAM243B,SMIM34A,KCNE1B
HCC827OR	chr21	9,068,374	14,966,155	0.763897	4	133.732	151	50.5598	TEKT4P2,LOC105379511,BAGE,BAGE4,BAGE2,BAGE3,BAGE4,BAGE2,BAGE3,TPTE,ANKRD30BP2,POTED,MIR3118-1,ANKRD20A11P,LIPI,RBM11,ABCC13,HSPA13,SAMSN1,SAMSN1,SAMSN1-AS1,SAMSN1-AS1,SAMSN1-AS1,LOC388813,LOC388813,NRIP1
HCC827OR	chr21	14,966,157	18,485,760	1.612	7	157.963	104	40.6114	NRIP1,USP25,MIR99AHG,MIR99AHG,MIR99A,MIR99AHG,MIRLET7C,MIR99AHG,MIR125B2,LINC01549,CXADR,BTG3,C21orf91,CHODL,TMPRSS15
HCC827OR	chr21	18,685,962	23,079,419	0.544247	3	75.1264	24	8.76723	MIR548XHG,NCAM2,MIR6130
HCC827OR	chr21	25,573,934	46,691,137	-0.364143	1	60.8606	2,447	994.617	MIR155HG,MIR155,MRPL39,JAM2,ATP5PF,ATP5PF,GABPA,GABPA,APP,CYYR1-AS1,CYYR1,CYYR1,ADAMTS1,ADAMTS5,ADAMTS5,MIR4759,N6AMT1,LTN1,RWDD2B,USP16,CCT8,MAP3K7CL,BACH1,GRIK1,GRIK1,GRIK1-AS2,CLDN17,CLDN8,KRTAP24-1,KRTAP25-1,KRTAP26-1,KRTAP27-1,KRTAP23-1,KRTAP13-2,MIR4327,KRTAP13-1,KRTAP13-3,KRTAP13-4,KRTAP15-1,KRTAP19-1,KRTAP19-2,KRTAP19-3,KRTAP19-4,KRTAP19-5,KRTAP19-6,KRTAP19-7,KRTAP22-2,KRTAP6-3,KRTAP6-2,K…
HCC827OR	chr22	10,685,632	18,189,295	-0.239993	2	75.2521	328	125.501	FRG1FP,LOC102723769,OR11H1,POTEH,POTEH,POTEH-AS1,DUXAP8,BMS1P18,BMS1P17,BMS1P22,DUXAP8,BMS1P22,CCT8L2,ANKRD62P1-PARP4P3,XKR3,GAB4,IL17RA,TMEM121B,LINC01664,HDHD5,HDHD5,HDHD5-AS1,ADA2,CECR2,SLC25A18,SLC25A18,LOC101929372,ATP6V1E1,BCL2L13,BID,BID,MIR3198-1,MICAL3,MICAL3,MIR648,PEX26,TUBA8,USP18,FAM230D
HCC827OR	chr22	18,189,828	18,906,882	-0.851985	1	62.8078	148	53.4711	FAM230D,FAM230J,FAM230A,GGTLC3,TMEM191B,PI4KAP1,RIMBP3,FAM230E,GGT3P,LOC102725072,FAM230F,LOC102724770,DGCR6
HCC827OR	chr22	18,908,635	21,060,572	-0.238245	2	79.1877	614	246.677	LOC102724770,DGCR6,LOC102724788,PRODH,DGCR2,DGCR2,DGCR11,ESS2,ESS2,TSSK2,GSC2,SLC25A1,CLTCL1,HIRA,MRPL40,C22orf39,UFD1,CDC45,CLDN5,SEPTIN5,SEPT5-GP1BB,SEPT5-GP1BB,GP1BB,TBX1,GNB1L,GNB1L,RTL10,TXNRD2,COMT,COMT,MIR4761,ARVCF,TANGO2,MIR185,TANGO2,DGCR8,MIR3618,DGCR8,MIR1306,DGCR8,TRMT2A,TRMT2A,MIR6816,TRMT2A,RANBP1,RANBP1,RANBP1,SNORA77B,ZDHHC8,CCDC188,LINC00896,RTN4R,RTN4R,MIR1286,DGCR6L,FAM230G,ZN…
HCC827OR	chr22	21,117,115	21,567,856	-1.19223	0	52.9995	124	47.0214	BCRP2,FAM230B,GGT2,POM121L8P,LOC107987389,FAM230H,FAM230H,RIMBP3C,RIMBP3B,HIC2,TMEM191C,PI4KAP2,RIMBP3B,RIMBP3C,RIMBP3B,RIMBP3C,UBE2L3,UBE2L3
HCC827OR	chr22	21,592,950	24,592,540	-0.288201	1	78.1946	628	247.232	UBE2L3,YDJC,CCDC116,SDF2L1,MIR301B,MIR130B,PPIL2,YPEL1,MAPK1,PPM1F,PPM1F,LOC100286925,TOP3B,PRAMENP,VPREB1,BMS1P20,ZNF280B,ZNF280A,PRAME,PRAME,LL22NC03-63E9.3,LL22NC03-63E9.3,POM121L1P,GGTLC2,MIR650,MIR5571,IGLL5,RSPH14,RSPH14,GNAZ,RAB36,BCR,BCR,FBXW4P1,LINC02556,ZDHHC8P1,FAM230I,IGLL1,DRICH1,GUSBP11,GUSBP11,RGL4,ZNF70,VPREB3,C22orf15,C22orf15,CHCHD10,CHCHD10,MMP11,SMARCB1,SMARCB1,GSTTP2,SMARCB1,…
HCC827OR	chr22	24,607,830	24,658,718	-1.56025	0	40.402	25	9.03634	GGT1,BCRP3,BCRP3,POM121L10P,POM121L10P
HCC827OR	chr22	24,719,408	34,030,343	-0.27468	1	69.1861	1,345	562.529	PIWIL3,SGSM1,TMEM211,KIAA1671,CRYBB3,CRYBB2,IGLL3P,LRP5L,CRYBB2P1,GRK3,MYO18B,SEZ6L,ASPHD2,ASPHD2,HPS4,HPS4,SRRD,SRRD,TFIP11,TFIP11,TPST2,TPST2,MIR548J,CRYBB1,CRYBA4,MIATNB,LOC284898,MN1,PITPNB,TTC28-AS1,MIR3199-1,MIR3199-2,TTC28-AS1,TTC28,TTC28,TTC28,MIR5739,CHEK2,HSCB,CCDC117,XBP1,ZNRF3,C22orf31,KREMEN1,EMID1,RHBDD3,EWSR1,GAS2L1,RASL10A,AP1B1,AP1B1,SNORD125,RFPL1S,RFPL1S,RFPL1,NEFH,THOC5,NIPSNA…
HCC827OR	chr22	35,067,083	50,799,120	-0.270893	1	75.2543	2,840	1162.09	ISX,HMGXB4,TOM1,TOM1,MIR3909,TOM1,MIR6069,HMOX1,MCM5,RASD2,MB,APOL6,APOL5,RBFOX2,APOL3,APOL4,APOL2,APOL1,MYH9,MYH9,MIR6819,TXN2,FOXRED2,EIF3D,CACNG2,LOC105373021,IFT27,IFT27,PVALB,NCF4-AS1,NCF4,NCF4,CSF2RB,TEX33,TST,MPST,KCTD17,TMPRSS6,IL2RB,C1QTNF6,SSTR3,RAC2,CYTH4,ELFN2,MFNG,CARD10,CDC42EP1,LGALS2,GGA1,SH3BP1,SH3BP1,LOC101927051,PDXP,LGALS1,NOL12,TRIOBP,H1F0,GCAT,GALR3,ANKRD54,ANKRD54,MIR659,AN…
HCC827OR	chrX	284,105	2,774,830	-1.03859	1	44.4826	139	54.1148	PLCXD1,GTPBP6,PPP2R3B,SHOX,CRLF2,CSF2RA,IL3RA,SLC25A6,ASMTL-AS1,ASMTL,ASMTL,P2RY8,AKAP17A,AKAP17A,ASMT,ASMT,DHRSX,DHRSX,ZBED1,CD99,XG,XG,XGY2
HCC827OR	chrX	2,781,951	24,173,737	-0.0929661	2	61.049	1,344	549.083	XG,GYG2,ARSD,ARSD-AS1,ARSD,ARSE,ARSH,ARSF,LINC01546,MXRA5,PRKX,LOC389906,FAM239B,FAM239A,FAM239B,NLGN4X,MIR4770,VCX3A,PUDP,STS,VCX,PNPLA4,MIR651,VCX2,VCX3B,ANOS1,FAM9A,FAM9B,TBL1X,GPR143,SHROOM2,CLDN34,WWC3,CLCN4,MID1,HCCS,ARHGAP6,ARHGAP6,AMELX,ARHGAP6,MIR548AX,MSL3,FRMPD4,PRPS2,TLR7,TLR8-AS1,TLR8,TMSB4X,FAM9C,GS1-600G8.3,ATXN3L,EGFL6,EGFL6,MIR6086,TCEANC,RAB9A,TRAPPC2,OFD1,GPM6B,GEMIN8,UBE2E4P,G…
HCC827OR	chrX	24,179,219	24,364,237	0.833411	4	132.907	31	12.6462	ZFX,SUPT20HL2,SUPT20HL1
HCC827OR	chrX	24,364,393	53,944,331	-0.10324	2	69.8644	2,193	913.028	SUPT20HL1,PDK3,PCYT1B,POLA1,POLA1,SCARNA23,ARX,MAGEB18,MAGEB6,MAGEB5,VENTXP1,PPP4R3C,DCAF8L2,MAGEB10,DCAF8L1,MIR6134,IL1RAPL1,IL1RAPL1,MIR4666B,MAGEB2,MAGEB3,MAGEB4,MAGEB1,NR0B1,CXorf21,GK,TAB3,FTHL17,DMD,DMD,MIR3915,FAM47A,TMEM47,FAM47B,MAGEB16,CFAP47,CFAP47,LOC101928627,FAM47C,FTHL18,PRRG1,LANCL3,XK,CYBB,DYNLT3,HYPM,SYTL5,MIR548AJ2,SYTL5,SRPX,RPGR,OTC,TSPAN7,MID1IP1,MIR3937,MIR1587,BCOR,ATP6AP2…
HCC827OR	chrX	53,962,840	54,552,012	0.453002	3	95.1019	115	49.0011	PHF8,FAM120C,WNK3,TSR2,TSR2,FGD1,FGD1,GNL3L
HCC827OR	chrX	54,552,033	55,758,365	-0.0597582	2	73.2225	166	70.9705	GNL3L,ITIH6,MAGED2,MAGED2,SNORA11,TRO,PFKFB1,APEX2,ALAS2,PAGE2B,PAGE2,FAM104B,PAGE5,PAGE3,LOC100421746,MIR4536-1,MIR4536-2,MAGEH1,USP51,FOXR2,RRAGB
HCC827OR	chrX	56,074,710	57,909,480	1.1671	5	167.669	54	24.0891	KLF8,UBQLN2,NBDY,UQCRBP1,SPIN3,SPIN2B,SPIN2A,FAAH2,ZXDB,ZXDA
HCC827OR	chrX	63,299,395	80,793,740	0.877637	4	126.67	1,321	553.69	SPIN4,ARHGEF9,MIR1468,AMER1,ASB12,MTMR8,ZC4H2,ZC3H12B,LAS1L,FRMD8P1,MSN,MIR223,VSIG4,HEPH,EDA2R,AR,OPHN1,YIPF6,STARD8,EFNB1,PJA1,LINC00269,FAM155B,EDA,EDA,MIR676,AWAT2,OTUD6A,IGBP1,DGAT2L6,AWAT1,P2RY4,ARR3,RAB41,PDZD11,KIF4A,GDPD2,DLG3,DLG3,DLG3-AS1,TEX11,SLC7A3,SNX12,FOXO4,CXorf65,IL2RG,MED12,NLGN3,GJB1,ZMYM3,NONO,ITGB1BP2,TAF1,OGT,GCNA,CXCR3,LOC100129291,CXorf49,CXorf49B,NHSL2,RTL5,NHSL2,FLJ446…
HCC827OR	chrX	80,808,437	97,469,760	-0.0657844	2	56.3161	256	104.66	BRWD3,HMGN5,SH3BGRL,POU3F4,CYLC1,RPS6KA6,MIR548I4,HDX,UBE2DNL,APOOL,APOOL,SATL1,SATL1,ZNF711,POF1B,MIR1321,CHM,CHM,MIR361,DACH2,KLHL4,CPXCR1,TGIF2LX,PABPC5,PCDH11X,NAP1L3,FAM133A,MIR548M,DIAPH2,DIAPH2,RPA4
HCC827OR	chrX	97,599,171	101,841,517	0.885836	4	128.387	297	128.038	DIAPH2,PCDH19,TNMD,TSPAN6,SRPX2,SYTL4,CSTF2,NOX1,XKRX,ARL13A,TRMT2B,TMEM35A,CENPI,DRP2,TAF7L,TIMM8A,BTK,RPL36A,RPL36A-HNRNPH2,RPL36A-HNRNPH2,GLA,RPL36A-HNRNPH2,HNRNPH2,ARMCX4,ARMCX1,ARMCX6,ARMCX3,ARMCX2,NXF5
HCC827OR	chrX	101,841,522	103,724,623	1.29465	5	188.95	207	86.5659	NXF5,ZMAT1,TCEAL2,TCEAL6,BEX5,TCP11X2,TCP11X1,NXF2,NXF2B,NXF2B,NXF2,TCP11X1,TCP11X2,TMSB15A,ARMCX5,ARMCX5-GPRASP2,ARMCX5-GPRASP2,GPRASP1,ARMCX5-GPRASP2,GPRASP2,ARMCX5-GPRASP2,BHLHB9,ARMCX5-GPRASP2,LINC00630,LINC00630,LINC00630,RAB40AL,BEX1,NXF3,BEX4,TCEAL8,TCEAL5,BEX2,TCEAL7,TCEAL9,BEX3,RAB40A,TCEAL4,TCEAL3,TCEAL1,MORF4L2,GLRA4,GLRA4,TMEM31
HCC827OR	chrX	103,724,837	108,160,795	0.958551	4	124.072	341	140.301	GLRA4,RAB9B,PLP1,RAB9B,TMSB15B,H2BFXP,LOC100101478,H2BFWT,H2BFM,SLC25A53,SLC25A53,ZCCHC18,FAM199X,ESX1,IL1RAPL2,IL1RAPL2,TEX13A,NRK,SERPINA7,PWWP3B,RADX,RNF128,TBC1D8B,RIPPLY1,CLDN2,CLDN2,MORC4,RBM41,NUP62CL,PIH1D3,FRMPD3-AS1,FRMPD3,FRMPD3,PRPS1,TSC22D3,NCBP2L,MID2,MID2,LOC101928335,TEX13B,VSIG1,PSMD10,ATG4A,COL4A6
HCC827OR	chrX	108,161,511	108,668,467	0.407814	3	84.0599	95	40.1602	COL4A6,COL4A5
HCC827OR	chrX	108,670,133	120,875,407	0.885156	4	115.509	733	304.06	COL4A5,IRS4,GUCY2F,NXT2,KCNE5,ACSL4,ACSL4,LOC105373311,TMEM164,TMEM164,MIR652,TMEM164,MIR3978,AMMECR1,AMMECR1,SNORD96B,RTL9,CHRDL1,PAK3,CAPN6,DCX,ALG13,TRPC5,TRPC5,TRPC5OS,RTL4,LHFPL1,AMOT,AMOT,MIR4329,LOC101928437,HTR2C,SNORA35,HTR2C,MIR764,HTR2C,MIR1912,HTR2C,MIR1264,HTR2C,MIR1298,HTR2C,HTR2C,MIR1911,HTR2C,MIR448,IL13RA2,LRCH2,LRCH2,RBMXL3,LUZP4,PLS3,AGTR2,SLC6A14,CT83,KLHL13,WDR44,DOCK11,IL13R…
HCC827OR	chrX	120,878,703	120,985,191	-1.37644	0	29.2241	25	10.6278	CT47A8,CT47A11,CT47A4,CT47A5,CT47A12,CT47A1,CT47A2,CT47A3,CT47A9,CT47A10,CT47A5,CT47A4,CT47A8,CT47A12,CT47A11,CT47A1,CT47A2,CT47A3,CT47A6,CT47A9,CT47A10,CT47A8,CT47A11,CT47A12,CT47A1,CT47A2,CT47A3,CT47A4,CT47A5,CT47A6,CT47A9,CT47A10,CT47A8,CT47A11,CT47A12,CT47A2,CT47A1,CT47A3,CT47A4,CT47A5,CT47A6,CT47A9,CT47A10,CT47A8,CT47A4,CT47A11,CT47A2,CT47A12,CT47A1,CT47A3,CT47A5,CT47A6,CT47A9,CT47A10,CT47A7…
HCC827OR	chrX	121,047,865	135,796,349	0.917961	4	121.929	722	301.612	GLUD2,GRIA3,THOC2,XIAP,STAG2,SH2D1A,TENM1,TEX13C,DCAF12L2,DCAF12L1,PRR32,ACTRT1,SMARCA1,OCRL,APLN,XPNPEP2,SASH3,ZDHHC9,UTP14A,BCORL1,ELF4,AIFM1,RAB33A,ZNF280C,SLC25A14,GPR119,RBMX2,DENND10P1,ENOX2,ARHGAP36,IGSF1,OR13H1,STK26,FRMD7,RAP2C,RAP2C-AS1,MBNL3,MBNL3,HS6ST2,HS6ST2,HS6ST2-AS1,USP26,TFDP3,GPC4,GPC3,MIR363,MIR92A2,MIR19B2,MIR20B,MIR18B,MIR106A,CCDC160,PHF6,HPRT1,MIR450B,MIR450A1,MIR450A1,MIR…
HCC827OR	chrX	135,796,684	135,866,035	-1.75883	0	24.5238	16	7.75258	CT45A5,CT45A7,CT45A6,CT45A9,CT45A2,CT45A8
HCC827OR	chrX	135,867,883	135,986,045	0.71485	4	102.143	37	12.43	CT45A9,CT45A2,CT45A8,CT45A10,SAGE1,MMGT1,SLC9A6
HCC827OR	chrX	135,994,680	136,412,418	1.48233	6	154.617	94	41.0682	SLC9A6,FHL1,MAP7D3,ADGRG4
HCC827OR	chrX	136,414,146	154,156,473	0.889637	4	152.657	1,094	460.605	ADGRG4,BRS3,HTATSF1,VGLL1,VGLL1,MIR934,CD40LG,ARHGEF6,RBMX,RBMX,SNORD61,GPR101,ZIC3,FGF13,FGF13,MIR504,F9,MCF2,ATP11C,ATP11C,MIR505,CXorf66,LOC728660,LOC389895,SOX3,LINC00632,CDR1,MIR320D2,SPANXB1,LDOC1,SPANXC,SPANXA2-OT1,SPANXA1,SPANXA2,SPANXA2-OT1,SPANXA2,SPANXA1,SPANXA2-OT1,LOC645188,SPANXD,MAGEC3,MAGEC1,MAGEC2,SPANXN4,SPANXN3,SLITRK4,SPANXN2,UBE2NL,SPANXN1,SLITRK2,MIR892C,MIR890,MIR888,MIR892…
HCC827OR	chrX	154,159,577	154,292,147	-1.05845	1	63.7884	38	10.1585	OPN1MW2,OPN1MW,OPN1MW3,OPN1MW,OPN1MW,TEX28,TEX28
HCC827OR	chrX	154,295,821	155,774,743	0.935037	4	164.002	381	162.723	TKTL1,FLNA,EMD,RPL10,RPL10,SNORA70,DNASE1L1,DNASE1L1,TAZ,TAZ,ATP6AP1,GDI1,FAM50A,FAM50A,MIR6858,PLXNA3,LAGE3,UBL4A,SLC10A3,FAM3A,G6PD,G6PD,IKBKG,IKBKG,FAM223A,FAM223B,CTAG1A,CTAG1B,CTAG1B,CTAG1A,CTAG2,GAB3,DKC1,DKC1,SNORA36A,DKC1,SNORA36A,MIR664B,DKC1,SNORA56,MPP1,SMIM9,F8,F8,H2AFB2,H2AFB1,H2AFB3,F8,F8A1,F8A2,F8A3,MIR1184-1,MIR1184-2,MIR1184-3,FUNDC2,CMC4,CMC4,MTCP1,BRCC3,VBP1,RAB39B,CLIC2,TMLHE-…
HCC827OR	chrX	155,889,413	156,027,976	-0.913391	1	58.7177	28	10.3984	VAMP7,IL9R,WASIR1,DDX11L16
HCC827OR	chrY	284,105	3,579,578	-0.0585299	1	37.1123	140	63.6404	PLCXD1,GTPBP6,PPP2R3B,SHOX,CRLF2,CSF2RA,IL3RA,SLC25A6,ASMTL-AS1,ASMTL,ASMTL,P2RY8,AKAP17A,AKAP17A,ASMT,ASMT,DHRSX,DHRSX,ZBED1,CD99,XGY2,SRY,RPS4Y1,ZFY,ZFY,ZFY-AS1,TGIF2LY
HCC827OR	chrY	3,579,578	14,841,396	-3.23846	0	1.30799	37	134.884	TGIF2LY,PCDH11Y,TSPY2,FAM197Y9,AMELY,TBL1Y,PRKY,RBMY1A3P,TTTY20,TSPY1,TSPY10,TSPY3,TSPY4,TSPY8,FAM197Y2,FAM197Y5,FAM197Y7,FAM197Y8,FAM197Y4,TSPY8,FAM197Y6,TSPY10,TSPY3,TSPY1,TSPY10,TSPY3,TSPY4,FAM197Y3,GYG2P1,USP9Y,DDX3Y,UTY,UTY,MIR12120,TMSB4Y,VCY1B,VCY,VCY,VCY1B,NLGN4Y
HCC827OR	chrY	16,618,696	57,214,496	-0.0615964	1	5.79048	35	151.71	FAM224B,FAM224A,XKRY,XKRY2,CDY2B,CDY2A,CDY2A,CDY2B,FAM224A,FAM224B,HSFY2,HSFY1,HSFY2,HSFY1,TTTY9A,TTTY9B,TTTY9A,TTTY9B,HSFY1,HSFY2,HSFY1,HSFY2,TTTY14,BCORP1,TXLNGY,KDM5D,EIF1AY,RPS4Y2,PRORY,RBMY2EP,RBMY1B,RBMY1A1,RBMY1D,RBMY1E,RBMY1B,RBMY1D,RBMY1A1,RBMY1E,RBMY1A1,RBMY1B,RBMY1D,RBMY1E,RBMY1D,RBMY1A1,RBMY1B,PRY,PRY2,RBMY1F,RBMY1J,RBMY2FP,RBMY1F,BPY2C,BPY2,BPY2B,DAZ1,DAZ4,DAZ3,DAZ4,DAZ2,CDY1,CDY1B,C…

## Sheet: Table S3B
Supplementary Table S3B. Copy number comparison between HCC827Pa and HCC827OR cells. copy.number: CNV call. 1 = deletion, 2 = normal, 3 and more = amplification
chr	probe_start	probe_end	coverage	targeted.base	sequenced.base	copy.number	logR	ratio	specificity	sensitivity	average.coverage	GeneName
chr1	12,081	28,203,982	77,012,866	1,217,894	0	2	0.0454	1.03196926227383	1	1	63.2344571859292	DHDDS-AS1 MIR6084 IFFO2 IGSF21 ESPN ERRFI1 CENPS-CORT ZDHHC18 CELA2B MIR1302-2 MFAP2 MXRA8 MIR1302-9 PLCH2 SDF4 SAMD11 NR0B2 PIK3CD MIB2 FAM41C LINC01141 RNF207-AS1 TMEM52 SLC35E2B SLC35E2A TMEM51 DDI2 B3GALT6 ARHGEF16 ARHGEF19 SLC45A1 FNDC10 LOC100129534 RNU5E-1 CEP85 UBE4B SLC66A1 WDTC1 ANGPTL7 LINC01646 LINC01647 SRSF10 CAPZB FBXO42 SZRD1 HMGN2 MIR6729 LOC100132287 PANK4 TNFRSF8 TNFRSF9 TNFRSF…
chr1	28,205,335	28,205,455	1,558	121	0	NA	0.9395	1.91786344263783	NA	NA	12.8760330578512	DNAJC8
chr1	28,208,235	28,208,354	1,853	120	0	NA	0.9395	1.91786344263783	NA	NA	15.4416666666667	DNAJC8
chr1	28,208,360	28,208,479	1,018	120	0	NA	0.9395	1.91786344263783	NA	NA	8.48333333333333	DNAJC8
chr1	28,210,033	28,210,155	1,541	123	0	NA	0.9395	1.91786344263783	NA	NA	12.5284552845528	DNAJC8
chr1	28,210,618	28,210,738	3,863	121	0	NA	0.9395	1.91786344263783	NA	NA	31.9256198347107	DNAJC8
chr1	28,214,826	28,214,945	693	120	0	NA	0.9395	1.91786344263783	NA	NA	5.775	DNAJC8
chr1	28,214,951	28,215,070	640	120	0	NA	0.9395	1.91786344263783	NA	NA	5.33333333333333	DNAJC8
chr1	28,228,992	37,718,755	19,299,239	340,761	0	2	0.0211	1.01473288006676	1	1	56.6357036163176	ZCCHC17 ADPRS MIR5585 A3GALT2 EVA1B MIR5581 SNORA16A CCDC28B LAPTM5 HPCA S100PBP TRNAU1AP EIF3I MTMR9LP FNDC5 DLGAP3 MIR552 LINC01715 PTP4A2 TMEM54 ZSCAN20 KIAA0319L ZMYM1 ZMYM6 ZMYM4 ZNF362 IQCC MED18 CSF3R RNF19B RSPO1 TRAPPC3 RBBP4 KPNA6 LOC653160 RAB42 SNHG3 HCRTR1 CLSPN TMEM35B MATN1-AS1 KHDRBS1 SYNC SERINC2 YTHDF2 PUM1 TFAP2E SRSF4 TEKT2 ZBTB8A ZBTB8B NKAIN1 ATP5IF1 STK40 MIR4254 MIR4255 LI…
chr1	37,718,760	37,718,879	2,676	120	0	NA	-1.6209	0.325132572328665	NA	NA	22.3	EPHA10
chr1	37,718,885	37,719,004	1,657	120	0	NA	-1.6209	0.325132572328665	NA	NA	13.8083333333333	EPHA10
chr1	37,719,375	42,740,034	13,644,269	185,636	0	2	-0.0103	0.992886009127616	1	1	73.5001238983818	MIR30E RLF C1orf122 TMCO2 FOXO6-AS1 PABPC4 CAP1 RIMS3 FOXJ3 ZMYND12 FOXO6 ZFP69B MIR3659 BMP8A YBX1 CITED4 HEYL MYCL OXCT2P1 HPCAL4 CTPS1 PPT1 PABPC4-AS1 MFSD2A LINC01343 EXO5 FHL3 UTP11 PPIEL NFYC-AS1 SF3A3 GUCA2A GUCA2B EDN2 CCDC30 NDUFS5 ZFP69 POU3F1 CLDN19 MACF1 LOC101929536 RRAGC MIR3659HG KCNQ4 PPIH COL9A2 SMAP2 ZNF684 RIMKLA LINC01685 BMP8B EPHA10 KIAA0754 MIR30C1 SNORA55 SCMH1 NFYC INPP5B…
chr1	42,746,593	42,747,567	149,714	975	0	1	-0.229917835047995	0.852683452758298	0.999934152667919	0.9999	153.552820512821	P3H1
chr1	42,747,636	49,245,865	34,990,398	272,193	0	2	-0.0103	0.992886009127616	1	1	128.549955362555	HECTD3 LINC01398 MIR5584 PLK3 SZT2-AS1 TMEM275 LRRC41 UQCRH CYP4Z2P KIF2C KNCN ARMH1 SNORD46 EFCAB14 ZSWIM5 LINC01144 P3H1 TMEM53 ATPAF1 EIF2B3 RNF220 TSPAN1 CYP4X1 TESK2 FAM183A SNORD55 SLC2A1 LOC339539 IPP ST3GAL3 ZNF691 ERI3 AKR1A1 PDZK1IP1 UROD MED8 CYP4Z1 STIL MKNK1-AS1 ERI3-IT1 KDM4A-AS1 RNU5F-1 PIK3R3 DMAP1 ERMAP B4GALT2 TMEM269 TMEM125 ST3GAL3-AS1 MIR6079 SLC6A9 MMACHC HPDL P3R3URF NASP P…
chr1	49,697,273	49,697,474	7,425	202	0	NA	-0.7983	0.575026360871913	NA	NA	36.7574257425743	AGBL4
chr1	49,697,481	49,697,600	2,732	120	0	NA	-0.7983	0.575026360871913	NA	NA	22.7666666666667	AGBL4
chr1	49,844,619	49,844,734	7,657	116	0	NA	-0.7983	0.575026360871913	NA	NA	66.0086206896552	AGBL4
chr1	49,851,347	49,851,520	8,976	174	0	NA	-0.7983	0.575026360871913	NA	NA	51.5862068965517	AGBL4
chr1	49,865,914	49,866,034	1,725	121	0	NA	-0.7983	0.575026360871913	NA	NA	14.2561983471074	AGBL4
chr1	49,995,096	248,937,047	329,725,250	4,083,001	0	2	-0.0053	0.996333059649911	1	1	80.7556133344077	UBE2Q1 AGL HSPA7 HSPA6 OR10T2 AGT SLC50A1 RNF11 INKA2 C1orf194 DISC1 NID1 MIR553 MIR554 MIR555 MIR556 MIR557 ABCD3 SCARNA26A MUC1 CRB1 POLR3GL ZNF672 ZNF670 LCE2D KTI12 H2AC21 NSL1 RIT1 MGST3 DENND4B SPATA45 APOA2 LOC101928370 LOC101928372 CSDE1 LOC101928177 TIPRL LEMD1 RNA5S11 RNA5S10 RNA5S13 RNA5S12 RNA5S15 RNA5S14 RNA5S17 RNA5S16 ACTG1P4 OTUD7B HMCN1 CLCA4-AS1 KCND3-IT1 KCNH1 HLX LINC00970 SFT…
chr2	41,450	20,667,626	15,821,712	229,315	0	2	0.0062	1.00430676006881	1	1	68.9955388875564	MIR4757 HS1BP3-IT1 LINC00954 GACAT3 MIR4262 MIR4261 VSNL1 GRASLND NT5C1B-RDH14 FAM110C LINC01304 LINC01875 LINC01874 C2orf50 NOL10 NT5C1B LINC01810 HPCAL1 LINC01814 LINC01115 TPO RNASEH1 MIR7158 KCNF1 LOC105373352 LINC01954 LOC100506274 LINC01250 IAH1 SLC66A3 RNASEH1-AS1 LINC01865 MYCNOS COLEC11 PXDN LINC01804 NTSR2 PUM2 LOC100996637 TRIB2 FLJ33534 RSAD2 MYCN LINC01246 LINC01247 SOX11 LINC01248 L…
chr2	20,670,400	20,671,380	146,476	981	0	1	-0.207873092744065	0.865812723738286	0.999907576412106	0.9999	149.312945973496	GDF7
chr2	20,684,749	178,548,509	198,047,931	2,730,645	0	2	0.0062	1.00430676006881	1	1	72.5278939591196	HAGLR AMER3 C2orf92 PPP3R1 FAR2P1 NIFK-AS1 GPAT2 CD8A MIR1302-3 MZT2A MZT2B LINC01799 MIR4263 LINC01797 SNORD132 LINC01795 MIR4267 MIR4266 MIR4265 MIR4264 CD8B LRRTM4 SPR COMMD1 ALMS1 RMND5A ADGRF3 LOC442028 LINC01143 MEMO1 MRPL53 MIR558 MIR559 CDKL4 LOC101929319 MIR4784 LINC01813 LINC01812 LINC01815 MIR6888 LINC01817 LINC01816 LINC01819 LOC100288570 SP3 ITGA6-AS1 SP5 ALMS1P1 IWS1 ZNF638 ANAPC1P2…
chr2	178,548,512	178,550,221	159,107	1,710	0	1	-0.245449319577053	0.843553035178465	0.999975802406606	0.9999	93.0450292397661	TTN-AS1 TTN
chr2	178,550,960	236,344,618	88,869,584	1,265,410	0	2	0.0062	1.00430676006881	1	1	70.2298733216902	PGAP1 CPO SUMO1 PRKAG3 STK16 SCG2 MIR4268 MIR1302-4 CCDC140 TYW5 LINC01792 LINC01790 SPAG16-DT SNHG31 LINC01494 ZC3H15 ZSWIM2 SP110 C2CD6 HTR2B MIR3130-2 CNPPD1 LOC105373805 RHBDD1 CCDC141 NYAP2 MIR548F2 ITGA4 GTF3C3 MIR6810 LINC01921 LINC01923 CRYBA2 MIR3131 SERPINE2 PPP1R1C FARSB CNOT9 TTN ARPC2 CCL20 PRSS56 MSTN COL4A4 COL4A3 MOGAT1 FSIP2 SNORD70 ITGAV FBXO36 WDR12 WDFY1 TMEM198 NAB1 GIGYF2 SL…
chr2	236,346,498	236,346,617	1,154	120	0	NA	1.6164	3.06608990320619	NA	NA	9.61666666666667	IQCA1
chr2	236,346,629	236,346,749	1,882	121	0	NA	1.6164	3.06608990320619	NA	NA	15.5537190082645	IQCA1
chr2	236,363,729	242,175,633	18,706,220	222,748	0	2	0.0356	1.02498301285427	1	1	83.9792949880583	BOK-AS1 DUSP28 MIR4269 BOK GPR35 LINC01940 PPP1R7 ASB1 RNPEPL1 ANKMY1 NDUFA10 HDAC4-AS1 LOC93463 LOC101927509 RAMP1 PASK PER2 LRRFIP1 RBM44 D2HGDH COPS8 COPS9 AGXT ANO7 MIR6811 MIR2467 LINC01880 LINC01881 MIR149 LOC285097 PRLH IQCA1 STK25 TRAF3IP1 FARP2 UICLM KLHL30 ESPNL ING5 FAM240C ATG4B UBE2F DTYMK LINC01237 ERFE LINC01238 OTOS HES6 HDAC4 SNED1 LOC100287387 LINC01107 TARDBPP3 MGC16025 RAB17 P…
chr3	197,668	53,292,915	85,485,410	1,413,735	0	2	0.0338	1.02370497494772	1	1	60.4677750780733	SMARCC1 C3orf86 C3orf84 SLC6A1 SATB1-AS1 SNORD136 INKA1 CAMK1 LINC01267 KRBOX1-AS1 C3orf18 MANF IRAK2 LMCD1-AS1 CHL1-AS1 DAZL WDR6 CCR5AS SLC38A3 XPC CAMKV PRSS42P SRGAP3-AS2 RBMS3-AS1 IFRD2 ALS2CL SNORD13J MYD88 COL7A1 MIR128-2 MIR3134 FBXW12 ZNF197 HACL1 LRRN1 CHL1 SNORD69 CHCHD4 WDR48 BHLHE40-AS1 MST1 VIPR1-AS1 HRH1 ARIH2OS GRM7 GRM2 CCDC51 IL5RA PRSS50 KIF9 PBRM1 IQCF5-AS1 PPARG XIRP1 LINC020…
chr3	53,304,118	53,304,312	5,135	195	0	NA	-0.974	0.50909259988231	NA	NA	26.3333333333333	DCP1A
chr3	53,312,217	53,312,464	13,063	248	0	NA	-0.974	0.50909259988231	NA	NA	52.6733870967742	DCP1A
chr3	53,319,318	53,319,528	3,973	211	0	NA	-0.974	0.50909259988231	NA	NA	18.8293838862559	DCP1A
chr3	53,338,046	53,338,275	5,928	230	0	NA	-0.974	0.50909259988231	NA	NA	25.7739130434783	DCP1A
chr3	53,342,144	53,342,320	2,747	177	0	NA	-0.974	0.50909259988231	NA	NA	15.5197740112994	DCP1A
chr3	53,344,760	53,344,879	2,200	120	0	NA	-0.974	0.50909259988231	NA	NA	18.3333333333333	DCP1A
chr3	53,344,885	53,345,004	3,634	120	0	NA	-0.974	0.50909259988231	NA	NA	30.2833333333333	DCP1A
chr3	53,347,406	97,875,085	16,385,296	334,376	0	2	-0.0063	0.995642693489036	1	1	49.0026078426681	TAFA1 ASB14 FAM3D-AS1 DNAH12 TAFA4 FAM3D DCP1A CHMP2B SYNPR EBLN2 DENND6A-DT SELENOK ABHD6 CACNA1D ARHGEF3 MAGI1 EPHA6 SAMMSON PDZRN3 LOC101927296 TMF1 FOXP1-AS1 SNORA95 LINC02050 PPP4R2 CACNA2D3 MIR4272 MIR4273 THOC7 GPR27 FLNB-AS1 CFAP20DC-AS1 ROBO1 MIR1284 ROBO2 ARF4-AS1 ACOX2 SNTN LOC339902 LRTM1 TASOR CCDC66 ARL13B HESX1 FAM86DP PROS1 MIR5688 ESRG HTD2 MDFIC2 FHIT LINC02025 CSNKA2IP LINC0202…
chr3	97,875,089	97,877,129	153,826	2,041	0	1	-0.30257953083637	0.81080139109879	0.999957401363963	0.9999	75.3679568838805	CRYBG3
chr3	97,877,131	198,228,341	127,188,137	1,711,236	0	2	-0.0063	0.995642693489036	1	1	74.3253046336099	C3orf80 RYK MIR6083 C3orf85 LOC102724604 IQCB1 ZDHHC19 RUBCN POGLUT1 VPS8 LPP-AS2 PDCD10 TP63 IGSF11 NAALADL2-AS2 FLJ42393 ADIPOQ NAALADL2-AS1 DLG1 CP TPRG1-AS1 TPRG1-AS2 ZBTB38 COMMD2 PIK3CA PIK3CB RNF13 PRR23A PRR23C PRR23B PIK3R4 MIR8076 LOC101929579 SLC9C1 NDUFB5 LINC01322 NLGN1-AS1 SLITRK3 MUC4 FXR1 SERP1 IQCG LOC101928166 OPA1 IQCJ FGF12-AS2 FGF12-AS1 UBXN7 LINC00636 LINC00635 PARP14 PARP15…
chr4	53,345	9,341,331	33,066,456	333,692	0	2	-0.0946	0.936531873212022	1	1	99.092744207233	FGFRL1 MAN2B2 ADD1 LOC100130872 NELFA LINC01396 LINC00955 CPZ MYL5 MIR378D1 AFAP1-AS1 TMEM175 TMED11P ZNF141 ABCA11P BLOC1S4 CCDC96 FAM193A TMEM271 GAK MAEA JAKMIP1 MIR4800 FAM90A26 PPP2R2C TNIP2 LINC02495 MIR4274 FGFR3 PCGF3 LINC02447 LYAR HGFAC ACOX3 CTBP1 RNF4 WFS1 MSANTD1 LINC02517 RNF212 MIR943 SLBP USP17L5 NOP14-AS1 MFSD10 NOP14 ZNF595 NKX1-1 GRK4 TADA2B HAUS3 MRFAP1L1 CTBP1-DT HTT-AS CRMP1…
chr4	9,344,116	9,344,816	178,808	701	0	1	-0.229944874163143	0.852667471841088	0.999997234173591	0.9999	255.075606276747	USP17L28 USP17L29 USP17L5 USP17L26 USP17L27 USP17L24 USP17L30 USP17L25
chr4	9,344,836	76,738,863	42,480,263	722,098	0	2	-0.0946	0.936531873212022	1	1	58.8289442707223	SCFD2 GABRB1 CCDC149 MIR12115 COMMD8 MIR12113 APBB2 FAM114A1 LINC02360 LINC02364 DANCR WDR1 MUC7 SMR3A GC SULT1E1 CXCL10 LINC01085 LOC439933 DEFB131A CSN2 CSN3 LINC02513 USP17L5 GABRG1 PDS5A USP17L30 COX7B2 CHIC2 GSX2 SLIT2-IT1 PAICS KCNIP4 LINC00682 CRACD LOC105374428 ANAPC4 CSN1S2BP SHROOM3 SLC4A4 LINC02562 TMPRSS11A TMPRSS11B TMPRSS11D TMPRSS11E TMPRSS11F PTTG2 BEND4 PPEF2 USP46-DT ADGRL3 PARM…
chr4	76,738,865	76,740,054	145,923	1,190	0	1	-0.238913071446926	0.847383491891339	0.999902073012325	0.9999	122.624369747899	SHROOM3
chr4	76,740,058	89,243,525	10,501,897	216,253	0	2	-0.0946	0.936531873212022	1	1	48.5630118426103	GPAT3 THAP9-AS1 MAPK10-AS1 LINC01094 PRKG2-AS1 MIR4451 MIR4452 ARHGAP24 DMP1 PPM1K-DT SCD5 CXCL13 KLHL8 NKX6-1 HPSE BMP3 HNRNPDL PTPN13 LINC01088 PKD2 CCNI HSD17B13 HSD17B11 HELQ RASGEF1B COPS4 LOC101928978 FAM13A IBSP WDFY3-AS2 PLAC8 GK2 PPM1K AFF1 PRKG2 NUDT9 FRAS1 ABRAXAS1 HERC3 HERC5 HERC6 FGF5 ABCG2 NAA11 WDFY3 LIN54 PRDM8 MRPL1 SHROOM3 CCNG2 TIGD2 MAPK10 MIR5705 SLC10A6 BMP2K C4orf36 TMEM15…
chr4	89,247,720	89,250,154	212,630	2,435	0	1	-0.307809999635113	0.807867165269344	0.999999944990534	0.9999	87.3223819301848	GPRIN3
chr4	89,726,546	121,932,218	16,839,460	351,717	0	2	-0.0946	0.936531873212022	1	1	47.8778677175115	NDST3 SNORA24 SEC24B LOC105377342 TRAM1L1 SEC24D METTL14-DT EGF STPG2 PANCR NDST4 C4orf54 BANK1 LOC101929577 METTL14 LNCPRESS2 SNORA101A LARP7 CAMK2D TET2-AS1 CENPE C4orf17 UBE2D3-AS1 LINC02502 STPG2-AS1 TBCK LOC101929762 MANBA LOC100507053 MCUB ETNPPL H2AZ1-DT SLC9B1 SLC9B2 SNHG8 ALPK1 EMCN H2AZ1 METAP1 LRIT3 UBE2D3 NDNF EXOSC9 ANXA5 CYP2U1 LINC02267 MIR1255A FAM241A PLA2G12A RPL34-DT DNAJB14 SM…
chr4	121,932,223	121,933,067	154,487	845	0	1	-0.294417053995135	0.815401743091813	0.999960259192513	0.9999	182.824852071006	TRPC3
chr4	121,951,496	124,670,267	1,597,670	34,600	0	2	-0.0946	0.936531873212022	1	1	46.1754335260116	LINC01091 ANKRD50 ADAD1 NUDT6 KIAA1109 IL21 TRPC3 SPRY1 BBS12 IL2 IL21-AS1 CETN4P FGF2 SPATA5 LINC02516
chr4	124,670,270	124,672,577	165,354	2,308	0	1	-0.293979855563878	0.815648882213046	0.999987690600964	0.9999	71.6438474870017	ANKRD50
chr4	124,678,654	150,581,506	10,482,697	200,152	0	2	-0.0946	0.936531873212022	1	1	52.3736810024381	MGARP SLC7A11-AS1 PLK4 MIR7849 LINC01095 LOC101927516 INPP4B IQCM LINC02479 PRMT9 LOC101927359 USP38 PABPC4L GYPA GYPB TMEM184C GYPE SETD7 SCOC LINC01256 RAB33B FREM3 ARHGAP10 FAT4 LINC02511 LINC02510 LINC02355 ABCE1 HHIP ANKRD50 NR3C2 GAB1 MGST2 SLC25A31 LOC105377458 EDNRA JADE1 ABHD18 MAML3 LINC02615 TNRC18P1 HSPA4L LOC105377448 ZNF827 LINC00613 LINC00616 NAA15 LRBA MMAA PCDH10 MIR2054 PCDH18 L…
chr4	150,582,973	150,583,970	151,717	998	0	1	-0.287914130266648	0.819085448672679	0.99994669899429	0.9999	152.021042084168	LRBA MAB21L2
chr4	150,583,972	154,486,553	3,423,618	67,966	0	2	-0.0946	0.936531873212022	1	1	50.3725097843039	FAM160A1 MIR3140 TMEM131L PRSS48 TMEM154 TIGD4 FBXW7-AS1 RNF175 MIR4453HG MIR4453 MAB21L2 ANXA2P1 MND1 LOC100419170 GATB FBXW7 ARFIP1 DCHS2 LOC729870 SNORD73B SNORD73A SFRP2 FHDC1 LRBA SH3D19 TLR2 LINC02273 RPS3A TRIM2
chr4	154,489,125	154,491,306	212,959	2,182	0	1	-0.30141642950812	0.811455323074481	0.999999947166734	0.9999	97.5980751604033	DCHS2
chr4	154,536,442	190,196,187	16,469,008	338,944	0	2	-0.0946	0.936531873212022	1	1	48.5891710725076	TEMN3-AS1 MIR6082 CDKN2AIP CPE AGA GPM6A ANP32C RAPGEF2 KLKB1 LINC01093 ASB5 LINC01099 LINC01098 TKTL2 FSTL5 MIR4454 MIR4455 PRIMPOL LINC02362 MFAP3L FGG FGA FGB LINC02365 LOC441052 CTSO CLCN3 LINC02268 ETFDH SLC25A4 KLHL2 MARCHF1 CENPU FAM218A MIR4276 MIR3945HG RBM46 TMA16 NPY1R GASK1B GK3P TLR3 FAT1 GUCY1B1 LINC02492 LINC02514 HELT ACSL1 GALNT7 GRIA2 DUX4 SORBS2 PDGFC LOC105377590 SMIM31 UFSP2 …
chr5	140,270	13,776,709	13,723,763	164,080	0	3	0.2244	1.16829126883217	1	1	83.640681374939	ROPN1L-AS1 SLC6A3 ZDHHC11 LOC442132 SNHG18 LINC02162 MIR4458 UBE2QL1 MIR4454 ROPN1L MIR4457 LINC01019 LINC01018 SLC12A7 C5orf49 IRX4 LSINCT5 IRX1 LINC01017 IRX2 MRPL36 AHRR MIR4278 BRD9 SNORD123 LINC02114 LINC02116 MARCHF6 MIR4277 ADCY2 LINC02212 LINC02213 CEP72 MTRR LINC02199 CTNND2 PP7080 ADAMTS16 ICE1 ATPSCKMT LINC02102 CCDC127 SLC9A3 LINC02221 LINC02220 LINC02226 CCT5 LOC105374620 MIR6075 SLC…
chr5	13,777,191	50,399,423	23,240,224	341,498	0	2	0.1221	1.08831787550313	1	1	68.0537631259919	LINC02149 SNORD141A FBXO4 SNORD141B MIR887 AGXT2 LIFR LINC02160 DAB2 CDH18-AS1 GHR CCL28 PTGER4 RXFP3 LINC01265 MRPS30-DT CDH9 LOC153684 ZFR LMBRD2 NADK2 CDH6 NPR3 SLC45A2 CCDC152 MIR4279 LOC101929645 LINC02119 LOC648987 LINC02111 LINC02110 TTC23L HCN1 RAI14 LOC100132356 LINC02217 C5orf34 LINC02120 MIR579 LINC02218 IL7R EGFLAM ANXA2R EMB UGT3A2 MROH2B UGT3A1 DNAJC21 LOC100506639 RPL37 FBXL7 RAD1 …
chr5	50,399,732	52,910,266	916,968	14,009	0	3	0.4088	1.32758110380523	1	1	65.4556356627882	PARP8 EMB ISL1 LOC642366 PELO LINC02118 ITGA1 LINC02106
chr5	52,910,271	180,911,622	157,942,736	2,133,194	0	1	-0.5059	0.704220924639195	1	1	74.0404932697167	RNF14 ZCCHC10 STK32A-AS1 LOC100133050 MIR6499 GUSBP1 PCSK1 FTMT TMCO6 ACOT12 SNORD138 MOCS2 MFAP3 RARS1 PPWD1 DBN1 DCANP1 CD180 ZNF879 BOD1 HSPA4 ZFYVE16 MIR12118 APBB3 ZSWIM6 FAM114A2 LINC02201 LINC02200 LINC02202 SV2C HSPA9 LOC105379176 DIMT1 TCOF1 LOC728554 PDE6A SRFBP1 PPP2R2B SLC38A9 CAMK2A CHSY3 CSNK1A1 PCDHGC3 PCDHGC4 MIR4460 DHX29 DEPDC1B EPB41L4A-DT SRP19 MIR3660 MIR3661 FAM172A P4HA2 AD…
chr5	180,947,491	181,002,863	210,075	3,002	0	3	0.1872	1.1385518549366	0.999995289339502	0.999995603605894	69.9783477681546	BTNL8 BTNL3
chr5	181,003,796	181,260,850	1,692,157	17,313	0	1	-0.5059	0.704220924639195	1	1	97.7390977877895	MIR4638 RACK1 OR2V1 OR2V2 TRIM52 CTC-338M12 BTNL9 SNORD96A MIR8089 SNORD95 BTNL3 LINC01962 TRIM7 TRIM41
chr5	181,320,542	181,472,427	123,962	4,827	0	3	0.192	1.14234624684855	0.999633839186347	0.999658830258143	25.6809612595815	OR4F29 OR4F3 OR4F16 LOC100132287 LOC100132062
chr6	105,930	9,750,406	6,409,638	125,266	0	2	0.0232	1.01621100998861	1	1	51.1682180320278	HUS1B FARS2 MIR5683 HULC NRN1 NQO2 WRNIP1 RIPK1 LYRM4-AS1 F13A1 FAM217A LYRM4 RREB1 LOC100422781 DUSP22 TXNDC5 LY86 PPP1R3G KU-MEL-3 BLOC1S5 SSR1 FAM50B LINC02521 SLC22A23 GMDS-DT LOC101927972 SLC35B3 LY86-AS1 PSMG4 SCARNA27 CDYL SERPINB9P1 LINC02525 FOXF2 LINC01011 TUBB2B CAGE1 FOXQ1 GMDS RPP40 C6orf201 MIR6720 PRPF4B MYLK4 LOC101927759 EEF1E1-BLOC1S5 PIP5K1P1 DSP FOXCUT SERPINB9 LOC101927730 HT…
chr6	9,768,891	9,769,062	5,919	172	0	NA	-0.9634	0.512846861612368	NA	NA	34.4127906976744	.
chr6	9,775,752	9,775,980	4,084	229	0	NA	-0.9634	0.512846861612368	NA	NA	17.8340611353712	.
chr6	9,795,045	9,795,165	2,340	121	0	NA	-0.9634	0.512846861612368	NA	NA	19.3388429752066	.
chr6	9,795,366	9,795,494	2,497	129	0	NA	-0.9634	0.512846861612368	NA	NA	19.3565891472868	.
chr6	9,809,513	9,809,733	4,012	221	0	NA	-0.9634	0.512846861612368	NA	NA	18.1538461538462	.
chr6	9,819,225	19,838,669	6,813,254	126,333	0	3	0.2685	1.2045547757716	1	1	53.9309127464716	SMIM13 SYCP2L KDM1B ERVFRD-1 JARID2 MIR5689 DEK C6orf52 MIR548A1HG GCM2 NUP153 MCUR1 MIR4639 NHLRC1 TMEM14C LOC101928253 KIF13A LOC105374960 TFAP2A JARID2-AS1 LINC01108 RBM24 CAP2 TBC1D7 RANBP9 LOC100130357 ELOVL2 LOC101928519 MIR5689HG TMEM170B PHACTR1 GCNT2 GFOD1 NEDD9 TPMT MIR548A1 EDN1 PAK1IP1 TFAP2A-AS2 TFAP2A-AS1 DTNBP1 ATXN1-AS1 NOL7 GMPR TMEM14B LOC105374952 LINC00518 TBC1D7-LOC100130357 …
chr6	20,102,143	20,212,279	531,079	3,421	0	1	-1.8794	0.271796729211295	1	1	155.240865244081	MBOAT1
chr6	20,402,245	20,758,728	247,346	3,180	0	1	-1.0459	0.484342665525125	0.999999997725044	0.999999996263384	77.7817610062893	E2F3 CDKAL1
chr6	20,780,958	31,815,816	25,907,645	395,262	0	2	0.0147	1.01024135086023	1	1	65.5454989348837	TRIM10 APOM TRIM15 ALDH5A1 GABBR1 OR10C1 BTN2A3P H2AC2P MUC22 LINC01556 MUC21 DHX16 H4C11 SFTA2 H4C13 H4C12 TOB2P1 MICB MICA C6orf15 ARMH2 DDX39B-AS1 HMGN4 OR12D1 OR12D2 OR12D3 IFITM4P PRL MIR6832 LOC101929006 H1-6 H1-4 H1-5 H1-2 H1-3 BTN3A2 H1-1 ZSCAN26 LINC01012 LINC01015 LINC01149 MAS1L SCGN LY6G6F-LY6G6D FLOT1 ZSCAN23 PSORS1C1 VWA7 TRIM26 PSORS1C2 H2BC12 KAAG1 TDP2 HCG4B H4C1 H4C3 H4C2 H4C5 H…
chr6	31,815,904	31,816,497	164,359	594	0	1	-0.243353614974897	0.844779297526764	0.999986292883861	0.9999	276.698653198653	HSPA1A
chr6	31,816,502	170,745,979	120,827,584	2,334,791	0	2	0.0147	1.01024135086023	1	1	51.7509207462252	TAP1 ZDHHC14 STK19 MIR30A DKFZp451B082 SNORD141B THBS2 ORC3 SUMO4 NELFE SNAP91 KHDC3L MOCS1 TAP2 UBE3D OSTCP1 SRSF12 SNORD141A LOC153910 LEMD2 CTAGE9 BYSL C6orf120 OARD1 LUADT1 MIR5004 RPF2 LOC105375075 SNHG32 FAM120B PDE10A PHIP KIF25-AS1 MIR30C2 PRIM2 LMBRD1 HBS1L CASP8AP2 TSPO2 B3GALT4 RPS16P5 MIR1202 LINC00326 SH3BGRL2 RAET1L MIR4465 MIR4464 OSTM1-AS1 MIR4466 MIR4463 MIR4462 MIR3662 AKIRIN2 G…
chr7	13,745	26,206,605	35,382,087	446,716	0	3	0.3518	1.27615184435519	1	1	79.2048796103117	EIF3B LOC100131257 FAM220A AGMO TSPAN13 LOC101927769 GPER1 RAPGEF5 HRAT92 MAFK CYP2W1 C7orf50 MIR1302-6 OSBPL3 IGF2BP3 DNAH11 TOMM7 LOC100131472 AMZ1 NFE2L3 LOC646588 GSDME MIR6836 ELFN1 ANKMY2 PER3P1 TTYH3 GLCCI1-DT LOC105375166 COL28A1 SP8 LOC100129603 MPP6 WIPI2 LOC101927354 SP4 FAM221A NUP42 RNF216P1 KLHL7 LOC105375303 IQCE FBXL18 TMEM184A PMS2 BRAT1 LRRC72 GRID2IP RSPH10B MACC1-AS1 AHR NPY Z…
chr7	26,208,352	26,208,471	804	120	0	NA	1.7099	3.27138147148787	NA	NA	6.7	CBX3
chr7	26,208,477	26,208,596	924	120	0	NA	1.7099	3.27138147148787	NA	NA	7.7	CBX3
chr7	26,211,723	53,862,774	34,810,126	440,961	0	3	0.3123	1.2416856659578	1	1	78.9415072988314	FKBP14 TBX20 LINC00957 MYL7 C7orf57 SPATA48 GRB10 HIBADH CHN2-AS1 TRG-AS1 FKBP9 MIR6838 OGDH PKD1L1 NPSR1-AS1 MIR6837 POU6F2 INHBA INMT-MINDY4 SEPTIN7P2 DPY19L1P2 DPY19L1P1 LOC441204 MRPL32 LOC107986794 MIR1200 AQP1 CREB5 EVX1 RAMP3 JAZF1 FLJ20712 LOC105375304 LINC01446 STK17A DPY19L1 DBNL DPY19L2P1 DPY19L2P3 LOC401324 LOC100130673 NME8 UPP1 RP9P POM121L12 PRR15 ITPRID1 LOC101928168 ELMO1 ADCY1 T…
chr7	53,862,780	53,863,223	189,261	444	0	1	-0.265815215923076	0.831728621485556	0.999999155469429	0.9999	426.263513513513	.
chr7	54,201,369	54,201,535	37,457	167	0	3	0.3123	1.2416856659578	1	1	224.293413173653	.
chr7	54,542,676	54,542,954	209,979	279	0	1	-0.285834037602639	0.820267266336438	0.999999924670498	0.9999	752.612903225806	VSTM2A
chr7	54,544,543	54,544,747	212,678	205	0	1	-0.325129894725464	0.798226513868843	0.999999945336839	0.9999	1037.45365853659	VSTM2A
chr7	54,546,877	54,547,069	375,211	193	0	1	-0.283678944928557	0.821493494274285	1	0.9999	1944.09844559585	VSTM2A
chr7	54,549,813	54,757,660	968,960	1,523	0	3	0.3123	1.2416856659578	1	1	636.217990807617	VSTM2A-OT1 VSTM2A SEC61G
chr7	54,759,124	54,759,291	378,574	168	0	1	-0.333702383097239	0.793497518749762	1	0.9999	2253.41666666667	SEC61G
chr7	54,934,135	55,019,380	257,993	420	0	3	0.3123	1.2416856659578	1	1	614.269047619048	EGFR
chr7	55,142,136	55,142,431	274,493	296	0	1	-0.298784330183584	0.812937119623328	0.99999999997404	0.9999	927.341216216216	EGFR
chr7	55,143,297	55,143,513	150,786	217	0	1	-0.219992462812431	0.858569921921834	0.999941204254676	0.9999	694.866359447005	EGFR
chr7	55,146,628	55,146,872	419,214	245	0	3	0.3123	1.2416856659578	1	1	1711.07755102041	EGFR
chr7	55,151,129	55,151,371	180,763	243	0	1	-0.243838722371941	0.844495287543396	0.999997779989754	0.9999	743.880658436214	EGFR
chr7	55,152,166	55,152,428	287,644	263	0	1	-0.331625758842943	0.79464050644966	0.999999999995227	0.9999	1093.70342205323	EGFR
chr7	55,152,444	55,152,647	508,584	204	0	3	0.3123	1.2416856659578	1	1	2493.05882352941	EGFR
chr7	55,154,006	55,154,187	423,255	182	0	1	-0.312367372593223	0.805319195817576	1	0.9999	2325.57692307692	EGFR
chr7	55,155,734	55,156,855	681,254	509	0	3	0.3123	1.2416856659578	1	1	1338.41650294695	EGFR
chr7	55,157,587	55,157,890	243,153	304	0	1	-0.379824565407234	0.768531039868483	0.999999998653888	0.9999	799.845394736842	EGFR
chr7	55,160,105	55,161,718	249,762	480	0	3	0.3123	1.2416856659578	1	1	520.3375	EGFR
chr7	55,163,630	55,163,830	200,811	201	0	1	-0.33533727061465	0.792598822643184	0.999999778310573	0.9999	999.059701492537	EGFR
chr7	55,165,172	55,165,549	459,907	378	0	1	-0.400680470666101	0.75750091131166	1	0.9999	1216.68518518519	EGFR
chr7	55,166,238	55,168,637	194,709	398	0	3	0.3123	1.2416856659578	1	1	489.218592964824	EGFR
chr7	55,170,190	55,170,527	397,886	338	0	1	-0.307762040506061	0.807894021429886	1	0.9999	1177.1775147929	EGFR
chr7	55,171,117	55,171,327	194,084	211	0	3	0.3123	1.2416856659578	1	1	919.829383886256	EGFR
chr7	55,172,803	55,173,072	530,719	270	0	1	-0.367994535082844	0.774858866112735	1	0.9999	1965.62592592593	EGFR
chr7	55,173,894	55,174,068	157,122	175	0	1	-0.262182972982357	0.833825285386645	0.99997002269169	0.9999	897.84	EGFR
chr7	55,174,087	55,174,834	112,057	286	0	3	0.3123	1.2416856659578	1	1	391.807692307692	EGFR
chr7	55,181,335	55,181,706	575,404	372	0	1	-0.308004446612426	0.807758287968018	1	0.9999	1546.78494623656	EGFR-AS1 EGFR
chr7	55,191,699	55,191,960	312,915	262	0	1	-0.334608954089012	0.792999051755257	0.999999999999825	0.9999	1194.3320610687	EGFR
chr7	55,192,715	55,198,612	211,558	299	0	3	0.3123	1.2416856659578	1	1	707.551839464883	EGFR
chr7	55,198,618	55,198,853	283,849	236	0	1	-0.32330292141141	0.799237997432434	0.999999999992203	0.9999	1202.75	EGFR
chr7	55,200,127	55,200,471	284,678	345	0	1	-0.364921633140313	0.776511053755625	0.999999999992994	0.9999	825.153623188406	EGFR
chr7	55,201,191	55,201,825	420,599	446	0	3	0.3123	1.2416856659578	1	1	943.047085201794	EGFR
chr7	55,202,531	55,202,880	621,349	350	0	1	-0.3252067545495	0.798183989348116	1	0.9999	1775.28285714286	EGFR
chr7	55,205,024	55,205,143	64,867	120	0	3	0.3123	1.2416856659578	1	1	540.558333333333	EGFR
chr7	55,205,152	55,205,612	691,633	461	0	1	-0.388159349216166	0.76410385857067	1	0.9999	1500.2885032538	EGFR
chr7	55,366,004	55,366,179	283,678	176	0	3	0.3123	1.2416856659578	1	1	1611.80681818182	LANCL2
chr7	55,391,787	55,391,976	165,329	190	0	1	-0.33708898145969	0.791637038371647	0.999987668225158	0.9999	870.152631578947	LANCL2
chr7	55,398,368	55,398,657	193,097	290	0	1	-0.23585142432788	0.849183694963806	0.999999456829641	0.9999	665.851724137931	LANCL2
chr7	55,399,920	55,400,152	176,432	233	0	1	-0.290718277353061	0.817494949440278	0.999996388485339	0.9999	757.218884120172	LANCL2
chr7	55,401,143	55,428,529	702,216	1,001	0	3	0.3123	1.2416856659578	1	1	701.514485514486	LANCL2
chr7	55,431,151	55,431,386	152,977	236	0	1	-0.319251944227251	0.801485350239244	0.999953364742425	0.9999	648.207627118644	LANCL2
chr7	55,472,953	55,473,082	196,406	130	0	3	0.3123	1.2416856659578	1	1	1510.81538461538	VOPP1
chr7	55,492,373	55,492,502	336,674	130	0	1	-0.328177859744536	0.796541890173854	0.999999999999993	0.9999	2589.8	VOPP1
chr7	55,497,529	55,691,535	2,075,976	2,730	0	3	0.3123	1.2416856659578	1	1	760.430769230769	VOPP1 FKBP9P1
chr7	55,698,849	55,699,171	264,325	323	0	1	-0.27928985464424	0.823996517591378	0.999999999905195	0.9999	818.343653250774	FKBP9P1
chr7	55,707,136	56,068,596	2,545,013	13,066	0	3	0.3123	1.2416856659578	1	1	194.781340884739	SUMF2 NIPSNAP2 SNORA22B PSPH SNORA15 ZNF713 MRPS17 CCT6A SEPTIN14
chr7	56,072,952	56,073,368	150,414	417	0	1	-0.268457259261638	0.830206850012731	0.99993886111573	0.9999	360.705035971223	SUMF2
chr7	56,074,026	76,515,204	25,040,479	266,602	0	3	0.3123	1.2416856659578	1	1	93.9245729589425	ERV3-1 SNORA22 LAT2 GTF2IP1 TMEM270 TYW1B GTF2IP4 GTF2IP7 FKBP6 CASTOR2 MIR6839 SNORA14A ZP3 LOC401357 ZNF479 TPST1 GUSB FDPSP2 ZNF680 POR CALN1 CT66 GS1-124K5 BAZ1B TBL2 CRCP GTF2I LOC100240728 ZNF679 ZNF273 RHBDD2 LINC02604 INTS4P2 ZNF722P MIR4650-2 MIR4650-1 LINC01005 GTF2IP23 POM121C LOC641746 SSC4D TMEM120A POM121 CHCHD2 LOC541473 RCC1L STYXL1 VPS37D ABHD11 MLXIPL INTS4P1 CLDN3 CLDN4 CCL24 P…
chr7	76,521,931	76,540,392	42,606	1,768	0	1	-0.2263	0.854824403671475	0.992285173899581	0.991765424682142	24.0984162895928	UPK3B SPDYE16
chr7	76,541,337	116,257,482	65,273,933	814,707	0	3	0.3123	1.2416856659578	1	1	80.119519041815	MIR5692A2 LOC105375423 IFT22 MIR5692A1 NRCAM LINC01393 BUD31 CD36 HRAT17 EPO CASTOR3 CCDC146 RASA4 SLC26A5 NAT16 MIR653 LOC100289561 SLC25A13 ZAN MIR3666 CYP3A43 CFAP69 CACNA2D1 NFE4 ASB4 PILRA DMTF1 MIR12119 GNG11 RASA4DP MUC12 ELAPOR2 LINC01392 SRPK2 CNPY4 OR2AE1 MAGI2 CYP51A1 UPK3BL2 ZSCAN25 ZNF789 UPK3BL1 SLC12A9 ZSCAN21 STAG3L5P-PVRIG2P-PILRB DYNC1I1 LOC101928012 ATP5MF-PTCD1 MDFIC LOC101927…
chr7	116,499,183	117,020,786	916,897	13,113	0	3	1.8439	3.58979136866862	1	1	69.9227484176009	CAPZA2 MIR6132 ST7-AS1 COMETT ST7-OT4 MET ST7 CAV2 CAV1
chr7	117,098,631	135,950,703	23,672,946	324,889	0	3	0.8867	1.84894203956127	1	1	72.8647199505062	ASB15 LOC101928283 CFTR-AS1 CTTNBP2 FAM3C MIR29A PODXL GPR37 ST7-AS2 AHCYL2 FSCN3 LOC101928211 LINC02476 MKLN1 KLHDC10 TSPAN12 ST7-OT3 OPN1SW STRA8 LRRC4 TAS2R16 NRF1 TMEM229A FEZF1-AS1 CADPS2 CYREN LOC100128325 HYAL4 WNT2 LINC01000 CNOT4 CFTR NUP205 ATP6V1F ATP6V1FNB KCND2 SLC35B4 LOC101928782 CHCHD3 TSGA13 POT1-AS1 CPA1 CPA4 CPA5 RNF133 GRM8 MIR335 GCC1 LOC105375483 MKLN1-AS LOC101928254 PAX4 S…
chr7	135,951,488	159,144,747	50,057,506	587,728	0	2	-0.0549	0.962661167376638	1	1	85.1712118531021	AOC1 ASB10 FABP5P3 AGK KIAA1549 LOC100286906 PRKAG2 MOXD2P NDUFB2 OR9A2 MIR490 ABCF2-H2BE1 OR9A4 LOC155060 FMC1 ZYX LOC100506302 CTAGE8 MIR11400 DENND2A ARHGEF5 CTAGE4 CTAGE6 OR6W1P ZNF783 ZNF786 CNPY1 PIP WEE2 TRPV6 CUL1 LUC7L2 FAM131B WEE2-AS1 TMUB1 LLCFC1 MIR3907 CLCN1 LOC349160 PRKAG2-AS1 ZNF767P TMEM176A TMEM176B RHEB MIR4468 WDR86-AS1 CLEC2L HIPK2 PARP12 MGAM2 NOM1 LINC01003 ZNF775 LINC0100…
chr8	64,085	60,865,133	47,717,368	934,790	0	2	0.0419	1.02946872362656	1	1	51.0460830774826	GPAT4 LOC728024 FAM90A7P DUSP26 ZNF703 FAM90A2P DEFT1P2 LOC100129129 LOC101929470 LINC02209 LOC101927752 LEPROTL1 FAM90A10P WRN PPP2R2A MIR6843 MTUS1 MIR6842 GATA4 MIR4469 ADRA1A RP1L1 TTI2 MIR4660 TRMT9B LOC286178 RNU105C USP17L3 USP17L2 USP17L1 USP17L7 USP17L4 DEFB109A USP17L8 ATP6V1H CHCHD7 XPO7 SOX17 UBXN2B LINC00681 PRSS55 PDLIM2 C8orf48 MCPH1-AS1 FAM90A25P BLK BRF2 LOC105379393 CSGALNACT1 L…
chr8	60,865,139	60,865,932	213,549	794	0	3	0.199279845195339	1.1481250985692	0.999904068300913	0.9999	268.953400503778	CHD7
chr8	60,938,688	145,054,157	97,906,279	1,141,796	0	2	0.0419	1.02946872362656	1	1	85.7476107816107	MIR30D NKAIN3 MIR30B LOC101241902 JPH1 MSC-AS1 MIR1302-7 CPQ SQLE SAMD12 WDR97 ZNF707 ZNF706 COMMD5 MIR1206 MIR1207 MIR1204 MIR1205 TRIQK SLC45A4 GRINA CASC21 PHF20L1 MIR1208 UBR5-AS1 STK3 REXO1L2P TRAPPC9 MIR4664 MIR4663 MIR4661 PARP10 POP1 FAM135B COLEC10 MMP16 TRHR MIR12123 PEG13 PKHD1L1 LOC101927588 LOC401478 DGAT1 SGK3 EPPK1 SNX31 SNORD77B ZNF517 LINC01030 TSPYL5 CHRAC1 C8orf44 KCNQ3 ZC2HC1A…
chr9	12,194	15,474,117	8,947,131	180,305	0	3	0.3645	1.28743536108652	1	1	49.6222012700702	DOCK8-AS1 DMAC1 DMRT2 WASHC1 VLDLR DMRT1 GLIS3 LINC00583 DOCK8 RFX3-AS1 PUM3 MIR1302-2 DMRT3 KIAA2026 RLN1 RLN2 CER1 LURAP1L-AS1 MIR1302-9 SMARCA2 RFX3 MIR101-2 SNORD137 CDC37L1 MPDZ LINC01230 INSL4 GLDC INSL6 FREM1 GLIS3-AS1 KDM4C MLANA PTPRD JAK2 UHRF2 RANBP6 PTPRD-AS1 PTPRD-AS2 TYRP1 VLDLR-AS1 CBWD1 PLPP6 RCL1 FOXD4 DDX11L5 SNAPC3 TPD52L3 PDCD1LG2 RIC1 SPATA6L PGM5P3-AS1 LOC105375972 MIR4665 N…
chr9	15,474,203	15,474,330	2,547	128	0	NA	-0.6617	0.632132983919054	NA	NA	19.8984375	PSIP1
chr9	15,478,372	15,478,491	1,601	120	0	NA	-0.6617	0.632132983919054	NA	NA	13.3416666666667	PSIP1
chr9	15,478,497	15,478,616	2,098	120	0	NA	-0.6617	0.632132983919054	NA	NA	17.4833333333333	PSIP1
chr9	15,479,654	15,479,774	2,517	121	0	NA	-0.6617	0.632132983919054	NA	NA	20.801652892562	PSIP1
chr9	15,485,746	37,026,617	24,455,190	365,163	0	3	0.3591	1.28262550450633	1	1	66.9706131234545	MIR31 SNORA30B NDUFB6 SCARNA8 MIR491 IZUMO3 PTENP1 TLN1 PLIN2 TUSC1 IFNW1 MIR12117 BNC2-AS1 TESK1 ANXA2P2 IFNA13 IFNA10 IFNA17 IFNA16 IFNA14 CDKN2B AQP7 NPR2 CDKN2A IFNK AQP3 SPAG8 IFNE CREB3 FAM221B CCIN B4GALT1 IFNA8 FAM205C LOC100506422 FAM205A SPAAR SMIM27 KLHL9 MIR4667 LINC01251 DNAJA1 KIF24 IFNA2 RGP1 RMRP CNTFR-AS1 ELAVL2 IFNA7 IFNA6 MIR4473 MIR4476 SMU1 MIR4474 MIR4475 MIR31HG GLIPR2 OR13…
chr9	37,033,821	37,186,874	43,416	1,054	0	1	-0.2626	0.833584293763525	0.992867535665318	0.992388154638661	41.1916508538899	PAX5 ZCCHC7 EBLN3P
chr9	37,302,067	39,078,497	2,576,418	36,857	0	3	0.3591	1.28262550450633	1	1	69.9030848956779	GRHPR TOMM5 ZBTB5 FBXO10 FAM95C SLC25A51 IGFBPL1 SHB DCAF10 FRMPD1 POLR1E TRMT10B ALDH1B1 EXOSC3 ANKRD18A FAM201A ZCCHC7 CNTNAP3
chr9	39,078,601	39,357,853	163,483	4,740	0	1	-0.2528	0.839265976011359	1	1	34.4900843881857	SPATA31A1 CNTNAP3
chr9	39,358,095	39,361,873	366,130	3,779	0	3	0.242366413664502	1.1829314013542	0.999999998729859	0.9999	96.8854194231278	SPATA31A1
chr9	39,371,304	42,185,790	1,109,522	23,385	0	1	-0.2528	0.839265976011359	1	1	47.4458841137481	LOC554249 LOC102724580 GLIDR FAM95B1 SPATA31A6 FAM27E2 MIR1299 LOC102724238 FAM74A1 LOC107984035 LOC105379252 CNTNAP3B LOC105379443 FRG1HP GXYLT1P3 CBWD6 CBWD5 CBWD3 FOXD4L6 FAM242F ZNF658B LOC440896 PGM5P2 AQP7P3 LOC101929583 FGF7P3 MIR4477B MIR4477A
chr9	42,186,032	42,189,798	351,195	3,767	0	3	0.255523732286666	1.19376903066094	0.999999995902088	0.9999	93.2293602336077	SPATA31A6
chr9	42,199,208	138,320,875	177,306,184	1,831,497	0	1	-0.2528	0.839265976011359	1	1	96.8094318472812	TRAF2 MUSK CEL MIR6081 PPP3R2 HSPA5 ZDHHC12 NELFB BRD3OS FRRS1L ANP32B SLC27A4 MIR1302-8 SNORD141A ADAMTSL2 LOC497256 PGAP4 GAPVD1 LHX2 LHX3 ANKRD20A4-ANKRD20A20P LHX6 SLC28A3 MAMDC2-AS1 SNORD141B LOC51145 ENTR1 MRPL50 MIR4290 MIR4291 GRIN1 MIR3960 WDR5 CTNNAL1 ANKRD18CP XPA PTGR1 CRB2 PCSK5 RPSAP9 OR13C4 OR13C5 PTRH1 MIR1268A ORM1 OR13C2 OR13C3 TUBB4B ZNF883 OR13C8 OR13C9 PTGER4P2-CDK2AP2P2 MIR4…
chr10	47,063	133,778,707	120,287,187	2,419,331	0	2	0.0302	1.02115367785386	1	1	49.7191938597902	SNORA74C-2 SNORA74C-1 ARHGAP19-SLIT1 LINC02681 LOC101927824 FRMPD2 AS-PTPRE RPEL1 DUSP29 AKR1C6P LINC00708 LINC00709 LINC00706 LINC00707 LINC00705 LINC00702 LINC00703 LINC00700 LINC00701 PWWP2B A1CF SGPL1 NRG3-AS1 BLOC1S2 ADK ATRNL1 HKDC1 COMMD3 LINC01264 NDUFB8 LINC02561 IL2RA MIR4296 MIR4297 MIR4294 MIR4295 MIR4293 LASTR LOC101929574 NRBF2 ZSWIM8 GTPBP4 CYP2C9 LOC102723439 PPP2R2D CAMK2G CRTAC1…
chr11	86,609	6,625,682	30,299,291	432,386	0	2	-0.0257	0.982343846686512	1	1	70.0746347014011	OR52B2 LINC02688 FAM160A2 PGAP2 OR52B6 FAM99A FAM99B KCNQ1DN HBD HPX HBB MUC5AC OR51F2 PKP3 MRGPRG-AS1 OR51B5 SNORD131 OR51B6 OR51B2 OR51J1 OR52B4 OR52J3 DEAF1 APBB1 TRIM21 SNORA54 OR52R1 RPLP2 OSBPL5 DCHS1 MIR4298 IFITM3 IFITM2 IFITM1 IFITM5 NUP98 MUC2 CTSD MUC6 TRIM22 SLC25A22 SCGB1C1 TIMM10B TSPAN4 TRPM5 OR51A2 LMNTD2 OR51A4 OR51T1 OR51A7 SYT8 OR51I1 OR51I2 BRSK2 LINC01150 KCNQ1-AS1 OR52K2 HBG…
chr11	6,625,946	6,627,872	157,135	1,927	0	1	-0.235889120283817	0.849161507064047	0.999970040615088	0.9999	81.5438505448884	DCHS1
chr11	6,628,683	57,742,310	50,987,027	888,557	0	2	-0.0257	0.982343846686512	1	1	57.3818303158942	ZDHHC13 LINC02683 LINC02685 RIC3 LINC02687 HIPK3 SBF2 SAA2-SAA4 COMMD9 SLC6A5 LINC01495 MIR8070 OR5AK2 LINC01493 WEE1 LINC01499 MIR4299 OR5J2 CASC23 ANO3-AS1 EHF PIK3C2A MUC15 SEC14L1P1 PRRG4 OVCH2 C11orf49 CSRP3 SLC17A6 TSG101 LGR4 BBOX1 ANO5 CELF1 ANO3 OR5D18 SNORD67 PRG3 PRG2 SWAP70 OR5D14 OR5D16 SPTY2D1OS LOC283299 TIMM10 OR5AR1 NR1H3 CHST1 DCDC1 TMX2-CTNND1 OR5T1 LINC02740 SEPTIN7P11 RAG1 TM…
chr11	57,744,134	57,745,244	145,891	1,111	0	1	-0.201660992091288	0.869548864743468	0.999901855893343	0.9999	131.31503150315	BTBD18 TMX2-CTNND1
chr11	57,745,247	77,392,566	105,658,605	1,110,760	0	2	-0.0257	0.982343846686512	1	1	95.1228033058446	PGM2L1 MEN1 P4HA3 FKBP2 MRGPRF-AS1 CBLIF GUCY2EP DRAP1 KDM2A OR9I1 C2CD3 ARHGEF17 MACROD1 NEAT1 MIR3664 MS4A4E CCND1 SNORD13F KLC2 OR5A2 OR5A1 RASGRP2 LOC283194 XRRA1 RAB6A SMIM38 STIP1 TMEM132A CHKA DGAT2 MIR1908 TMEM262 TRPT1 SNX32 MOGAT2 VEGFB TMX2-CTNND1 RPS6KA4 MIR6860 DNAJC4 CABP4 TCN1 CABP2 TCIRG1 SLC22A6 OR10V2P SLC22A8 SLC22A9 LOC100287896 MIR192 MUS81 CTTN ACTE1P NDUFV1 FGF4 SPCS2 PELI3…
chr11	77,590,044	77,590,674	151,632	631	0	1	-0.208990447443153	0.865142418957613	0.999946208468281	0.9999	240.304278922345	AQP11
chr11	77,603,510	91,812,084	11,929,238	169,074	0	2	-0.0257	0.982343846686512	1	1	70.5563126205094	TRIM77 DDIAS ALG8 TRIM53AP MIR6755 TMEM126A TMEM126B KCTD21-AS1 GAB2 PICALM MIR3166 NOX4 ME3 TENM4 MIR4300 EED LOC101928896 MIR4490 TRIM49D2 CREBZF DLG2 FZD4 CHORDC1 RAB30 NDUFC2-KCTD14 SYTL2 RAB38 PCF11 TRIM49D1 RAB30-DT NAALAD2 LINC02711 NARS2 TRIM51EP PCF11-AS1 KCTD21 AQP11 LOC100506282 OR7E2P MIR1261 NDUFC2 CTSC CLNS1A SNORA70E GRM5-AS1 ANKRD42 FZD4-DT TRIM64B LOC642414 INTS4 RSF1 HIKESHI DIS…
chr11	92,352,064	92,355,328	264,740	3,265	0	1	-0.264562395962497	0.832451198851806	0.99999999990991	0.9999	81.0842266462481	FAT3
chr11	92,355,330	92,840,755	767,277	8,593	0	2	-0.0257	0.982343846686512	1	1	89.2909344815548	FAT3
chr11	92,843,877	92,844,674	149,781	798	0	1	-0.249842941178069	0.840987964323869	0.999934658691125	0.9999	187.695488721805	FAT3
chr11	92,857,169	113,989,793	23,151,564	346,273	0	2	-0.0257	0.982343846686512	1	1	66.8592815495288	SNORA25 MIR4693 PIH1D2 CASP12 POGLUT3 HOATZ PLET1 LOC100129203 ARHGAP42-AS1 CEP126 ARHGAP20 CUL5 LOC100132078 MTMR2 IL18 MIR34B SNORA18 SMCO4 KDM4D ANKRD49 IZUMO1R SCARNA9 ANKK1 CWC15 MIR1260B FAM76B POU2AF1 CCDC82 LINC02764 LINC02762 LINC02763 FDXACB1 FAT3 ANGPTL5 NCAM1-AS1 DIXDC1 MSANTD4 FDX1 CEP295 ALG9 MMP10 MMP12 MMP13 LOC100132686 USP28 GRIA4 MIR4301 PDGFD PTS TIMM8B KBTBD3 HEPHL1 SNORD13I …
chr11	114,063,086	114,064,551	207,270	1,466	0	1	-0.355069654153832	0.781831894919731	0.999999896127898	0.9999	141.384720327422	ZBTB16
chr11	114,121,665	123,943,819	28,448,100	317,973	0	2	-0.0257	0.982343846686512	1	1	89.4670302195469	FXYD6 OAF FXYD2 BLID TLCD5 LOC105369532 HSPA8 PCSK7 LOC105369535 CLMP REXO2 APOC3 HYOU1 MFRP OR6M1 NXPE1 NXPE2 LOC101928985 NXPE4 THY1 SCN4B FXYD6-FXYD2 ARHGEF12 ZNF202 LOC101929089 H2AX MIR125B1 SIDT2 PAFAH1B2 TREH UBE4A OR6T1 TRAPPC4 ARCN1 RPL23AP64 DDX6 MIR6716 RNF214 CD3D CD3E SCN3B CD3G IFT46 IL10RA HINFP APOA4 APOA5 SMIM35 APOA1 JAML TECTA SORL1 OR8D4 TMPRSS13 MPZL2 LOC101928940 MPZL3 ABCG4…
chr11	123,976,716	123,977,780	173,177	1,065	0	1	-0.223457623678081	0.856510226149332	0.99999480942268	0.9999	162.607511737089	OR10S1
chr11	124,015,528	124,029,668	533,781	1,640	0	2	-0.0257	0.982343846686512	1	1	325.476219512195	OR10G4 OR10G9 OR10G8
chr11	124,029,838	124,030,260	148,912	423	0	1	-0.287697740158326	0.819208312671573	0.999928392205288	0.9999	352.037825059102	OR10G8
chr11	124,030,266	134,986,787	19,365,191	221,457	0	2	-0.0257	0.982343846686512	1	1	87.4444745481064	MIR4697 HYLS1 LINC01395 MIR3167 APLP2 OR8G5 OR8G1 ADAMTS8 CCDC15 SIAE TP53AIP1 LOC101929473 MIR6090 FLI1 GLB1L2 KIRREL3 OR10D3 HEPN1 VSIG10L2 ROBO3 ROBO4 CDON CHEK1 C11orf45 MSANTD2 PATE4 PATE1 PATE3 PATE2 TBRG1 VSIG2 ST14 IGSF9B B3GAT1 LOC100507283 TIRAP OR8G2P NRGN LINC02714 ETS1-AS1 NTM OPCML TMEM45B ZBTB44-DT KIRREL3-AS2 KIRREL3-AS3 JAM3 SPATA19 FAM118B NCAPD3 SENCR OR8D1 OR8D2 STT3A PKNOX2 R…
chr12	12,212	21,654,759	63,356,455	624,468	0	2	0.0362	1.02540937995996	1	1	101.456687932768	IFFO1 KLRB1 STYK1 PRR4 TIGAR YBX3 FAM86FP FKBP4 TPI1 SLCO1B3-SLCO1B7 LINC02378 CREBL2 MIR1244-3 MIR1244-2 MIR1244-1 ITFG2-AS1 LINC01559 MIR1244-4 LTBR C12orf57 ZNF384 C1RL EPS8 A2MP1 CACNA1C ACSM4 STRAP LINC02470 MIR200CHG P3H3 MRPL51 CLEC1B CD163L1 SLC15A5 PRH2 LINC02367 RPL13AP20 CACNA1C-IT2 SMCO3 LOC107984507 PRMT8 PIANP PLBD1 TAS2R14 POU5F1P3 VWF WNK1 TAS2R10 LINC00942 TAS2R13 PIK3C2G RBP5 CL…
chr12	21,765,645	21,766,595	154,586	951	0	1	-0.228180923840883	0.853710646514698	0.999960689154735	0.9999	162.550998948475	KCNJ8
chr12	21,773,202	49,035,022	37,113,040	445,643	0	2	0.0362	1.02540937995996	1	1	83.2797553198412	FLJ13224 SSPN MIR4698 FGFR1OP2 TM7SF3 FKBP11 PRKAG1 TSPAN11 IRAK4 OVOS2 PTHLH PDZRN4 ANP32D DDN-AS1 CAPRIN2 PKP2 RAPGEF3 CCNT1 RACGAP1P1 MIR1291 ARNTL2-AS1 C12orf54 PLEKHA8P1 LOC101928441 BHLHE41 WNT10B CCDC91 SOX5-AS1 H1-7 LINC02471 H3-5 LOC100288798 ABCD2 YAF2 SMCO2 PRICKLE1 SLC38A1 C2CD5 SLC38A2 ERGIC2 LINC00941 BCAT1 ZCRB1 MUC19 LMNTD1 C12orf40 KRAS TWF1 ADCY6 ENDOU PPFIBP1 OVCH1 SNORA2A SNOR…
chr12	49,037,126	49,039,054	232,239	1,929	0	3	0.254432504573585	1.19286642735434	0.999973087570002	0.9999	120.393468118196	KMT2D
chr12	49,039,174	63,785,134	105,399,763	732,465	0	2	0.0362	1.02540937995996	1	1	143.897337074126	OR6C75 OR6C74 AAAS OR6C76 OR6C70 MIR3198-2 GDF11 TAMALIN-AS1 FIGNL2-DT KRT77 MIRLET7I MYL6 ATP23 DDIT3 AVPR1A HIGD1C TAMALIN HOXC9 MIP SNORD133 TAFA2 LOC100506869 LOC283335 ZBTB39 MIR1293 CERS5 FLJ12825 KRT73 BLOC1S1 TSFM LIMA1 DCD BCDIN3D-AS1 SHMT2 ZC3H10 POU6F1 ESPL1 CNPY2 MIR196A2 NACA CELA1 NABP2 METTL7A METTL7B HOXC-AS2 AQP6 FAIM2 AQP5 AQP2 STAT2 RAB5B HOTAIR TAC3 R3HDM2 SP7 MARCHF9 MON2 KRT…
chr12	63,802,031	63,802,207	2,561	177	0	NA	1.4948	2.81825079068411	NA	NA	14.4689265536723	RXYLT1
chr12	63,802,211	63,802,406	4,218	196	0	NA	1.4948	2.81825079068411	NA	NA	21.5204081632653	RXYLT1
chr12	63,805,236	96,700,171	29,389,594	419,875	0	2	0.0402	1.02825636337578	1	1	69.9960559690384	LIN7A TSPAN19 MIR7844 MIR4699 CPM RAB3IP MDM2 ZDHHC17 IL22 IL26 LOC643339 LEMD3 PAWR DCN C12orf50 LOC100130075 LOC100507065 LYZ NAV3 LINC01490 NDUFA12 LINC02412 IRAK3 LINC02399 MRS2P2 HAL TRHDE IFNG POC1B-AS1 OSBPL8 NR2C1 CNOT2 ATP2B1 MDM1 TSPAN8 ATXN7L3B SOCS2-AS1 MIR3913-2 KCNMB4 RASSF3 MIR3913-1 SYT1 CLLU1-AS1 SOCS2 IFNG-AS1 CCER1 MRPL42 MIR492 YEATS4 LOC100130268 GRIP1 CSRP2 LNCOG RASSF9 LOC1…
chr12	96,704,687	96,704,806	646	120	0	NA	1.7571	3.38017982574175	NA	NA	5.38333333333333	CFAP54
chr12	96,704,812	96,704,931	1,308	120	0	NA	1.7571	3.38017982574175	NA	NA	10.9	CFAP54
chr12	96,708,629	133,234,602	78,953,747	1,016,823	0	2	0.0528	1.03727612959296	1	1	77.6474833869808	TCTN1 RNF10 FAM222A ZNF84-DT MIR1302-1 LHX5 MIR8072 LINC02368 LINC02369 TMEM132D-AS2 TMEM132D-AS1 LINC01498 KMT5A MIR6880 SPPL3 IQCD COX6A1 PHETA1 LINC01089 POP5 POLR3B GATC MMP17 ATP2A2 ANO4 NUAK1 HSP90B1 ORAI1 TMEM132D FZD10 TMEM132C HIP1R SIRT4 TMEM263 WSB2 NR1H4 KSR2 ANHX CUX2 ANAPC5 ANAPC7 MIR6861 CABP1 PPTC7 PRDM4 KDM2B GIT2 ATXN2 MIR7107 MIR7106 POLE FZD10-AS1 MIR4303 MIR4304 LOC100128276 …
chr13	18,171,404	114,346,545	47,659,636	1,040,040	0	2	0.0234	1.01635189651318	1	1	45.8248105842083	RNF17 UBL3 TMCO3 PSPC1 DNAJC3-DT POGLUT2 UBAC2 FREM2-AS1 GPR180 GPR183 COMMD6 MIR8073 ZC3H13 MRPL57 MIR320D1 UCHL3 MIR8075 MIR8079 SLITRK6 SLITRK5 FGF14-IT1 ZMYM5 MTUS2-AS1 SERP2 MTUS2 EEF1DP3 LINC00456 MIR3665 LOC101928841 LOC105370361 LINC01080 GTF2F2 MIR4502 RNASEH2B-AS1 MIR4500 SNORD13G N4BP2L2 BIVM-ERCC5 GPC5-AS2 SUCLA2 GPC5-AS1 ENOX1 BRCA2 GPR12 SOX1-OT GPR18 POLR1D LOC101929657 EDNRB SNORA…
chr14	18,333,731	18,333,850	1,154	120	0	3	0.4431	1.35952247355783	0.999997968325921	0.999998284679961	9.61666666666667	.
chr14	18,601,062	18,602,072	200,874	1,011	0	1	-0.289098236493848	0.81841345199926	0.999999779976727	0.9999	198.688427299703	OR11H12
chr14	18,636,293	18,711,565	26,210	635	0	3	0.4431	1.35952247355783	0.999997968325921	0.999998284679961	41.2755905511811	.
chr14	18,711,811	18,973,188	235,638	1,698	0	1	-0.2387	0.847508651093526	0.999999994528077	0.999999991887673	138.773851590106	POTEM
chr14	18,974,774	19,747,726	1,088,870	10,709	0	2	-0.1295	0.914148214963992	1	1	101.678027827061	BMS1P22 BMS1P18 LOC100508046 OR11H2 OR4Q3 BMS1P17 LINC01297 LINC01297-DUXAP10-NBEAP6 POTEH-AS1 POTEM LNCRNA-ATB DUXAP9 POTEG DUXAP10 LOC101929572
chr14	19,747,728	19,748,442	173,912	715	0	1	-0.289658503230349	0.818095685043682	0.999995214114572	0.9999	243.233566433566	OR4Q3
chr14	19,759,882	19,828,383	822,424	2,921	0	2	-0.1295	0.914148214963992	1	1	281.555631633002	OR4N2 OR4M1
chr14	19,876,224	19,876,910	182,103	687	0	1	-0.40280169735319	0.756387959231027	0.999998091957877	0.9999	265.069868995633	OR4K2
chr14	19,876,914	19,877,164	26,192	251	0	2	-0.1295	0.914148214963992	1	1	104.350597609562	OR4K2
chr14	19,920,544	19,921,349	166,257	806	0	1	-0.268222024517281	0.830342228185513	0.999988855070367	0.9999	206.274193548387	OR4K5
chr14	19,921,353	20,372,773	2,576,439	21,578	0	2	-0.1295	0.914148214963992	1	1	119.401195662249	OR4K5 TTC5 OR4K1 OR4L1 OR4Q2 PARP2 OR4N5 OR4K15 OR4K14 OR4K17 TEP1 OR11H7 OR11H6 OR4K13 OR11H4 SNORA79B OR11G2 SNORD126 RPPH1 CCNB1IP1
chr14	20,372,777	20,373,783	229,719	1,007	0	1	-0.351962968156345	0.783517298419118	0.999999992983035	0.9999	228.122144985104	TEP1
chr14	20,373,798	20,606,539	3,523,561	26,131	0	2	-0.1295	0.914148214963992	1	1	134.842179786461	OSGEP RNASE11 RNASE10 RNASE12 RNASE9 PNP PIP4P1 APEX1 TEP1 LOC254028 KLHL33
chr14	20,640,683	20,641,701	182,462	1,019	0	1	-0.374809504676629	0.771207237184622	0.999998167936642	0.9999	179.059862610402	OR6S1
chr14	20,693,614	21,155,140	4,066,669	30,957	0	2	-0.1295	0.914148214963992	1	1	131.365087056239	ZNF219 LOC101929718 NDRG2 TPPP2 TMEM253 METTL17 RNASE1 RNASE3 RNASE2 RNASE4 RNASE7 RNASE6 RNASE8 SLC39A2 ANG RNASE13 OR5AU1 MIR6717 ECRP EDDM3A EDDM3B ARHGEF40
chr14	21,155,145	21,155,990	146,043	846	0	1	-0.283453635238754	0.821621799212557	0.999903360913506	0.9999	172.627659574468	OR5AU1
chr14	21,211,282	21,393,307	1,480,751	14,661	0	2	-0.1295	0.914148214963992	1	1	100.999317918287	RPGRIP1 CHD8 HNRNPC SUPT16H SNORD9
chr14	21,393,339	21,394,527	223,620	1,189	0	1	-0.290028226907068	0.817886056132533	0.999999985284673	0.9999	188.074011774601	CHD8
chr14	21,394,783	21,430,918	756,364	7,785	0	2	-0.1295	0.914148214963992	1	1	97.1565831727681	CHD8 SNORD8
chr14	21,430,924	21,431,685	162,991	762	0	1	-0.238378195763384	0.847697715508731	0.999984091737422	0.9999	213.898950131234	CHD8
chr14	21,431,697	21,643,599	2,130,722	14,901	0	2	-0.1295	0.914148214963992	1	1	142.991879739615	OR10G3 OR10G2 CHD8 METTL3 RAB2B TOX4 SALL2
chr14	21,665,087	21,666,061	148,167	975	0	1	-0.254291732122835	0.838398631945866	0.999922598410061	0.9999	151.966153846154	OR4E2
chr14	21,699,095	23,035,111	9,568,961	85,278	0	2	-0.1295	0.914148214963992	1	1	112.20902225662	LRP10 MMP14 C14orf93 OXA1L DAD1 REM2 LOC101926933 PRMT5 PRMT5-AS1 SLC7A7 OR6J1 MRPL52 LINC02332 LOC105370401 PSMB5 MIR4707 AJUBA HAUS4 ABHD4 RBM23
chr14	23,042,235	23,043,157	264,300	923	0	1	-0.295883884607033	0.814573121396261	0.999999999904921	0.9999	286.3488624052	PSMB11
chr14	23,043,181	23,079,119	976,693	7,576	0	2	-0.1295	0.914148214963992	1	1	128.919350580781	ACIN1 CDH24 LOC105370705 PSMB11
chr14	23,079,503	23,080,642	200,276	1,140	0	1	-0.318597163566199	0.801849194435444	0.99999976398541	0.9999	175.680701754386	ACIN1
chr14	23,080,730	23,275,589	1,418,449	11,718	0	2	-0.1295	0.914148214963992	1	1	121.048728451954	SLC7A8 CEBPE HOMEZ ACIN1 RNF212B LMLN2 C14orf119
chr14	23,275,608	23,276,296	162,879	689	0	1	-0.285493440200057	0.8204609412807	0.999983896571281	0.9999	236.399129172714	HOMEZ
chr14	23,276,299	38,209,830	27,999,660	312,119	0	2	-0.1295	0.914148214963992	1	1	89.7082843402677	PCK2 TGM1 BCL2L2 LTB4R2 PPP2R3C MHRT PRORP HECTD1 NKX2-8 NGDN IL25 LINC01551 JPH4 SFTA3 SLC25A21-AS1 GPR33 NKX2-1 MIPOL1 LINC02282 PPP1R3E MBIP DHRS4 DHRS2 DHRS1 RALGAPA1 LOC101927178 SNORA101B CTSG BAZ1A MIR3171 KHNYN LINC02294 LINC02293 ADCY4 AKAP6 LOC100506071 MIR624 MIR4503 FOXA1 DHRS4L1 DHRS4L2 LOC728755 NOP9 NFATC4 SNX6 FOXG1-AS1 LOC102724814 NOVA1 NFKBIA NUBPL DTD2 INSM2 ARHGAP5 SNORA89 SP…
chr14	38,209,836	38,210,595	189,175	760	0	1	-0.295230886169574	0.814941900214585	0.999999146922995	0.9999	248.914473684211	SSTR1
chr14	38,254,497	52,721,107	11,924,989	167,858	0	2	-0.1295	0.914148214963992	1	1	71.0421248912772	TXNDC16 TOGARAM1 MDGA2 C14orf28 SAV1 GPR137C LINC00640 CLEC14A LINC02302 LRFN5 FKBP3 PTGDR RPL36AL DNAAF2 LINC00648 KLHDC2 KLHDC1 NIN PRPF39 FSCB LINC00639 CDKL1 ARF6 PTGER2 LINC02303 NID2 LOC112268136 LOC105370489 FANCM PYGL DMAC2L PSMC6 NEMF VCPKMT RN7SL1 RN7SL2 RN7SL3 MIS18BP1 MIR6076 LINC01588 MAP4K5 MIR548Y RPS29 ATL1 MGAT2 ERO1A KLHL28 MIA2 FRMD6-AS1 LOC102723604 FRMD6 FRMD6-AS2 SNORD127 LO…
chr14	52,723,878	52,780,686	107,524	2,828	0	3	0.4007	1.32014829535025	0.999223300693396	0.999276724956136	38.021216407355	GNPNAT1 STYX PSMC6
chr14	52,780,692	70,458,386	26,490,176	362,468	0	2	-0.1295	0.914148214963992	1	1	73.082799033294	HSPA2 MIR5586 MIR5580 FAM71D SYNE2 L3HYPDH ARMH4 SIX4 DHRS7 SIX6 SPTB SIX1 MPP5 RAD51B SUSD6 TOMM20L DLGAP5 LOC100289511 SLC38A6 LRRC9 FNTB SOCS4 DAAM1 HIF1A-AS1 HIF1A-AS3 HIF1A-AS2 PPP1R36 SNAPC1 LOC101927690 TMEM229B FLJ22447 MIR5694 ZFYVE26 TMEM260 AKAP5 BMP4 MIR548H1 MAX MNAT1 MIR625 EXD2 JKAMP GPHB5 CHURC1-FNTB ZBTB25 ATP6V1D HIF1A ARID4A SRSF5 SALRNA1 PPM1A OTX2 SYT16 LINC00520 PLEK2 MAPK1I…
chr14	70,458,501	70,459,406	246,700	906	0	1	-0.273733564652504	0.827176116321648	0.999999999133531	0.9999	272.295805739514	ADAM21
chr14	70,459,459	75,042,491	13,649,180	161,233	0	2	-0.1295	0.914148214963992	1	1	84.6550023878486	DPF3 LOC101928123 PAPLN MIR7843 DNAL1 EIF2B2 ENTPD5 RGS6 HEATR4 MED6 BBOF1 PNMA1 ZFYVE1 PGF FAM161B ZNF410 VRTN LINC01269 PSEN1 MLH3 YLPM1 SNORD56B LOC145474 RBM25 MIDEAS VSX2 SIPA1L1 ABCD4 AREL1 SYNDIG1L ADAM20P1 PROX2 LTBP2 RPS6KL1 ISCA2 TTC9 PTGR2 LOC100506476 ALDH6A1 MAP3K9 ADAM21 ADAM20 NUMB ACOT6 ACOT4 ACOT2 RIOX1 ACOT1 PCNX1 DLST FCF1 MIR4505 LOC101928143 LOC101928075 LINC02274 DCAF4 NPC2 …
chr14	75,046,383	75,048,204	148,935	1,822	0	1	-0.313662037107847	0.804596832132265	0.999928522538845	0.9999	81.7425905598244	MLH3
chr14	75,048,208	75,280,389	890,807	12,305	0	2	-0.1295	0.914148214963992	1	1	72.3939049167005	ACYP1 FOS MLH3 ZC2HC1C NEK9 TMED10
chr14	75,280,465	75,281,402	146,101	938	0	1	-0.220650512968077	0.858178395491829	0.999903941769109	0.9999	155.757995735608	FOS
chr14	75,292,069	77,933,347	7,132,124	85,232	0	2	-0.1295	0.914148214963992	1	1	83.6789468744134	BATF TGFB3 FLVCR2 NGB IFT43 GPATCH2L GSTZ1 LINC02289 LINC02288 NOXRED1 ADCK1 ANGEL1 SAMD15 VASH1-AS1 SLIRP MIR1260A TMED8 AHSA1 LINC01220 SPTLC2 C14orf178 ERG28 ALKBH1 TTLL5 ESRRB ISM2 IRF2BPL LINC01629 ZDHHC22 LRRC74A TMEM63C SNW1 VASH1 VIPAS39 JDP2 LOC105370579 CIPC POMT2 LOC102724153
chr14	78,243,090	78,243,830	145,742	741	0	1	-0.248978605043143	0.841491961395798	0.999900243223827	0.9999	196.68286099865	NRXN3
chr14	78,250,026	81,139,934	1,332,170	18,096	0	2	-0.1295	0.914148214963992	1	1	73.6168213969938	CEP128 NRXN3 LOC105370586 DIO2-AS1 DIO2 TSHR
chr14	81,142,937	81,144,330	208,211	1,394	0	1	-0.269905885989019	0.829373648124697	0.999999907100989	0.9999	149.362266857963	TSHR
chr14	81,180,128	85,529,935	926,299	12,032	0	2	-0.1295	0.914148214963992	1	1	76.9862865691489	SNORD3P3 SEL1L LINC02308 LOC101928504 LINC02311 LINC02301 STON2 GTF2A1 SNORA79 LINC01467 LINC00911 LINC02329
chr14	85,621,346	85,623,456	244,026	2,111	0	1	-0.276460205469725	0.825614260131122	0.99999999879255	0.9999	115.597347228802	FLRT2
chr14	86,913,400	101,983,769	26,152,564	343,856	0	2	-0.1295	0.914148214963992	1	1	76.0567330510446	MIR1185-1 MIR1185-2 EML1 MIR889 PPP4R4 GLRX5 IFI27 LOC107984703 CLMN MIR329-2 NDUFB1 SNORD114-22 SNORD114-23 GSC SNORD114-21 SNORD114-26 SNORD114-27 SNORD114-24 SNORD114-25 LINC02285 LOC730202 LINC02287 SNORD114-29 MIR668 MIR655 MIR654 ASB2 SYNE3 CALM1 UBR7 MEG8 CYP46A1 PPP4R3A GOLGA5 EML5 LINC01147 C14orf177 COX8C GPR68 MIR411 FOXN3-AS1 FOXN3-AS2 MIR412 LINC01550 LINC01148 TTC8 MIR151B TCL6 GSC-…
chr14	101,985,601	101,986,768	209,700	1,168	0	1	-0.310844759649079	0.806169574228577	0.999999922169839	0.9999	179.537671232877	DYNC1H1
chr14	101,987,494	102,026,747	879,461	8,983	0	2	-0.1295	0.914148214963992	1	1	97.9028164310364	DYNC1H1
chr14	102,027,196	102,028,199	156,219	1,004	0	1	-0.217606848030854	0.859990812283334	0.999966991855295	0.9999	155.596613545817	DYNC1H1
chr14	102,029,469	106,874,939	23,677,555	218,838	0	2	-0.1295	0.914148214963992	1	1	108.196725431598	CKB SNORA28 TRMT61A SIVA1 AKT1 TMEM179 LINC02280 TEX22 PLD4 TDRD9 LINC02691 LOC105370687 LINC02298 ADAM6 LINC00637 MIR4507 LINC00638 LINC00226 LINC00221 MIR5195 KLC1 CINP LBHD2 LOC105370697 KIF26A EXOC3L4 XRCC3 TEDC1 LINC00605 AMN CDC42BPB MIR6765 TMEM121 BRF1 C14orf180 CEP170B RD3L TNFAIP2 MOK BTBD6 CRIP1 CRIP2 BAG5 MIR4309 RCOR1 ZNF839 INF2 MIR4710 ASPG LINC02323 WDR20 MARK3 NUDT14 LINC00677 ZF…
chr15	19,964,752	101,978,886	121,517,190	2,251,846	0	2	0.0331	1.02320839067758	1	1	53.9633660561157	MIR6085 DUOXA1 UBL7 DUOXA2 MFGE8 BUB1B ANKRD34C-AS1 NIPA2 SCG5 SCG3 MIR1302-2 UBE2Q2 MFAP1 ANP32A MIR1302-9 SEMA4B THBS1 SPATA41 OTUD7A BLOC1S6 B2M ZFYVE19 LINC02568 SLC28A2 SLC28A1 LINS1 COMMD4 LINC02205 LINC02204 LINC02207 LINC02206 SCG5-AS1 LINC02203 LOC91450 SNORD109A SNORD109B LOC101929479 ZNF710-AS1 LOC145783 PWRN4 COMMD4P1 MGC15885 LOC101927751 MAN2C1 PWRN1 LARP6 PWRN3 GOLGA6L22 MIR6881 CY…
chr16	11,762	21,401,192	55,963,508	917,091	0	2	0.0415	1.02918333385451	1	1	61.0228516036031	PGAP6 NAA60 PMM2 LINC02186 SMG1 HBQ1 VPS35L UNKL IQCK RAB40C ZNF174 LITAF ERI2 ATF7IP2 SNRNP25 EEF2KMT LOC652276 ZSCAN10 NPW LOC100190986 ANKS4B SNORD60 ZG16B PKD1P3-NPIPA1 LOC100287175 PAM16 ANKS3 ABCA17P FBXL16 LOC106660606 METTL26 NMRAL1 DNASE1L2 UBALD1 MMP25-AS1 TFAP4 MIR3179-1 LOC105371083 MYH11 MIR4718 SNORA64 TSC2 GPRC5B CIITA PTX4 FAHD1 RNF151 LOC400499 BCAR4 BFAR CHTF18 PERCC1 RAB11FIP3 …
chr16	21,402,216	21,404,228	275,877	2,013	0	3	0.186336480162585	1.13787058279699	0.999998787292503	0.9999	137.047690014903	NPIPB3
chr16	21,404,514	68,085,895	100,300,774	1,110,761	0	2	0.0415	1.02918333385451	1	1	90.2991498621216	DPEP2NB EEF2K VN1R3 PPP4C SPN IRX5 IRX6 IRX3 DOC2A ZNF688 ZNF689 CASC22 NUP93 ZNF48 ZNF764 COX6A2 MAZ PHKG2 ARHGAP17 PRR14 LAT LOC100190986 ZNF771 MMP15 ATP2A1 LOC730183 GTF3C1 EDC4 LOC388242 MIR3181 XPO6 TMEM265 RRN3P3 RRN3P2 RRN3P1 CCL22 PRSS54 MT1JP PRSS53 AKTIP FTO ITGAX MIR6863 OTOAP1 ITGAL ITGAM ITGAD CD19 CDH11 DYNC1LI2 CAPNS2 CCDC189 LINC00919 TRIM72 TP53TG3F TP53TG3D TP53TG3E TP53TG3B TP…
chr16	68,122,034	68,123,143	153,697	1,110	0	1	-0.214007509001918	0.86213905770704	0.999956815721203	0.9999	138.465765765766	NFATC3
chr16	68,126,472	75,631,292	30,219,573	300,025	0	2	0.0415	1.02918333385451	1	1	100.723516373636	WWP2 NQO1 IST1 TAT PKD1L3 ZFP1 ESRP2 NOB1 MARVELD3 CDH1 CDH3 VAC14 COG8 PRMT7 COG4 SNORD13H NFAT5 GLG1 TAT-AS1 FA2H WDR59 TERF2 CHTF8 DHODH NFATC3 MIR6773 SLC7A6 HP DHX38 TANGO6 ZFP90 EXOSC6 PMFBP1 SNORD111 SMG1P7 MIR140 PDPR LOC100506281 TMEM170A SNORA70D SNORD71 LINC02136 ZNF23 CHST5 CHST4 CHST6 PLA2G15 ZNRF1 AP1G1 LOC105371328 ZNF821 LOC400541 RFWD3 TLE7 ZFHX3 SMPD3 CLEC18A CLEC18C CLEC18B HYD…
chr16	75,631,426	75,641,844	148,781	2,427	0	3	0.3705	1.29280080362123	0.9999026120111	0.9999091919026	61.3024309847548	KARS1
chr16	75,644,164	89,507,804	26,830,892	286,476	0	2	0.0415	1.02918333385451	1	1	93.6584286292744	TRAPPC2L LOC100287036 ZCCHC14 ZFPM1 JPH3 LOC101928682 ATP2C2 ADAD2 LOC101928446 MIR11401 PKD1L2 PABPN1L COTL1 GSE1 FOXF1 LOC102724163 ZC3H18 ZC3H18-AS1 NECAB2 LINC00304 CRISPLD2 SLC38A8 APRT FOXC2-AS1 TERF2IP SNAI3 HSDL1 MLYCD LINC01081 MBTPS1 C16orf95 ZNF778 MAF ATMIN C16orf74 MIR6775 MIR6774 ATP2C2-AS1 MEAK7 SLC7A5 KCNG4 LOC339059 CDYL2 ADAMTS18 KLHDC4 CMIP MIR3182 HSBP1 MTHFSD MPHOSPH6 HSD17B2…
chr16	89,508,405	90,106,388	6,995,884	67,454	0	3	0.367	1.28966825065589	1	1	103.713404690604	SPG7 SNORA119 AFG3L1P URAHP DPEP1 VPS9D1 FAM157C CDK10 DEF8 CPNE7 SNORD68 FANCA TCF25 MC1R DBNDD1 TUBB3 SPATA33 RPL13 CHMP1A CENPBD1 VPS9D1-AS1 SPIRE2 GAS8 PRDM7 ZNF276 SPATA2L GAS8-AS1
chr16	90,116,325	90,171,024	43,382	3,211	0	2	0.0415	1.02918333385451	1	1	13.5104328869511	FAM157C
chr16	90,171,311	90,171,672	553	362	0	NA	0.777549254040987	1.71421641131913	NA	NA	1.52762430939227	FAM157C
chr16	90,177,685	90,177,864	491	180	0	0	-Inf	0	NA	NA	2.72777777777778	.
chr16	90,185,992	90,186,111	190	120	0	NA	1.96698902683169	3.90951332969092	NA	NA	1.58333333333333	.
chr16	90,222,229	90,222,476	2,171	248	0	NA	-1.84129560295016	0.279071053996427	NA	NA	8.75403225806452	.
chr17	62,041	7,578,337	58,647,389	479,011	0	2	0.0128	1.00891175928126	1	1	122.434326142823	TLCD2 ACADVL ANKFY1 NCBP3 OR3A4P SERPINF2 LOC105371485 TNFSF12-TNFSF13 PRPF8 MIR497 UBE2G1 SLC25A11 GPS2 NXN SLC35G6 DLG4 DERL2 ZFP3 FBXO39 RNASEK TRPV1 LOC100506388 TRPV3 DOC2B SLC16A13 SPAG7 WSCD1 SENP3-EIF4A1 RFLNB TMEM256-PLSCR3 C17orf49 SCGB1C2 C17orf100 ALOX12-AS1 OR1A2 TMEM102 OR1A1 PAFAH1B1 LOC105371430 CXCL16 KCTD11 PLD2 SPEM1 SLC2A4 ZZEF1 LOC284009 ELP5 YBX2 TNFSF13 MIR6776 INPP5K AIPL1…
chr17	7,579,714	7,581,098	269,655	1,385	0	3	0.201902966839239	1.15021452931901	0.999998094393658	0.9999	194.696750902527	CD68
chr17	7,581,322	44,398,698	148,020,744	1,526,363	0	2	0.0128	1.00891175928126	1	1	96.976108566573	RANGRF PGAP3 TLCD1 IFT20 C17orf75 TRIM16L CTC1 FAM222B PROCA1 CDRT4 CDRT7 CDRT1 CDRT3 MIR144 CDRT8 NSRP1 LHX1 SPECC1 SDF2 BLMH BRCA1 COPRS SLC5A10 SNHG30 ZSWIM7 RNF112 MEIS3P1 RAI1-AS1 DHX8 TCAP C17orf78 ARHGEF15 ALOXE3 KRT35 MIR6883 FXR2 CCDC200 KRT36 KRT222 SH3GL1P2 SH3GL1P1 LOC101928475 TRAPPC1 RAB11FIP4 LINC00974 MFAP4 STARD3 TOP2A TMEM220-AS1 FBXW10 RASL10B ALDH3A2 ALDH3A1 SNORD65 MYO18A KRT…
chr17	44,398,703	44,401,505	310,921	2,803	0	3	0.237675805509233	1.17909160351205	0.999999909836877	0.9999	110.924366749911	GPATCH8
chr17	44,405,881	69,134,846	66,649,963	818,155	0	2	0.0128	1.00891175928126	1	1	81.4637360891274	MIR6080 MTVR2 POLG2 LINC02210-CRHR1 SAMD14 AMZ2 SMG8 LINC02563 SCN4A MIR1203 GIP SP2 WIPI1 SP6 SMARCD2 CEP112 OSBPL7 PTRH2 AKAP1 LOC101927855 DDX42 TEX2 PRR11 SPPL2C TSPOAP1-AS1 ITGA3 MAPT-IT1 TSPOAP1 MIR3185 MIR3064 APOH EFTUD2 LOC105371795 HOXB8 HOXB9 KANSL1-AS1 HOXB2 HOXB3 HOXB1 HOXB6 HOXB7 HOXB4 HOXB5 MMD LOC105371849 MIR548AA2 KCNH6 NOG PSMD12 SLC35B1 LOC101927539 GOSR2 HLF EFCAB3 METTL2A WF…
chr17	69,135,741	69,174,860	156,420	4,337	0	1	-0.4861	0.713952500711097	0.999998169180362	0.999998055355544	36.0664053493198	ABCA6 ABCA10
chr17	69,174,880	80,338,002	31,821,352	450,730	0	2	0.0128	1.00891175928126	1	1	70.5995873360992	DNAH17 C17orf77 TIMP2 KIF19 C1QTNF1-AS1 CDR2L CPSF4L TNRC6C LOC102723517 FDXR MIR3678 LOC400622 H3-3B SLC39A11 TRIM65 LINC01497 TTYH2 HID1-AS1 SLC26A11 MRPL58 LOC100507351 SUMO2 CBX2 MRPS7 ENPP7 COG1 MRPL38 LINC02003 USP36 TMEM104 SOCS3 MIR1268B LINC01152 MIF4GD MGC16275 GALR2 ARMC7 GRB2 LINC01483 LOC101928674 CD300C CD300A RNF213 CD300LB ZACN TEN1-CDK3 ACOX1 SLC25A19 KCNJ2-AS1 SNORD1C NUP85 MFSD…
chr17	80,339,162	80,340,292	156,882	1,131	0	1	-0.267338830988825	0.830850705292927	0.999969238535728	0.9999	138.710875331565	RNF213
chr17	80,343,084	83,240,389	15,059,482	212,963	0	2	0.0128	1.00891175928126	1	1	70.714077093204	ACTG1 TSPAN10 B3GNTL1 LOC105371925 MIR3065 LRRC45 LOC400627 PYCR1 UTS2R MIR657 SLC25A10 GPS1 ANAPC11 CSNK1D LOC100130370 MIR4740 P4HB PCYT2 LOC101929552 CENPX RFNG RAB40B TMEM105 MCRIP1 SECTM1 PVALEF NPB LOC101928855 RNF213 BAIAP2-DT MAFG-DT FOXK2 CYBC1 METRNL PPP1R27 NPTX1 MIR3186 DUS1L SNORD134 MIR6786 MIR6787 CHMP6 MIR338 FN3K NARF MRPL12 SIRT7 CCDC57 BAHCC1 ALYREF MAFG ASPSCR1 CCDC137 NOTUM R…
chr18	47,396	5,145,851	3,153,362	70,865	0	3	0.6095	1.5257303394782	1	1	44.4981584703309	MYOM1 SMCHD1 LOC104968399 ROCK1P1 LINC01904 LINC01925 ADCYAP1 NDC80 ENOSF1 CHORDC1P4 DLGAP1 LPIN2 TYMSOS CETN1 AKAIN1 GAPLINC YES1 DLGAP1-AS1 MIR8078 DLGAP1-AS3 DLGAP1-AS4 DLGAP1-AS5 TUBB8B USP14 THOC1 LINC01892 LINC01895 DLGAP1-AS2 MYL12B EMILIN2 MYL12A METTL4 LINC00470 TYMS CLUL1 COLEC12 CBX3P2 MIR6718 TGIF1
chr18	5,196,943	5,577,500	437,369	9,606	0	2	-0.1235	0.917957967176685	0.999999999999997	0.999999999999992	45.5308140745367	LINC00526 EPB41L3 ZBTB14 LINC00667 AKAIN1
chr18	5,630,342	15,330,230	7,612,638	166,798	0	1	-0.9459	0.519105615683921	1	1	45.6398637873356	CEP192 LOC101927410 RALBP1 SPIRE1 MC2R EPB41L3 VAPA AFG3L2 GACAT2 LINC00668 LOC101927188 LINC01882 APCDD1 PTPN2 TXNDC2 C18orf61 LINC01928 NDUFV2 MIR6788 LOC100192426 MTCL1 SLC35G4 LOC112577592 ANKRD12 CEP76 TMEM200C LINC01887 NAPG ZNF519 PSMG2 MIR3156-2 PRELID3A ARHGAP28 POTEC CYP4F35P RNMT CXADRP3 LAMA1 LOC644669 FAM210A MIR7153 TUBB6 PIEZO2 MIR3976HG LDLRAD4 PPP4R1-AS1 LOC105371998 IMPA2 NDUFV2…
chr18	20,951,247	25,352,155	4,451,602	99,719	0	2	0.0066	1.00458525163381	1	1	44.6414625096521	MIR320C1 MIR320C2 LOC101927571 MIR133A1HG MIB1 OSBPL1A IMPACT RMC1 MIR1-2 CTAGE1 ESCO1 NPC1 HRH4 CABLES1 ZNF521 MIR4741 LAMA3 LINC01915 TMEM241 CABYR GATA6 ABHD3 LINC01894 ANKRD29 RIOK3 GATA6-AS1 RBBP8 LOC105372028 SNRPD1 TTC39C-AS1 MIR133A1 ROCK1 TTC39C GREB1L
chr18	26,018,218	80,247,394	27,572,548	570,278	0	1	-0.9307	0.524603740727263	1	1	48.3493103363623	PMAIP1 SALL3 ZNF271P FBXO15 CD226 ATP9B NOL4 LINC01415 LINC01416 PARD6G-AS1 LINC01893 C18orf63 SERPINB2 CCDC102B ACAA2 PARD6G LINC02565 LOC642484 DSC2 DSC3 IER3IP1 DSC1 MRO TAF4B SERPINB7 ONECUT2 TPGS2 LINC01879 CDH2 RAX MAPRE2 WDR7 AQP4 MIR4743 MIR4744 LIPG CDH20 NARS1 RBFA LINC01899 SERPINB8 RPL17 SMAD2 SERPINB3 SMIM21 SERPINB5 SERPINB4 DSG2-AS1 GAREM1 TRAPPC8 RAB27B SOCS6 SLC66A2 LINC00683 C18…
chr19	60,572	58,548,538	263,760,910	3,658,406	0	2	0.0662	1.04695541075301	1	1	72.097222123515	HIF3A LOC100996349 ELANE KHSRP MIR6088 ZNF709 ZNF708 ZNF878 ZNF875 ZNF701 ZNF700 ZSWIM4 ZSWIM9 CBLC DNASE2 ZNF45 ZNF44 ZNF43 MIR6885 MIR6887 MIR6886 CRB3 CEP89 OPA3 ZNF677 ZNF676 ZNF675 PRRG2 TRAPPC5 MAG SPPL2B MIR6719 ZSCAN18 LOC100505715 MFSD12 LOC102724958 LILRB5 LILRB4 LILRB3 LILRB2 ZNF426-DT KIR2DS4 KIR2DS5 KIR2DS2 KIR2DS3 KIR2DS1 FBXL12 LSR PRSS57 CHST8 EPS15L1 TMEM190 ZNF296 LEUTX SARS2 LI…
chr19	58,548,760	58,550,478	279,167	1,719	0	3	0.204200816931772	1.1520479913043	0.999999045835172	0.9999	162.400814426992	MIR6807 TRIM28
chr19	58,551,665	58,599,432	653,179	6,396	0	2	0.0662	1.04695541075301	1	1	102.123045653533	MZF1-AS1 CHMP2A UBE2M CENPBD1P1 MZF1
chr20	87,619	22,584,356	31,934,389	399,244	0	2	0.0144	1.01003129891732	1	1	79.9871482101171	TGM3 TGM6 PCSK2 PSMF1 POLR3F AP5S1 SCRT2 NKX2-2 NKX2-4 C20orf96 MIR1292 PRNT CFAP61 PRNP FAM110A PET117 NSFL1C PRND MKKS LOC102606466 DEFB132 SPEF1 SIRPD C20orf27 PLCB1-IT1 KIZ CASC20 LINC01729 FLRT3 MACROD2-AS1 MACROD2 MIR103B2 SMIM26 CSNK2A1 ADRA1D SNAP25 RBBP9 SNAP25-AS1 BMP2 PCNA-AS1 RSPO4 LINC01723 LINC01722 UBOX5-AS1 LINC01427 LINC01727 LINC01726 SNORD56 SNORD57 TCF15 GFRA4 FOXA2 LOC284788 …
chr20	23,035,444	23,036,384	268,263	941	0	1	-0.346115053214605	0.786699704485547	0.999999999942491	0.9999	285.082890541977	SSTR4
chr20	23,036,389	23,084,885	510,564	3,356	0	2	0.0144	1.01003129891732	1	1	152.134684147795	THBD SSTR4 CD93
chr20	23,084,891	23,086,199	216,644	1,309	0	1	-0.367233662684277	0.775267631792861	0.999999965939494	0.9999	165.503437738732	CD93
chr20	23,187,834	25,675,296	4,901,414	48,532	0	2	0.0144	1.01003129891732	1	1	100.993447622187	ZNF337 ZNF337-AS1 NANP LINC01431 LOC101926889 CST9L PYGB ABHD12 CST8 CST9 VSX1 NAPB CST2 GZF1 CST1 CST13P CST7 CST4 CST5 GGTLC1 ENTPD6 APMAP CST11 ACSS1 CST3 GINS1 SYNDIG1 LINC01721 NINL CSTL1 NXT1 LOC284798
chr20	25,675,372	25,676,480	176,678	1,109	0	1	-0.2678790524861	0.830539648988988	0.999996485191185	0.9999	159.312894499549	ZNF337 ZNF337-AS1
chr20	25,676,570	35,653,972	26,187,521	244,241	0	2	0.0144	1.01003129891732	1	1	107.22000401243	BCL2L1 MIR663AHG MIR4755 REM1 GSS BPIFB3 BPIFB2 BPIFB1 BPIFB6 BPIFB4 DEFB119 MLLT10P1 TPX2 FAM83C-AS1 FAM182B FAM182A COMMD7 CBFA2T2 C20orf173 NECAB3 SPAG4 ERGIC3 EDEM2 ACTL10 FAM242B MIR1289-1 DYNLRB1 HM13-AS1 TSPY26P BPIFA4P CCM2L LOC105379477 BPIFA3 PLAGL2 ABALON MIR4477B MIR4477A FRG2EP MIR1825 FRG1CP DEFB116 DEFB115 ASXL1 DEFB118 LINC01733 MAP1LC3A PROCR GDF5-AS1 FOXS1 HMGB3P1 TP53INP2 HCK K…
chr20	35,653,976	35,655,357	184,548	1,382	0	1	-0.280456681808999	0.82333035267703	0.99999855465599	0.9999	133.536903039074	RBM12 CPNE1
chr20	35,658,921	64,327,990	70,259,753	797,602	0	2	0.0144	1.01003129891732	1	1	88.0887372398765	JPH2 KCNK15-AS1 ARFRP1 MIR1302-5 SAMD10 CASS4 SYS1 LINC01260 SEMG1 RNF114 SEMG2 ZSWIM1 LOC100130373 ZSWIM3 PELATON LOC100131496 FNDC11 STK4 OSBPL2 GATA5 OCSTAMP MOCS3 LINC01728 TTI1 UCKL1 ZGPAT PLTP LSM14B MIR6812 MIR6813 LOC100128988 SOX18 DLGAP4-AS1 MIR548O2 ZFAS1 HRH3 MIR941-4 MC3R KCNQ2 LINC01429 DNAJC5 TOP1 GHRH VAPB SLC2A10 ZNF831 SNORA60 NCOA3 GNAS-AS1 NCOA5 WFDC10B RBM12 WFDC10A RIMS4 SLC…
chr21	5,011,786	46,691,137	36,885,878	632,281	0	2	0.0466	1.03282798725949	1	1	58.3377928484329	SUMO3 IFNAR2 IFNAR1 NRIP1 N6AMT1 B3GALT5 WDR4 MCM3AP-AS1 SMIM11B SMIM11A MIR3648-1 MIR3648-2 KCNJ6 HMGN1 RRP1B MX2 MX1 LOC102724951 MIR6814 MIR6815 SAMSN1 LOC102724219 RWDD2B BACH1 PSMG1 LOC101928398 MIR4760 TEKT4P2 DSCR10 LINC01424 LINC01425 LINC01426 MRAP LINC01423 GART C21orf58 PAXBP1-AS1 HLCS CBS RIPPLY3 FTCD BACH1-IT2 BACH1-IT3 RNA18SN5 RNA18SN4 RNA18SN3 RNA18SN2 RNA18SN1 MORC3 RCAN1 LRRC3-D…
chr22	10,685,633	15,625,041	396,048	5,750	0	2	0.056	1.03957943517528	1	1	68.8779130434783	FRG1FP OR11H1 LOC102723769
chr22	15,690,097	15,690,696	268,906	600	0	1	-0.287961466921764	0.819058573880564	0.999999999947042	0.9999	448.176666666667	POTEH
chr22	15,695,266	50,799,120	85,746,093	1,361,164	0	2	0.056	1.03957943517528	1	1	62.9946817576721	IFT27 DRICH1 CRKL SBF1 SNORD139 KIAA1656 CHKB-DT LOC102725072 PMM1 MIF-AS1 MIAT RFPL1S LOC101929372 RTN4R MEI1 MIR6889 GSC2 IL2RB MIR3667 TMEM184B PHETA2 SCARF2 LINC00229 LINC00634 TXNRD2 IGLL3P SNAP29 LINC01638 LINC01640 MICALL1 LINC01310 LINC01311 LINC01644 RHBDD3 APOBEC3D LOC105373100 SLC5A1 RASL10A PRR34-AS1 LOC110091768 APOBEC3A LOC284898 MYO18B SMC1B MIR6816 MIR6817 MIR6818 MIR6819 VPREB1 C…
chrX	284,106	24,587,466	20,485,551	342,981	0	2	0.0062	1.00430676006881	1	1	59.7279470291357	ASB11 CLTRN MIR6086 CRLF2 PPP2R3B MIR6089 ZFX TXLNG GPM6B PRKX-AS1 MIR651 CXorf58 SUPT20HL2 SUPT20HL1 WWC3 ASB9 EIF1AX BCLAF3 NHS-AS1 GLRA2 OFD1 DHRSX LOC389906 SLC25A6 CLCN4 ACOT9 LINC00685 PCYT1B MBTPS2 VCX2 PHKA2-AS1 TRAPPC2 LOC101928201 SYAP1 EGFL6 TLR7 SMPX ACE2 TLR8 CSF2RA LOC101928389 MSL3 RBBP7 MIR4770 SNORA48B MIR23C TCEANC AMELX HCCS ATXN3L ASMT DDX53 FAM239A VCX3A FAM239B SCML2 PNPLA4 …
chrX	24,589,982	24,672,713	106,708	1,053	0	1	-0.8184	0.567070495343894	0.999936075051183	0.999932049026851	101.337132003799	PCYT1B-AS1 PCYT1B
chrX	24,693,901	24,715,220	74,931	1,296	0	2	0.0062	1.00430676006881	1	1	57.8171296296296	POLA1
chrX	24,716,207	25,013,567	572,337	9,106	0	1	-0.6183	0.651438097852077	1	1	62.8527344607951	ARX POLA1 SCARNA23
chrX	25,013,728	56,284,564	37,864,725	553,042	0	2	0.0062	1.00430676006881	1	1	68.4662738092224	MED14OS SSX7 SSX4 SSX5 SSX2 SSX3 TIMP1 SSX1 MIRLET7F2 MFFP3 NYX TAB3-AS1 MIR548AJ2 ARAF ERAS SYTL5 SSX6P DUSP21 GPR34 PPP4R3C GAGE8 UXT INE1 FUNDC1 LOC100421746 GAGE1 WAS NR0B1 GAGE5 GAGE4 NDUFB11 GAGE6 SPACA5B LINC01496 TSPYL2 WNK3 RPGR KRBOX4 GATA1 NUDT10 IQSEC2 UXT-AS1 HUWE1 DDX3X SLC35A2 ZNF41 SSX2B GAGE2D GAGE2E LINC01204 SNORA11 PRICKLE3 GAGE2B PAGE2B RIBC1 PRAF2 GK MAGIX AKAP4 ZNF674 LINC0…
chrX	56,563,889	56,565,593	237,295	1,705	0	3	0.208493692142639	1.15548112406899	0.999981054902363	0.9999	139.175953079179	UBQLN2
chrX	56,565,599	102,654,197	49,265,797	453,920	0	2	0.0062	1.00430676006881	1	1	108.534096316532	ZCCHC13 SYTL4 ASB12 LINC00891 LOC100132741 CDX4 LOC101059915 RPS4X ZXDB KIF4A ZXDA DLG3 ARHGEF9 UBE2DNL POF1B MIR4454 MIR548I4 MIR374A MIR374C MIR374B SPIN4 OGT SPIN3 PCDH11X ZMYM3 TBX22 LAS1L RTL3 CHM RTL5 PABPC1L2B KLHL4 GPR174 TSPAN6 DMRTC1 SH3BGRL PABPC1L2B-AS1 GLA OTUD6A MIR421 TNMD MIR384 IL2RG CXorf65 STARD8 RAB41 DIAPH2-AS1 MIR545 MIR325HG YIPF6 LOC101928128 HMGN5 ZDHHC15 HEPH VSIG4 TMEM3…
chrX	102,654,199	102,656,493	232,581	2,295	0	3	0.344151502025933	1.26940418321877	0.999973717103918	0.9999	101.342483660131	ARMCX5-GPRASP2 GPRASP1
chrX	102,656,496	102,658,133	150,678	1,424	0	2	0.0062	1.00430676006881	1	1	105.813202247191	ARMCX5-GPRASP2 GPRASP1
chrX	102,714,905	102,716,462	231,618	1,558	0	3	0.344718578381361	1.2699032426669	0.999971911876716	0.9999	148.663671373556	GPRASP2 ARMCX5-GPRASP2
chrX	102,716,515	102,937,519	354,331	2,796	0	2	0.0062	1.00430676006881	1	1	126.72782546495	RAB40AL BHLHB9 GPRASP2 LINC00630 ARMCX5-GPRASP2
chrX	102,937,522	102,938,239	283,947	718	0	3	0.374350413451713	1.29625577229694	0.999999328045167	0.9999	395.469359331476	LINC00630 RAB40AL
chrX	103,062,753	103,377,842	1,058,868	9,252	0	2	0.0062	1.00430676006881	1	1	114.447470817121	BEX4 BEX3 BEX2 BEX1 NXF3 TCEAL7 TCEAL5 TCEAL9 TCEAL8
chrX	103,499,940	103,500,646	314,063	707	0	3	0.294068235789568	1.22609284974108	0.999999928957579	0.9999	444.219236209335	RAB40A
chrX	103,500,696	136,323,438	45,430,802	462,875	0	2	0.0062	1.00430676006881	1	1	98.1491806643262	ZCCHC12 LOC101928336 CT45A10 KCNE5 ZCCHC18 OR13H1 FIRRE MIR3672 RTL8C RTL8B RTL8A MIR652 MORF4L2-AS1 MIR450B H2BW1 H2BW2 MIR503HG LOC101928358 LINC00629 MIR1298 CXorf56 MIR4454 SMIM10L2B-AS1 CAPN6 MIR363 DCX ETDC ETDB CT83 MBNL3 SLC9A6 HS6ST2 RTL9 HTR2C RBM41 TSC22D3 SLC25A5 ESX1 DOCK11 UTP14A THOC2 LINC01402 CLDN2 RAB40A MIR424 RHOXF1P1 HS6ST2-AS1 INTS6L ZNF280C ZNF449 ACSL4 USP26 MIR3978 ADGRG4…
chrX	136,344,407	136,346,454	226,000	2,048	0	3	0.282918470425746	1.21665360116963	0.999958701610153	0.9999	110.3515625	ADGRG4
chrX	136,346,458	137,030,084	2,194,005	23,439	0	2	0.0062	1.00430676006881	1	1	93.6048892870856	LINC00892 CD40LG ARHGEF6 RBMX GPR101 MIR934 ADGRG4 SNORD61 HTATSF1 BRS3 VGLL1
chrX	137,030,091	137,031,644	294,062	1,554	0	3	0.474070810488194	1.38902331025949	0.999999681792399	0.9999	189.229086229086	GPR101
chrX	137,566,509	156,027,976	43,290,888	335,451	0	2	0.0062	1.00430676006881	1	1	129.052791614871	LINC00893 MIR888 MCF2 PNMA6A SLC6A8 PNMA6E PNMA6F AFF2 IKBKG L1CAM MIR718 CH17-340M24 MIR513A2 LDOC1 MIR513A1 MIR509-1 MAGEA4-AS1 FAM50A TKTL1 MPP1 ATP6AP1 SNORA36A TAZ CMC4 HSFX1 SRPK3 MIR320D2 ABCD1 TMEM187 IRAK1 ECMXP CTAG1A CTAG1B MIR509-3 MIR509-2 SLITRK4 UBL4A SLITRK2 MIR3202-2 MIR3202-1 MIR514B MIR890 LOC105377213 RPL10 BGN ATP2B3 MIR12129 LINC00632 SPRY3 PNCK CCNQ PRRG3 AVPR2 CXorf66 F8 M…
chrY	284,106	311,681	90,245	2,105	0	3	0.3043	1.23481935366417	0.998118499183877	0.998249467407316	42.8717339667458	GTPBP6 PLCXD1
chrY	312,290	1,419,006	531,421	13,324	0	1	-0.2412	0.846041302241595	1	1	39.8844941459021	ASMTL CSF2RA CRLF2 PPP2R3B ASMTL-AS1 SLC25A6 GTPBP6 SHOX MIR3690 IL3RA LINC00106 LINC00685
chrY	1,419,011	57,214,496	1,044,706	173,497	0	2	-0.0443	0.969760233402211	1	1	6.02146434808671	ZFY MIR6089 MIR9985 SRY TTTY6B EIF1AY RBMY1A1 RBMY2EP VCY1B PRY RBMY1A3P DAZ3 PCDH11Y DAZ1 DDX3Y DHRSX DAZ4 TTTY8B PRY2 TTTY7B CDY1B HSFY1 HSFY2 KDM5D FAM41AY1 TTTY8 FAM41AY2 FAM224B FAM224A GOLGA2P3Y VAMP7 AMELY RBMY3AP ASMT TTTY4C TTTY4B LOC100652931 NLGN4Y RPS4Y2 GOLGA2P2Y CSPG4P1Y ASMTL CD99 XGY2 RBMY2FP TXLNGY LINC00280 BCORP1 XKRY SPRY3 DDX11L16 CDY2A CDY2B ZFY-AS1 IL9R RPS4Y1 LOC101929148 …
